# Supplementary material for: Parental education and inequalities in child mortality: a global systematic review and meta-analysis
Source: Lancet. 2021 Aug 14;398(10300):608–20. doi: 10.1016/S0140-6736(21)00534-1 (PMC8363948; doi:10.1016/S0140-6736(21)00534-1)
Supplement: Supplementary appendix 2 [file mmc2.xlsx]

## Sheet: extraction
seq	underlying_nid	nid	field_citation_value	file_path	risk	Mother_Father_education	risk_mapping	outcome	outcome_mapping	location_name	location_id	rep_geography	rep_selection_criteria	rep_prevalent_disease	year_start_study	year_end_study	age_start	age_end	age_mean	age_sd	age_issue	percent_male	sex_issue	design	study_name	exp_assess_level	exp_instrument	exp_assess_period	exp_assess_num	exp_method_1	exp_method_2	exp_method_3	exp_recall_period	exp_recall_period_value	exp_recall_period_other	exp_type	outcome_def	outcome_type	outcome_assess_1	outcome_assess_2	outcome_assess_3	duration_fup_measure	duration_fup_units	value_of_duration_fup	confounders_age	confounders_sex	confounders_education	confounders_income	confounders_wealth
	Underlying NID: Enter the underlying NID of the study (if applicable). Always talk to a data indexer if you don't know if an underlying NID is needed. They may be used for meta-analyses, certain database sources, and in some other specific cases.	Found in GHDx, created through the epi form, or created by Data Indexer	IHME Zotero format or if source has NID, citation info from GHDx	optional; full file path of article; Only needed if source doesn't have NID, to facilitate NID creation.	Risk: Select the risk factor, if not listed here, contact the causal criteria team	Select whether the education 'risk' reported here refers to the mother's (2) or the father's (1). In any other cases (e.g. combined) please select '0' for 'other' and describe in columne 'note_sr'	the relationship between study definition of risk and GBD definition of risk for a particular effect size	Outcome: Select the outcome.	the relationship between study definition of outcome and GBD definition of outcomefor a particular effect size	location name (from locations tab). Do a fast double-click in this field to get the drop-down menu, then start typing the location_name. For location_names with special characters, you may need to use the scroll bar.	autopopulated from location_name	Were the study partcipants representative of the geography? 1=yes, 0=no	If rep_geography is 0, please specify the selection criteria of the study that is used in the analysis	Is the study aiming to evaluate the risk or mortality of people who have already developed the outcome? 1=yes 0=no (i.e. yes if for SBP-IHD paper, all partcipants have IHD at baseline and the paper is looking at mortality due to SBP, no if for SBP-IHD paper the participants have other prevalent diseases)	year the data were collected. If not specified, leave blank	year the data collection ended (including most recent follow up). If not specified, leave blank	ages from 1 and above must be entered as an integer. Ages <1 can be entered as decimal values, e.g., 3 days = 3/365.	ages from 1 and above must be entered as an integer. Ages <1 can be entered as decimal values, e.g., 3 days = 3/365.	Mean age	SD of age	0 = no issue flagged; 1 = issue flagged for modeler; always include explanatory notes the note_SR column. Age issues are considered all the data analysis that do not start from the first day of life.	what percent of the population is male (0-1), if pop is all female then it would be 0	sex_issue	Study design: Specify the design of the study	Study Name: Enter the name of the study (e.g., Nurses' Health Study), if provided. Do not enter the title of the article.	Level of exposure assessment: The exposure was assessed…	Exposure assessment instrument: Specify the name of the exposure assessment instrument. For self-reported exposures, please specify the name of the questionnaire e.g., International Physical Activity Questionnaire (IPAQ). If more than one instrument specify all	What was the frequency of exposure assessment?	if multiple, specify the number of times that exposure was assessed (excluding baseline)	Please specify the method of exposure assessment. If there are more than 1, please add in the next columns labeled "exp_method_2".	Please specify the method of exposure assessment. If there are more than 2, please add in the next columns labeled "exp_method_3".	Please specify the method of exposure assessment.	This field describes the unit of exposure recall used in data collection ONLY for self-report. Select the correct option from the drop-down menu. If the unit is days, weeks, months, or years, please enter the number in exp_recall_period_value (next column). If the unit is 'lifetime', nothing needs to be entered in exp_recall_period_value. For example, if the study said the recall period was 4 wee…	If you entered days, weeks, months, or years in the field 'exp_recall_period', please enter the corresponding integer in this field. For example, if the study said the recall period was 4 weeks, enter 4 in exp_recall_period_value, and 'weeks' in the field exp_recall_period.	If 'other' was selected in exp_recall_period, please describe the exposure recall period that the study specified (e.g., recall of exposure from 12 to 18 years).	Which form of the exposure was included in relative risk estimation analysis?	Outcome definition: Provide a brief description of the outcome as reported in the study.	Outcome type: please specify if the outcome definition included incidence of or mortality from a disease endpoint	Method of outcome assessment: Specify the method of assessment of the study outcome. If more than 1 are appropriate, enter additional methods in the next column labeled "outcome_assess_2"	Method of outcome assessment: Specify the method of assessment of the study outcome. If more than 2 are appropriate, enter additional methods in the next column labeled "outcome_assess_3"	Method of outcome assessment: Specify the method of assessment of the study outcome.	Type of follow up measure (i.e. mean, median, max, min)	Units of follow up duration	Enter the length of participant follow-up.	if controlled for in the relative risk estimation analysis, mark 1 for yes. Mark 0 for no. Age refers to the mother's age	if controlled for in the relative risk estimation analysis, mark 1 for yes. Mark 0 for no. Refers to the child's sex	if controlled for in the relative risk estimation analysis, mark 1 for yes. Mark 0 for no	if controlled for in the relative risk estimation analysis, mark 1 for yes. Mark 0 for no	if controlled for in the relative risk estimation analysis, mark 1 for yes. Mark 0 for no
			open text	open text	select one	select one	select one	select one		select one	autopopulated from location_name	0 or 1	open text		open text	open text	Numbers	Numbers			[0 or 1]	decimal: 0 to 1		select one	open text	select one	open text	select one	open text	Select one	Select one	Select one	Select one	open text	open text	select one	open text	Select one	Select one	Select one	Select one	Select one	0 to 1200, int	Number	[0 or 1]	[0 or 1]	[0 or 1]	[0 or 1]	[0 or 1]
			HANNE extraction - 93 ARTICLES INLUDED
			Racial and Ethnic Disparities in Infant Mortality in North Carolina, 2008-2009		Education	2	aggregate	All causes		United States|USA	102	0	North-Carolina		2008	2009	0	1			0	0.513		Cross-sectional		At the individual	North Carolina Vital Statistics Dataverse (NCVSD)	Only at baseline								Baseline	Infant mortality	Mortality	Death certificates			max	years	1	1	0		0	0
			Racial and Ethnic Disparities in Infant Mortality in North Carolina, 2008-2010		Education	2	aggregate	All causes		United States|USA	102	0	North-Carolina		2008	2009	0	1			0	0.513		Cross-sectional		At the individual	North Carolina Vital Statistics Dataverse (NCVSD)	Only at baseline								Baseline	Infant mortality	Mortality	Death certificates			max	years	1	1	0		0	0
			Racial and Ethnic Disparities in Infant Mortality in North Carolina, 2008-2011		Education	2	aggregate	All causes		United States|USA	102	0	North-Carolina		2008	2009	0	1			0	0.513		Cross-sectional		At the individual	North Carolina Vital Statistics Dataverse (NCVSD)	Only at baseline								Baseline	Infant mortality	Mortality	Death certificates			max	years	1	1	0		0	0
			Comparing progress toward the millenium development goal for under-five mortality in Leon and Cuatro Santos, Nicaragua, 1990-2008		Education	2	aggregate	All causes		Nicaragua|NIC	131	0	Leon		2002	2005	0	5			0			Retrospective cohort	HDSS	At the individual	Self reported (HDSS)	Only at baseline		Self-report (human/environment)			Other period; please descibe in field exp_recall_type_other		1990–1994	Baseline	Under-5 mortality	Mortality	Self-report			max	years	5	0	0		0	0
			Comparing progress toward the millenium development goal for under-five mortality in Leon and Cuatro Santos, Nicaragua, 1990-2008		Education	2	aggregate	All causes		Nicaragua|NIC	131	0	Leon		2002	2005	0	5			0			Retrospective cohort	HDSS	At the individual	Self reported (HDSS)	Only at baseline		Self-report (human/environment)			Other period; please descibe in field exp_recall_type_other		1995–1999	Baseline	Under-5 mortality	Mortality	Self-report			max	years	5	0	0		0	0
			Comparing progress toward the millenium development goal for under-five mortality in Leon and Cuatro Santos, Nicaragua, 1990-2008		Education	2	aggregate	All causes		Nicaragua|NIC	131	0	Leon		2002	2005	0	5			0			Retrospective cohort	HDSS	At the individual	Self reported (HDSS)	Only at baseline		Self-report (human/environment)			Other period; please descibe in field exp_recall_type_other		2000–2005	Baseline	Under-5 mortality	Mortality	Self-report			max	years	5	0	0		0	0
			Comparing progress toward the millenium development goal for under-five mortality in Leon and Cuatro Santos, Nicaragua, 1990-2008		Education	2	aggregate	All causes		Nicaragua|NIC	131	0	Leon		2002	2005	0	5			0			Retrospective cohort	HDSS	At the individual	Self reported (HDSS)	Only at baseline		Self-report (human/environment)			Other period; please descibe in field exp_recall_type_other		1990–1994	Baseline	Under-5 mortality	Mortality	Self-report			max	years	5	0	0		0	0
			Comparing progress toward the millenium development goal for under-five mortality in Leon and Cuatro Santos, Nicaragua, 1990-2008		Education	2	aggregate	All causes		Nicaragua|NIC	131	0	Leon		2002	2005	0	5			0			Retrospective cohort	HDSS	At the individual	Self reported (HDSS)	Only at baseline		Self-report (human/environment)			Other period; please descibe in field exp_recall_type_other		1995–1999	Baseline	Under-5 mortality	Mortality	Self-report			max	years	5	0	0		0	0
			Comparing progress toward the millenium development goal for under-five mortality in Leon and Cuatro Santos, Nicaragua, 1990-2008		Education	2	aggregate	All causes		Nicaragua|NIC	131	0	Leon		2002	2005	0	5			0			Retrospective cohort	HDSS	At the individual	Self reported (HDSS)	Only at baseline		Self-report (human/environment)			Other period; please descibe in field exp_recall_type_other		2000–2005	Baseline	Under-5 mortality	Mortality	Self-report			max	years	5	0	0		0	0
			Comparing progress toward the millenium development goal for under-five mortality in Leon and Cuatro Santos, Nicaragua, 1990-2008		Education	2	aggregate	All causes		Nicaragua|NIC	131	0	Cuatro Santos		2004	2009	0	5			0			Retrospective cohort	HDSS	At the individual	Self reported (HDSS)	Only at baseline		Self-report (human/environment)			Other period; please descibe in field exp_recall_type_other		1990–1994	Baseline	Under-5 mortality	Mortality	Self-report			max	years	5	0	0		0	0
			Comparing progress toward the millenium development goal for under-five mortality in Leon and Cuatro Santos, Nicaragua, 1990-2008		Education	2	aggregate	All causes		Nicaragua|NIC	131	0	Cuatro Santos		2004	2009	0	5			0			Retrospective cohort	HDSS	At the individual	Self reported (HDSS)	Only at baseline		Self-report (human/environment)			Other period; please descibe in field exp_recall_type_other		1995–1999	Baseline	Under-5 mortality	Mortality	Self-report			max	years	5	0	0		0	0
			Comparing progress toward the millenium development goal for under-five mortality in Leon and Cuatro Santos, Nicaragua, 1990-2008		Education	2	aggregate	All causes		Nicaragua|NIC	131	0	Cuatro Santos		2004	2009	0	5			0			Retrospective cohort	HDSS	At the individual	Self reported (HDSS)	Only at baseline		Self-report (human/environment)			Other period; please descibe in field exp_recall_type_other		2000–2005	Baseline	Under-5 mortality	Mortality	Self-report			max	years	5	0	0		0	0
			Comparing progress toward the millenium development goal for under-five mortality in Leon and Cuatro Santos, Nicaragua, 1990-2008		Education	2	aggregate	All causes		Nicaragua|NIC	131	0	Cuatro Santos		2004	2009	0	5			0			Retrospective cohort	HDSS	At the individual	Self reported (HDSS)	Only at baseline		Self-report (human/environment)			Other period; please descibe in field exp_recall_type_other		2006–2008	Baseline	Under-5 mortality	Mortality	Self-report			max	years	5	0	0		0	0
			Socioeconomic Inequality and Its Determinants Regarding Infant Mortality in Iran		Education	2	aggregate	All causes		Iran|IRN	142	0	Shahroud		2010	2011	0	1			0			Cross-sectional		At the individual	Self-reported (no questionnaire name provided), health records	Only at baseline		Self-report (human/environment)			Other period; please descibe in field exp_recall_type_other		2010–2011	Baseline	Infant mortality	Mortality	Self-report	Administrative medical records or disease registries		max	years	0	0	0		0	0
			Socioeconomic Inequality and Its Determinants Regarding Infant Mortality in Iran		Education	2	aggregate	All causes		Iran|IRN	142	0	Shahroud		2010	2011	0	1			0			Cross-sectional		At the individual	Self-reported (no questionnaire name provided), health records	Only at baseline		Self-report (human/environment)			Other period; please descibe in field exp_recall_type_other		2010–2011	Baseline	Infant mortality	Mortality	Self-report	Administrative medical records or disease registries		max	years	0	0	0		0	0
			Socioeconomic Inequality and Its Determinants Regarding Infant Mortality in Iran		Education	1	aggregate	All causes		Iran|IRN	142	0	Shahroud		2010	2011	0	1			0			Cross-sectional		At the individual	Self-reported (no questionnaire name provided), health records	Only at baseline		Self-report (human/environment)			Other period; please descibe in field exp_recall_type_other		2010–2011	Baseline	Infant mortality	Mortality	Self-report	Administrative medical records or disease registries		max	years	0	0	0		0	0
			Risk factors for infant mortality in a municipality in southern Brazil: a comparison of two cohorts using hierarchical analysis		Education	2	aggregate	All causes		Brazil|BRA	135	0	Londrina		2000	2001	0	1			0			Retrospective cohort		At the individual	SINASC records	only at baseline								Baseline	Infant mortality	Mortality	Death certificates			max	years	1	0	0		0	0
			Risk factors for infant mortality in a municipality in southern Brazil: a comparison of two cohorts using hierarchical analysis		Education	2	aggregate	All causes		Brazil|BRA	135	0	Londrina		2000	2001	0	1			0			Retrospective cohort		At the individual	SINASC records	only at baseline								Baseline	Infant mortality	Mortality	Death certificates			max	years	1	1	0		0	0
			Risk factors for infant mortality in a municipality in southern Brazil: a comparison of two cohorts using hierarchical analysis		Education	2	aggregate	All causes		Brazil|BRA	135	0	Londrina		2007	2008	0	1			0			Retrospective cohort		At the individual	SINASC records	only at baseline								Baseline	Infant mortality	Mortality	Death certificates			max	years	1	0	0		0	0
			Risk factors for infant mortality in a municipality in southern Brazil: a comparison of two cohorts using hierarchical analysis		Education	2	aggregate	All causes		Brazil|BRA	135	0	Londrina		2007	2008	0	1			0			Retrospective cohort		At the individual	SINASC records	only at baseline								Baseline	Infant mortality	Mortality	Death certificates			max	years	1	1	0		0	0
			Risk factors for child mortality in towns of Paraná State (South Brazil), from 1997 to 2008		Education	2	aggregate	All causes		Brazil|BRA	135	0	Paraná State		1997	2008	0	1			0			Retrospective cohort		At the individual	SINASC and SIM records	only at baseline								Baseline	Infant mortality	Mortality	Death certificates			max	years	1	0	0		0	0
			Risk factors for child mortality in towns of Paraná State (South Brazil), from 1997 to 2008		Education	2	aggregate	All causes		Brazil|BRA	135	0	Paraná State		1997	1999	0	1			0			Retrospective cohort		At the individual	SINASC and SIM records	only at baseline								Baseline	Infant mortality	Mortality	Death certificates			max	years	1	0	0		0	0
			Risk factors for child mortality in towns of Paraná State (South Brazil), from 1997 to 2008		Education	2	aggregate	All causes		Brazil|BRA	135	0	Paraná State		2000	2002	0	1			0			Retrospective cohort		At the individual	SINASC and SIM records	only at baseline								Baseline	Infant mortality	Mortality	Death certificates			max	years	1	0	0		0	0
			Risk factors for child mortality in towns of Paraná State (South Brazil), from 1997 to 2008		Education	2	aggregate	All causes		Brazil|BRA	135	0	Paraná State		2003	2005	0	1			0			Retrospective cohort		At the individual	SINASC and SIM records	only at baseline								Baseline	Infant mortality	Mortality	Death certificates			max	years	1	0	0		0	0
			Risk factors for child mortality in towns of Paraná State (South Brazil), from 1997 to 2008		Education	2	aggregate	All causes		Brazil|BRA	135	0	Paraná State		2006	2008	0	1			0			Retrospective cohort		At the individual	SINASC and SIM records	only at baseline								Baseline	Infant mortality	Mortality	Death certificates			max	years	1	0	0		0	0
			Socioeconomic level and infant mortality in Chile in the period 1985-1995			2	aggregate	All causes		Chile|CHL	98	1			1990	1995	0	1			0			Retrospective cohort		At the individual	Anuarios de demografía (Demographic "yearbooks")	only at baseline								Baseline	Infant mortality	Mortality	Death certificates			max	years	1	0	0		0	0
			Contribution of different causes of death to socioeconomic mortality inequality in Korean children aged 1e9: ﬁndings from a national mortality follow-up study		Education	1	aggregate	All causes		South Korea|KOR	68	1			1996	2004	1	4			1	1		Retrospective cohort		At the individual	National Statistical Ofﬁce (NSO) birth certiﬁcate data	only at baseline								Baseline		Mortality	Death certificates			max	years	4	1	0		0	0
			Contribution of different causes of death to socioeconomic mortality inequality in Korean children aged 1e9: ﬁndings from a national mortality follow-up study		Education	2	aggregate	All causes		South Korea|KOR	68	1			1996	2004	1	4			1	1		Retrospective cohort		At the individual	National Statistical Ofﬁce (NSO) birth certiﬁcate data	only at baseline								Baseline		Mortality	Death certificates			max	years	4	1	0		0	0
			Contribution of different causes of death to socioeconomic mortality inequality in Korean children aged 1e9: ﬁndings from a national mortality follow-up study		Education	1	aggregate	All causes		South Korea|KOR	68	1			1999	2004	5	9			1	1		Retrospective cohort		At the individual	National Statistical Ofﬁce (NSO) birth certiﬁcate data	only at baseline								Baseline		Mortality	Death certificates			max	years	4	1	0		0	0
			Contribution of different causes of death to socioeconomic mortality inequality in Korean children aged 1e9: ﬁndings from a national mortality follow-up study		Education	2	aggregate	All causes		South Korea|KOR	68	1			1999	2004	5	9			1	1		Retrospective cohort		At the individual	National Statistical Ofﬁce (NSO) birth certiﬁcate data	only at baseline								Baseline		Mortality	Death certificates			max	years	4	1	0		0	0
			Contribution of different causes of death to socioeconomic mortality inequality in Korean children aged 1e9: ﬁndings from a national mortality follow-up study		Education	1	aggregate	All causes		South Korea|KOR	68	1			1995	2000	1	4			1	0		Retrospective cohort		At the individual	National Statistical Ofﬁce (NSO) birth certiﬁcate data	only at baseline								Baseline		Mortality	Death certificates			max	years	9	1	0		0	0
			Contribution of different causes of death to socioeconomic mortality inequality in Korean children aged 1e9: ﬁndings from a national mortality follow-up study		Education	2	aggregate	All causes		South Korea|KOR	68	1			1995	2000	1	4			1	0		Retrospective cohort		At the individual	National Statistical Ofﬁce (NSO) birth certiﬁcate data	only at baseline								Baseline		Mortality	Death certificates			max	years	9	1	0		0	0
			Contribution of different causes of death to socioeconomic mortality inequality in Korean children aged 1e9: ﬁndings from a national mortality follow-up study		Education	1	aggregate	All causes		South Korea|KOR	68	1			1995	2004	5	9			1	0		Retrospective cohort		At the individual	National Statistical Ofﬁce (NSO) birth certiﬁcate data	only at baseline								Baseline		Mortality	Death certificates			max	years	9	1	0		0	0
			Contribution of different causes of death to socioeconomic mortality inequality in Korean children aged 1e9: ﬁndings from a national mortality follow-up study		Education	2	aggregate	All causes		South Korea|KOR	68	1			1995	2004	5	9			1	0		Retrospective cohort		At the individual	National Statistical Ofﬁce (NSO) birth certiﬁcate data	only at baseline								Baseline		Mortality	Death certificates			max	years	9	1	0		0	0
			Father's support and literacy - factors associated with child mortality in Gambat, Sindh-Pakistan		Education	2	aggregate	All causes		Pakistan|PAK	165	0	Gambat		2002	2003	0	5			0			Cross sectional		At the individual	Self report (no questionnaire name provided)	only at baseline		Self-report (human/environment)			Period: years	5		Baseline	Under-5 mortality	Mortality	Self-report			max	years	5	0	0		0	0
			Father's support and literacy - factors associated with child mortality in Gambat, Sindh-Pakistan		Education	1	aggregate	All causes		Pakistan|PAK	165	0	Gambat		2002	2003	0	5			0			Cross sectional		At the individual	Self report (no questionnaire name provided)	only at baseline		Self-report (human/environment)			Period: years	5		Baseline	Under-5 mortality	Mortality	Self-report			max	years	5	0	0		0	0
			Father's support and literacy - factors associated with child mortality in Gambat, Sindh-Pakistan		Education	1	aggregate	All causes		Pakistan|PAK	165	0	Gambat		2002	2003	0	5			0			Cross sectional		At the individual	Self report (no questionnaire name provided)	only at baseline		Self-report (human/environment)			Period: years	5		Baseline	Under-5 mortality	Mortality	Self-report			max	years	5	1	0		0	0
			Infant mortality among twins and triplets in rural Bangladesh in 1975–2002		Education	2	aggregate	All causes		Bangladesh|BGD	161	0	Matlab		1975	2002	0	1			0	0.51		Cross sectional	HDSS	At the individual	Self report (HDSS and household socio-economic censuses in 1974, 1982 and 1996)	only at baseline		Self-report (human/environment)						Baseline	Infant mortality	Mortality	Self-report			max	years	1	1	1		0	0
			Infant mortality among twins and triplets in rural Bangladesh in 1975–2002		Education	2	aggregate	All causes		Bangladesh|BGD	161	0	Matlab		1975	2002	0	1			0	0.51		Cross sectional	HDSS	At the individual	Self report (HDSS and household socio-economic censuses in 1974, 1982 and 1996)	only at baseline		Self-report (human/environment)						Baseline	Infant mortality	Mortality	Self-report			max	years	1	1	1		0	0
			Infant mortality among twins and triplets in rural Bangladesh in 1975–2002		Education	2	aggregate	All causes		Bangladesh|BGD	161	0	Matlab		1975	2002	0	1			0	0.51		Cross sectional	HDSS	At the individual	Self report (HDSS and household socio-economic censuses in 1974, 1982 and 1996)	only at baseline		Self-report (human/environment)						Baseline	Infant mortality	Mortality	Self-report			max	years	1	1	1		0	0
			Infant mortality among twins and triplets in rural Bangladesh in 1975–2002		Education	2	aggregate	All causes		Bangladesh|BGD	161	0	Matlab		1975	2002	0	1			0	0.51		Cross sectional	HDSS	At the individual	Self report (HDSS and household socio-economic censuses in 1974, 1982 and 1996)	only at baseline		Self-report (human/environment)						Baseline	Infant mortality	Mortality	Self-report			max	years	1	1	1		0	0
			Infant mortality among twins and triplets in rural Bangladesh in 1975–2002		Education	2	aggregate	All causes		Bangladesh|BGD	161	0	Matlab		1975	2002	0	0.077			1	0.51		Cross sectional	HDSS	At the individual	Self report (HDSS and household socio-economic censuses in 1974, 1982 and 1996)	only at baseline		Self-report (human/environment)						Baseline	Neonatal mortality	Mortality	Self-report			max	days	28	1	1		0	0
			Infant mortality among twins and triplets in rural Bangladesh in 1975–2002		Education	2	aggregate	All causes		Bangladesh|BGD	161	0	Matlab		1975	2002	0	0.077			1	0.51		Cross sectional	HDSS	At the individual	Self report (HDSS and household socio-economic censuses in 1974, 1982 and 1996)	only at baseline		Self-report (human/environment)						Baseline	Neonatal mortality	Mortality	Self-report			max	days	28	1	1		0	0
			Infant mortality among twins and triplets in rural Bangladesh in 1975–2002		Education	2	aggregate	All causes		Bangladesh|BGD	161	0	Matlab		1975	2002	0	0.077			1	0.51		Cross sectional	HDSS	At the individual	Self report (HDSS and household socio-economic censuses in 1974, 1982 and 1996)	only at baseline		Self-report (human/environment)						Baseline	Neonatal mortality	Mortality	Self-report			max	days	28	1	1		0	0
			Infant mortality among twins and triplets in rural Bangladesh in 1975–2002		Education	2	aggregate	All causes		Bangladesh|BGD	161	0	Matlab		1975	2002	0	0.077			1	0.51		Cross sectional	HDSS	At the individual	Self report (HDSS and household socio-economic censuses in 1974, 1982 and 1996)	only at baseline		Self-report (human/environment)						Baseline	Neonatal mortality	Mortality	Self-report			max	days	28	1	1		0	0
			Infant mortality among twins and triplets in rural Bangladesh in 1975–2002		Education	2	aggregate	All causes		Bangladesh|BGD	161	0	Matlab		1975	2002	0.079	0.723			1	0.51		Cross sectional	HDSS	At the individual	Self report (HDSS and household socio-economic censuses in 1974, 1982 and 1996)	only at baseline		Self-report (human/environment)						Baseline	Post-neonatal mortality	Mortality	Self-report			max	days	264	1	1		0	0
			Infant mortality among twins and triplets in rural Bangladesh in 1975–2002		Education	2	aggregate	All causes		Bangladesh|BGD	161	0	Matlab		1975	2002	0.079	0.723			1	0.51		Cross sectional	HDSS	At the individual	Self report (HDSS and household socio-economic censuses in 1974, 1982 and 1996)	only at baseline		Self-report (human/environment)						Baseline	Post-neonatal mortality	Mortality	Self-report			max	days	264	1	1		0	0
			Infant mortality among twins and triplets in rural Bangladesh in 1975–2002		Education	2	aggregate	All causes		Bangladesh|BGD	161	0	Matlab		1975	2002	0.079	0.723			1	0.51		Cross sectional	HDSS	At the individual	Self report (HDSS and household socio-economic censuses in 1974, 1982 and 1996)	only at baseline		Self-report (human/environment)						Baseline	Post-neonatal mortality	Mortality	Self-report			max	days	264	1	1		0	0
			Infant mortality among twins and triplets in rural Bangladesh in 1975–2002		Education	2	aggregate	All causes		Bangladesh|BGD	161	0	Matlab		1975	2002	0.079	0.723			1	0.51		Cross sectional	HDSS	At the individual	Self report (HDSS and household socio-economic censuses in 1974, 1982 and 1996)	only at baseline		Self-report (human/environment)						Baseline	Post-neonatal mortality	Mortality	Self-report			max	days	264	1	1		0	0
			Infant mortality among twins and triplets in rural Bangladesh in 1975–2002		Education	2	aggregate	All causes		Bangladesh|BGD	161	0	Matlab		1975	2002	0	1			0	0.51		Cross sectional	HDSS	At the individual	Self report (HDSS and household socio-economic censuses in 1974, 1982 and 1996)	only at baseline		Self-report (human/environment)						Baseline	Infant mortality	Mortality	Self-report			max	years	1	1	1		0	0
			Infant mortality among twins and triplets in rural Bangladesh in 1975–2002		Education	2	aggregate	All causes		Bangladesh|BGD	161	0	Matlab		1975	2002	0	1			0	0.51		Cross sectional	HDSS	At the individual	Self report (HDSS and household socio-economic censuses in 1974, 1982 and 1996)	only at baseline		Self-report (human/environment)						Baseline	Infant mortality	Mortality	Self-report			max	years	1	1	1		0	0
			Infant mortality among twins and triplets in rural Bangladesh in 1975–2002		Education	2	aggregate	All causes		Bangladesh|BGD	161	0	Matlab		1975	2002	0	1			0	0.51		Cross sectional	HDSS	At the individual	Self report (HDSS and household socio-economic censuses in 1974, 1982 and 1996)	only at baseline		Self-report (human/environment)						Baseline	Infant mortality	Mortality	Self-report			max	years	1	1	1		0	0
			Infant mortality among twins and triplets in rural Bangladesh in 1975–2002		Education	2	aggregate	All causes		Bangladesh|BGD	161	0	Matlab		1975	2002	0	1			0	0.51		Cross sectional	HDSS	At the individual	Self report (HDSS and household socio-economic censuses in 1974, 1982 and 1996)	only at baseline		Self-report (human/environment)						Baseline	Infant mortality	Mortality	Self-report			max	years	1	1	1		0	0
			Infant mortality among twins and triplets in rural Bangladesh in 1975–2002		Education	2	aggregate	All causes		Bangladesh|BGD	161	0	Matlab		1975	2002	0	0.077			1	0.51		Cross sectional	HDSS	At the individual	Self report (HDSS and household socio-economic censuses in 1974, 1982 and 1996)	only at baseline		Self-report (human/environment)						Baseline	Neonatal mortality	Mortality	Self-report			max	days	28	1	1		0	0
			Infant mortality among twins and triplets in rural Bangladesh in 1975–2002		Education	2	aggregate	All causes		Bangladesh|BGD	161	0	Matlab		1975	2002	0	0.077			1	0.51		Cross sectional	HDSS	At the individual	Self report (HDSS and household socio-economic censuses in 1974, 1982 and 1996)	only at baseline		Self-report (human/environment)						Baseline	Neonatal mortality	Mortality	Self-report			max	days	28	1	1		0	0
			Infant mortality among twins and triplets in rural Bangladesh in 1975–2002		Education	2	aggregate	All causes		Bangladesh|BGD	161	0	Matlab		1975	2002	0	0.077			1	0.51		Cross sectional	HDSS	At the individual	Self report (HDSS and household socio-economic censuses in 1974, 1982 and 1996)	only at baseline		Self-report (human/environment)						Baseline	Neonatal mortality	Mortality	Self-report			max	days	28	1	1		0	0
			Infant mortality among twins and triplets in rural Bangladesh in 1975–2002		Education	2	aggregate	All causes		Bangladesh|BGD	161	0	Matlab		1975	2002	0	0.077			1	0.51		Cross sectional	HDSS	At the individual	Self report (HDSS and household socio-economic censuses in 1974, 1982 and 1996)	only at baseline		Self-report (human/environment)						Baseline	Neonatal mortality	Mortality	Self-report			max	days	28	1	1		0	0
			Infant mortality among twins and triplets in rural Bangladesh in 1975–2002		Education	2	aggregate	All causes		Bangladesh|BGD	161	0	Matlab		1975	2002	0.079	0.723			1	0.51		Cross sectional	HDSS	At the individual	Self report (HDSS and household socio-economic censuses in 1974, 1982 and 1996)	only at baseline		Self-report (human/environment)						Baseline	Post-neonatal mortality	Mortality	Self-report			max	days	264	1	1		0	0
			Infant mortality among twins and triplets in rural Bangladesh in 1975–2002		Education	2	aggregate	All causes		Bangladesh|BGD	161	0	Matlab		1975	2002	0.079	0.723			1	0.51		Cross sectional	HDSS	At the individual	Self report (HDSS and household socio-economic censuses in 1974, 1982 and 1996)	only at baseline		Self-report (human/environment)						Baseline	Post-neonatal mortality	Mortality	Self-report			max	days	264	1	1		0	0
			Infant mortality among twins and triplets in rural Bangladesh in 1975–2002		Education	2	aggregate	All causes		Bangladesh|BGD	161	0	Matlab		1975	2002	0.079	0.723			1	0.51		Cross sectional	HDSS	At the individual	Self report (HDSS and household socio-economic censuses in 1974, 1982 and 1996)	only at baseline		Self-report (human/environment)						Baseline	Post-neonatal mortality	Mortality	Self-report			max	days	264	1	1		0	0
			Infant mortality among twins and triplets in rural Bangladesh in 1975–2002		Education	2	aggregate	All causes		Bangladesh|BGD	161	0	Matlab		1975	2002	0.079	0.723			1	0.51		Cross sectional	HDSS	At the individual	Self report (HDSS and household socio-economic censuses in 1974, 1982 and 1996)	only at baseline		Self-report (human/environment)						Baseline	Post-neonatal mortality	Mortality	Self-report			max	days	264	1	1		0	0
			Son preference, use of maternal health care, and infant mortality in rural China, 1989_x0001_2000		Education	2	aggregate	All causes		China|CHN	6	0	rural		2001	2001	0	1			0	0.551		Cross sectional	NFPRHS	At the individual	Self report (NFPRHS)	only at baseline		Self-report (human/environment)			Other period; please descibe in field exp_recall_type_other		January 1989 to July 2000	Baseline	Infant mortality	Mortality	Self-report			max	years	1	1	0		0	0
			Son preference, use of maternal health care, and infant mortality in rural China, 1989_x0001_2000		Education	2	aggregate	All causes		China|CHN	6	0	rural		2001	2001	0	1			0	0.551		Cross sectional	NFPRHS	At the individual	Self report (NFPRHS)	only at baseline		Self-report (human/environment)			Other period; please descibe in field exp_recall_type_other		January 1989 to July 2000	Baseline	Infant mortality	Mortality	Self-report			max	years	1	1	0		0	0
			Son preference, use of maternal health care, and infant mortality in rural China, 1989_x0001_2000		Education	2	aggregate	All causes		China|CHN	6	0	rural		2001	2001	0	1			0	0.551		Cross sectional	NFPRHS	At the individual	Self report (NFPRHS)	only at baseline		Self-report (human/environment)			Other period; please descibe in field exp_recall_type_other		January 1989 to July 2002	Baseline	Infant mortality	Mortality	Self-report			max	years	1	1	0		0	0
			Son preference, use of maternal health care, and infant mortality in rural China, 1989_x0001_2000		Education	2	aggregate	All causes		China|CHN	6	0	rural		2001	2001	0	1			0	0.551		Cross sectional	NFPRHS	At the individual	Self report (NFPRHS)	only at baseline		Self-report (human/environment)			Other period; please descibe in field exp_recall_type_other		January 1989 to July 2003	Baseline	Infant mortality	Mortality	Self-report			max	years	1	1	0		0	0
			Son preference, use of maternal health care, and infant mortality in rural China, 1989_x0001_2000		Education	1	aggregate	All causes		China|CHN	6	0	rural		2001	2001	0	1			0	0.551		Cross sectional	NFPRHS	At the individual	Self report (NFPRHS)	only at baseline		Self-report (human/environment)			Other period; please descibe in field exp_recall_type_other		January 1989 to July 2004	Baseline	Infant mortality	Mortality	Self-report			max	years	1	1	0		0	0
			Son preference, use of maternal health care, and infant mortality in rural China, 1989_x0001_2000		Education	1	aggregate	All causes		China|CHN	6	0	rural		2001	2001	0	1			0	0.551		Cross sectional	NFPRHS	At the individual	Self report (NFPRHS)	only at baseline		Self-report (human/environment)			Other period; please descibe in field exp_recall_type_other		January 1989 to July 2005	Baseline	Infant mortality	Mortality	Self-report			max	years	1	1	0		0	0
			Son preference, use of maternal health care, and infant mortality in rural China, 1989_x0001_2000		Education	1	aggregate	All causes		China|CHN	6	0	rural		2001	2001	0	1			0	0.551		Cross sectional	NFPRHS	At the individual	Self report (NFPRHS)	only at baseline		Self-report (human/environment)			Other period; please descibe in field exp_recall_type_other		January 1989 to July 2006	Baseline	Infant mortality	Mortality	Self-report			max	years	1	1	0		0	0
			Son preference, use of maternal health care, and infant mortality in rural China, 1989_x0001_2000		Education	1	aggregate	All causes		China|CHN	6	0	rural		2001	2001	0	1			0	0.551		Cross sectional	NFPRHS	At the individual	Self report (NFPRHS)	only at baseline		Self-report (human/environment)			Other period; please descibe in field exp_recall_type_other		January 1989 to July 2007	Baseline	Infant mortality	Mortality	Self-report			max	years	1	1	0		0	0
			Effect of neighbourhood income and maternal education on birth outcomes: a population-based study		Education	2	aggregate	All causes		Canada|CAN	101	0	Quebec		1991	2000	0	0.74			1			Retrospective cohort		At the individual	Statistics Canada records	only at baseline								Baseline	Neonatal mortality	Mortality	Administrative medical records or disease registries			max	days	27	0	0		0	0
			Effect of neighbourhood income and maternal education on birth outcomes: a population-based study		Education	2	aggregate	All causes		Canada|CAN	101	0	Quebec		1991	2000	0	0.74			1			Retrospective cohort		At the individual	Statistics Canada records	only at baseline								Baseline	Neonatal mortality	Mortality	Administrative medical records or disease registries			max	days	27	1	1		0	0
			Effect of neighbourhood income and maternal education on birth outcomes: a population-based study		Education	2	aggregate	All causes		Canada|CAN	101	0	Quebec		1991	2000	0.077	0.997			1			Retrospective cohort		At the individual	Statistics Canada records	only at baseline								Baseline	Post-neonatal mortality	Mortality	Administrative medical records or disease registries			max	days	364	0	0		0	0
			Effect of neighbourhood income and maternal education on birth outcomes: a population-based study		Education	2	aggregate	All causes		Canada|CAN	101	0	Quebec		1991	2000	0.077	0.997			1			Retrospective cohort		At the individual	Statistics Canada records	only at baseline								Baseline	Post-neonatal mortality	Mortality	Administrative medical records or disease registries			max	days	364	1	1		0	0
			Effect of neighbourhood income and maternal education on birth outcomes: a population-based study		Education	2	aggregate	All causes		Canada|CAN	101	0	Quebec		1991	2000	0	0.74			1			Retrospective cohort		At the individual	Statistics Canada records	only at baseline								Baseline	Neonatal mortality	Mortality	Administrative medical records or disease registries			max	days	27	0	0		0	0
			Effect of neighbourhood income and maternal education on birth outcomes: a population-based study		Education	2	aggregate	All causes		Canada|CAN	101	0	Quebec		1991	2000	0	0.74			1			Retrospective cohort		At the individual	Statistics Canada records	only at baseline								Baseline	Neonatal mortality	Mortality	Administrative medical records or disease registries			max	days	27	1	1		0	0
			Effect of neighbourhood income and maternal education on birth outcomes: a population-based study		Education	2	aggregate	All causes		Canada|CAN	101	0	Quebec		1991	2000	0.077	0.997			1			Retrospective cohort		At the individual	Statistics Canada records	only at baseline								Baseline	Post-neonatal mortality	Mortality	Administrative medical records or disease registries			max	days	364	0	0		0	0
			Effect of neighbourhood income and maternal education on birth outcomes: a population-based study		Education	2	aggregate	All causes		Canada|CAN	101	0	Quebec		1991	2000	0.077	0.997			1			Retrospective cohort		At the individual	Statistics Canada records	only at baseline								Baseline	Post-neonatal mortality	Mortality	Administrative medical records or disease registries			max	days	364	1	1		0	0
			Effect of neighbourhood income and maternal education on birth outcomes: a population-based study		Education	2	aggregate	All causes		Canada|CAN	101	0	Quebec		1991	2000	0	0.74			1			Retrospective cohort		At the individual	Statistics Canada records	only at baseline								Baseline	Neonatal mortality	Mortality	Administrative medical records or disease registries			max	days	27	0	0		0	0
			Effect of neighbourhood income and maternal education on birth outcomes: a population-based study		Education	2	aggregate	All causes		Canada|CAN	101	0	Quebec		1991	2000	0	0.74			1			Retrospective cohort		At the individual	Statistics Canada records	only at baseline								Baseline	Neonatal mortality	Mortality	Administrative medical records or disease registries			max	days	27	1	1		0	0
			Effect of neighbourhood income and maternal education on birth outcomes: a population-based study		Education	2	aggregate	All causes		Canada|CAN	101	0	Quebec		1991	2000	0.077	0.997			1			Retrospective cohort		At the individual	Statistics Canada records	only at baseline								Baseline	Post-neonatal mortality	Mortality	Administrative medical records or disease registries			max	days	364	0	0		0	0
			Effect of neighbourhood income and maternal education on birth outcomes: a population-based study		Education	2	aggregate	All causes		Canada|CAN	101	0	Quebec		1991	2000	0.077	0.997			1			Retrospective cohort		At the individual	Statistics Canada records	only at baseline								Baseline	Post-neonatal mortality	Mortality	Administrative medical records or disease registries			max	days	364	1	1		0	0
			Study of mortality risk factors for children under age 5 in Abu Dhabi		Education	2	aggregate	All causes		United Arab Emirates|ARE	156	0	Abu Dhabi		1997	1997	0	5			0			Case-control		At the individual	Self-reported (no questionnaire name provided)	only at baseline		Self-report (human/environment)			Other period; please descibe in field exp_recall_type_other		1 January to 31 December 1997	Baseline	Under-5 mortality	Mortality	Self-report	Death certificates		max	years	5	0	0		0	0
			Study of mortality risk factors for children under age 5 in Abu Dhabi		Education	2	aggregate	All causes		United Arab Emirates|ARE	156	0	Abu Dhabi		1997	1997	0	5			0			Case-control		At the individual	Self-reported (no questionnaire name provided)	only at baseline		Self-report (human/environment)			Other period; please descibe in field exp_recall_type_other		1 January to 31 December 1997	Baseline	Under-5 mortality	Mortality	Self-report	Death certificates		max	years	5	1	0		1	0
			Study of mortality risk factors for children under age 5 in Abu Dhabi		Education	2	aggregate	All causes		United Arab Emirates|ARE	156	0	Abu Dhabi		1997	1997	0	0.077			1			Case-control		At the individual	Self-reported (no questionnaire name provided)	only at baseline		Self-report (human/environment)			Other period; please descibe in field exp_recall_type_other		1 January to 31 December 1997	Baseline	Neonatal mortality	Mortality	Self-report	Death certificates		max	days	28	0	0		0	0
			Study of mortality risk factors for children under age 5 in Abu Dhabi		Education	2	aggregate	All causes		United Arab Emirates|ARE	156	0	Abu Dhabi		1997	1997	0	0.077			1			Case-control		At the individual	Self-reported (no questionnaire name provided)	only at baseline		Self-report (human/environment)			Other period; please descibe in field exp_recall_type_other		1 January to 31 December 1997	Baseline	Neonatal mortality	Mortality	Self-report	Death certificates		max	days	28	1	0		1	0
			Study of mortality risk factors for children under age 5 in Abu Dhabi		Education	2	aggregate	All causes		United Arab Emirates|ARE	156	0	Abu Dhabi		1997	1997	0.077	1			1			Case-control		At the individual	Self-reported (no questionnaire name provided)	only at baseline		Self-report (human/environment)			Other period; please descibe in field exp_recall_type_other		1 January to 31 December 1997	Baseline	Post-neonatal mortality	Mortality	Self-report	Death certificates		max	years	1	0	0		0	0
			Study of mortality risk factors for children under age 5 in Abu Dhabi		Education	2	aggregate	All causes		United Arab Emirates|ARE	156	0	Abu Dhabi		1997	1997	0.077	1			1			Case-control		At the individual	Self-reported (no questionnaire name provided)	only at baseline		Self-report (human/environment)			Other period; please descibe in field exp_recall_type_other		1 January to 31 December 1997	Baseline	Post-neonatal mortality	Mortality	Self-report	Death certificates		max	years	1	1	0		1	0
			Study of mortality risk factors for children under age 5 in Abu Dhabi		Education	1	aggregate	All causes		United Arab Emirates|ARE	156	0	Abu Dhabi		1997	1997	0	5			0			Case-control		At the individual	Self-reported (no questionnaire name provided)	only at baseline		Self-report (human/environment)			Other period; please descibe in field exp_recall_type_other		1 January to 31 December 1997	Baseline	Under-5 mortality	Mortality	Self-report	Death certificates		max	years	5	0	0		0	0
			Study of mortality risk factors for children under age 5 in Abu Dhabi		Education	1	aggregate	All causes		United Arab Emirates|ARE	156	0	Abu Dhabi		1997	1997	0	0.077			1			Case-control		At the individual	Self-reported (no questionnaire name provided)	only at baseline		Self-report (human/environment)			Other period; please descibe in field exp_recall_type_other		1 January to 31 December 1997	Baseline	Neonatal mortality	Mortality	Self-report	Death certificates		max	days	28	0	0		0	0
			Study of mortality risk factors for children under age 5 in Abu Dhabi		Education	1	aggregate	All causes		United Arab Emirates|ARE	156	0	Abu Dhabi		1997	1997	0.077	1			1			Case-control		At the individual	Self-reported (no questionnaire name provided)	only at baseline		Self-report (human/environment)			Other period; please descibe in field exp_recall_type_other		1 January to 31 December 1997	Baseline	Post-neonatal mortality	Mortality	Self-report	Death certificates		max	years	1	0	0		0	0
			Social inequalities in perinatal mortality in a Southern European city		Education	2	aggregate	All causes		Spain|ESP	92	0	Barcelona		1993	1997	0	0.019			1			Case-control		At the individual	Self report (census and follow-up survey)	only at baseline		Self-report (human/environment)						Baseline	Perinatal mortality	Mortality	Death certificates			max	weeks	1	0	0		0	0
			Social inequalities in perinatal mortality in a Southern European city		Education	2	aggregate	All causes		Spain|ESP	92	0	Barcelona		1993	1997	0	0.019			1			Case-control		At the individual	Self report (census and follow-up survey)	only at baseline		Self-report (human/environment)						Baseline	Perinatal mortality	Mortality	Death certificates			max	weeks	1	0	0		0	0
			Social inequalities in perinatal mortality in a Southern European city		Education	2	aggregate	All causes		Spain|ESP	92	0	Barcelona		1993	1997	0	0.019			1			Case-control		At the individual	Self report (census and follow-up survey)	only at baseline		Self-report (human/environment)						Baseline	Perinatal mortality	Mortality	Death certificates			max	weeks	1	1	1		0	0
			Social inequalities in perinatal mortality in a Southern European city		Education	2	aggregate	All causes		Spain|ESP	92	0	Barcelona		1993	1997	0	0.019			1			Case-control		At the individual	Self report (census and follow-up survey)	only at baseline		Self-report (human/environment)						Baseline	Perinatal mortality	Mortality	Death certificates			max	weeks	1	1	1		0	0
			Social inequalities in perinatal mortality in a Southern European city		Education	2	aggregate	All causes		Spain|ESP	92	0	Barcelona		1993	1997	0	0.019			1			Case-control		At the individual	Self report (census and follow-up survey)	only at baseline		Self-report (human/environment)						Baseline	Perinatal mortality	Mortality	Death certificates			max	weeks	1	1	1		0	0
			Social inequalities in perinatal mortality in a Southern European city		Education	2	aggregate	All causes		Spain|ESP	92	0	Barcelona		1993	1997	0	0.019			1			Case-control		At the individual	Self report (census and follow-up survey)	only at baseline		Self-report (human/environment)						Baseline	Perinatal mortality	Mortality	Death certificates			max	weeks	1	1	1		0	0
			Social inequalities in perinatal mortality in a Southern European city		Education	2	aggregate	All causes		Spain|ESP	92	0	Barcelona		1993	1997	0	0.019			1			Case-control		At the individual	Self report (census and follow-up survey)	only at baseline		Self-report (human/environment)						Baseline	Neonatal mortality	Mortality	Death certificates			max	weeks	1	0	0		0	0
			Social inequalities in perinatal mortality in a Southern European city		Education	2	aggregate	All causes		Spain|ESP	92	0	Barcelona		1993	1997	0	0.019			1			Case-control		At the individual	Self report (census and follow-up survey)	only at baseline		Self-report (human/environment)						Baseline	Neonatal mortality	Mortality	Death certificates			max	weeks	1	0	0		0	0
			Social inequalities in perinatal mortality in a Southern European city		Education	2	aggregate	All causes		Spain|ESP	92	0	Barcelona		1993	1997	0	0.019			1			Case-control		At the individual	Self report (census and follow-up survey)	only at baseline		Self-report (human/environment)						Baseline	Neonatal mortality	Mortality	Death certificates			max	weeks	1	1	1		0	0
			Social inequalities in perinatal mortality in a Southern European city		Education	2	aggregate	All causes		Spain|ESP	92	0	Barcelona		1993	1997	0	0.019			1			Case-control		At the individual	Self report (census and follow-up survey)	only at baseline		Self-report (human/environment)						Baseline	Neonatal mortality	Mortality	Death certificates			max	weeks	1	1	1		0	0
			Social inequalities in perinatal mortality in a Southern European city		Education	2	aggregate	All causes		Spain|ESP	92	0	Barcelona		1993	1997	0	0.019			1			Case-control		At the individual	Self report (census and follow-up survey)	only at baseline		Self-report (human/environment)						Baseline	Neonatal mortality	Mortality	Death certificates			max	weeks	1	1	1		0	0
			Social inequalities in perinatal mortality in a Southern European city		Education	2	aggregate	All causes		Spain|ESP	92	0	Barcelona		1993	1997	0	0.019			1			Case-control		At the individual	Self report (census and follow-up survey)	only at baseline		Self-report (human/environment)						Baseline	Neonatal mortality	Mortality	Death certificates			max	weeks	1	1	1		0	0
			Determinants of child mortality in a Rural Ugandan Community		Education	2	aggregate	All causes		Uganda|UGA	190	0	Bunyole		1999	1999	0	2			1			Cross sectional		At the individual	Self-reported (no questionnaire name provided)	only at baseline		Self-report (human/environment)			Other period; please descibe in field exp_recall_type_other		Children born in 1997 and 1998	Baseline	Child mortality	Mortality	Self-report			max	years	2	0	0		0	0
			Determinants of child mortality in a Rural Ugandan Community		Education	2	aggregate	All causes		Uganda|UGA	190	0	Bunyole		1999	1999	0	2			1			Cross sectional		At the individual	Self-reported (no questionnaire name provided)	only at baseline		Self-report (human/environment)			Other period; please descibe in field exp_recall_type_other		Children born in 1997 and 1998	Baseline	Child mortality	Mortality	Self-report			max	years	2	0	0		0	0
			Determinants of child mortality in a Rural Ugandan Community		Education	2	aggregate	All causes		Uganda|UGA	190	0	Bunyole		1999	1999	0	2			1			Cross sectional		At the individual	Self-reported (no questionnaire name provided)	only at baseline		Self-report (human/environment)			Other period; please descibe in field exp_recall_type_other		Children born in 1997 and 1998	Baseline	Child mortality	Mortality	Self-report			max	years	2	0	0		0	0
			Determinants of child mortality in a Rural Ugandan Community		Education	2	aggregate	All causes		Uganda|UGA	190	0	Bunyole		1999	1999	0	2			1			Cross sectional		At the individual	Self-reported (no questionnaire name provided)	only at baseline		Self-report (human/environment)			Other period; please descibe in field exp_recall_type_other		Children born in 1997 and 1998	Baseline	Child mortality	Mortality	Self-report			max	years	2	1	0		0	0
			Determinants of child mortality in a Rural Ugandan Community		Education	2	aggregate	All causes		Uganda|UGA	190	0	Bunyole		1999	1999	0	2			1			Cross sectional		At the individual	Self-reported (no questionnaire name provided)	only at baseline		Self-report (human/environment)			Other period; please descibe in field exp_recall_type_other		Children born in 1997 and 1998	Baseline	Child mortality	Mortality	Self-report			max	years	2	1	0		0	0
			Determinants of child mortality in a Rural Ugandan Community		Education	2	aggregate	All causes		Uganda|UGA	190	0	Bunyole		1999	1999	0	2			1			Cross sectional		At the individual	Self-reported (no questionnaire name provided)	only at baseline		Self-report (human/environment)			Other period; please descibe in field exp_recall_type_other		Children born in 1997 and 1998	Baseline	Child mortality	Mortality	Self-report			max	years	2	1	0		0	0
			Determinants of child mortality in a Rural Ugandan Community		Education	2	aggregate	All causes		Uganda|UGA	190	0	Bunyole		1999	1999	0	2			1			Cross sectional		At the individual	Self-reported (no questionnaire name provided)	only at baseline		Self-report (human/environment)			Other period; please descibe in field exp_recall_type_other		Children born in 1997 and 1998	Baseline	Child mortality	Mortality	Self-report			max	years	2	1	0		0	0
			Determinants of child mortality in a Rural Ugandan Community		Education	2	aggregate	All causes		Uganda|UGA	190	0	Bunyole		1999	1999	0	2			1			Cross sectional		At the individual	Self-reported (no questionnaire name provided)	only at baseline		Self-report (human/environment)			Other period; please descibe in field exp_recall_type_other		Children born in 1997 and 1998	Baseline	Child mortality	Mortality	Self-report			max	years	2	1	0		0	0
			Determinants of child mortality in a Rural Ugandan Community		Education	2	aggregate	All causes		Uganda|UGA	190	0	Bunyole		1999	1999	0	2			1			Cross sectional		At the individual	Self-reported (no questionnaire name provided)	only at baseline		Self-report (human/environment)			Other period; please descibe in field exp_recall_type_other		Children born in 1997 and 1998	Baseline	Child mortality	Mortality	Self-report			max	years	2	1	0		0	0
			Determinants of child mortality in a Rural Ugandan Community		Education	0	aggregate	All causes		Uganda|UGA	190	0	Bunyole		1999	1999	0	2			1			Cross sectional		At the individual	Self-reported (no questionnaire name provided)	only at baseline		Self-report (human/environment)			Other period; please descibe in field exp_recall_type_other		Children born in 1997 and 1998	Baseline	Child mortality	Mortality	Self-report			max	years	2	0	0		0	0
			Determinants of child mortality in a Rural Ugandan Community		Education	0	aggregate	All causes		Uganda|UGA	190	0	Bunyole		1999	1999	0	2			1			Cross sectional		At the individual	Self-reported (no questionnaire name provided)	only at baseline		Self-report (human/environment)			Other period; please descibe in field exp_recall_type_other		Children born in 1997 and 1998	Baseline	Child mortality	Mortality	Self-report			max	years	2	0	0		0	0
			Determinants of child mortality in a Rural Ugandan Community		Education	0	aggregate	All causes		Uganda|UGA	190	0	Bunyole		1999	1999	0	2			1			Cross sectional		At the individual	Self-reported (no questionnaire name provided)	only at baseline		Self-report (human/environment)			Other period; please descibe in field exp_recall_type_other		Children born in 1997 and 1998	Baseline	Child mortality	Mortality	Self-report			max	years	2	0	0		0	0
			Determinants of child mortality in a Rural Ugandan Community		Education	0	aggregate	All causes		Uganda|UGA	190	0	Bunyole		1999	1999	0	2			1			Cross sectional		At the individual	Self-reported (no questionnaire name provided)	only at baseline		Self-report (human/environment)			Other period; please descibe in field exp_recall_type_other		Children born in 1997 and 1998	Baseline	Child mortality	Mortality	Self-report			max	years	2	1	0		0	0
			Determinants of child mortality in a Rural Ugandan Community		Education	0	aggregate	All causes		Uganda|UGA	190	0	Bunyole		1999	1999	0	2			1			Cross sectional		At the individual	Self-reported (no questionnaire name provided)	only at baseline		Self-report (human/environment)			Other period; please descibe in field exp_recall_type_other		Children born in 1997 and 1998	Baseline	Child mortality	Mortality	Self-report			max	years	2	1	0		0	0
			Determinants of child mortality in a Rural Ugandan Community		Education	0	aggregate	All causes		Uganda|UGA	190	0	Bunyole		1999	1999	0	2			1			Cross sectional		At the individual	Self-reported (no questionnaire name provided)	only at baseline		Self-report (human/environment)			Other period; please descibe in field exp_recall_type_other		Children born in 1997 and 1998	Baseline	Child mortality	Mortality	Self-report			max	years	2	1	0		0	0
			Determinants of child mortality in a Rural Ugandan Community		Education	0	aggregate	All causes		Uganda|UGA	190	0	Bunyole		1999	1999	0	2			1			Cross sectional		At the individual	Self-reported (no questionnaire name provided)	only at baseline		Self-report (human/environment)			Other period; please descibe in field exp_recall_type_other		Children born in 1997 and 1998	Baseline	Child mortality	Mortality	Self-report			max	years	2	1	0		0	0
			Determinants of child mortality in a Rural Ugandan Community		Education	0	aggregate	All causes		Uganda|UGA	190	0	Bunyole		1999	1999	0	2			1			Cross sectional		At the individual	Self-reported (no questionnaire name provided)	only at baseline		Self-report (human/environment)			Other period; please descibe in field exp_recall_type_other		Children born in 1997 and 1998	Baseline	Child mortality	Mortality	Self-report			max	years	2	1	0		0	0
			Determinants of child mortality in a Rural Ugandan Community		Education	0	aggregate	All causes		Uganda|UGA	190	0	Bunyole		1999	1999	0	2			1			Cross sectional		At the individual	Self-reported (no questionnaire name provided)	only at baseline		Self-report (human/environment)			Other period; please descibe in field exp_recall_type_other		Children born in 1997 and 1998	Baseline	Child mortality	Mortality	Self-report			max	years	2	1	0		0	0
			Determinants of child mortality in a Rural Ugandan Community		Education	0	aggregate	All causes		Uganda|UGA	190	0	Bunyole		1999	1999	0	2			1			Cross sectional		At the individual	Self-reported (no questionnaire name provided)	only at baseline		Self-report (human/environment)			Other period; please descibe in field exp_recall_type_other		Children born in 1997 and 1998	Baseline	Child mortality	Mortality	Self-report			max	years	2	0	0		0	0
			Determinants of child mortality in a Rural Ugandan Community		Education	0	aggregate	All causes		Uganda|UGA	190	0	Bunyole		1999	1999	0	2			1			Cross sectional		At the individual	Self-reported (no questionnaire name provided)	only at baseline		Self-report (human/environment)			Other period; please descibe in field exp_recall_type_other		Children born in 1997 and 1998	Baseline	Child mortality	Mortality	Self-report			max	years	2	0	0		0	0
			Determinants of child mortality in a Rural Ugandan Community		Education	0	aggregate	All causes		Uganda|UGA	190	0	Bunyole		1999	1999	0	2			1			Cross sectional		At the individual	Self-reported (no questionnaire name provided)	only at baseline		Self-report (human/environment)			Other period; please descibe in field exp_recall_type_other		Children born in 1997 and 1998	Baseline	Child mortality	Mortality	Self-report			max	years	2	0	0		0	0
			Determinants of child mortality in a Rural Ugandan Community		Education	0	aggregate	All causes		Uganda|UGA	190	0	Bunyole		1999	1999	0	2			1			Cross sectional		At the individual	Self-reported (no questionnaire name provided)	only at baseline		Self-report (human/environment)			Other period; please descibe in field exp_recall_type_other		Children born in 1997 and 1998	Baseline	Child mortality	Mortality	Self-report			max	years	2	1	0		0	0
			Determinants of child mortality in a Rural Ugandan Community		Education	0	aggregate	All causes		Uganda|UGA	190	0	Bunyole		1999	1999	0	2			1			Cross sectional		At the individual	Self-reported (no questionnaire name provided)	only at baseline		Self-report (human/environment)			Other period; please descibe in field exp_recall_type_other		Children born in 1997 and 1998	Baseline	Child mortality	Mortality	Self-report			max	years	2	1	0		0	0
			Determinants of child mortality in a Rural Ugandan Community		Education	0	aggregate	All causes		Uganda|UGA	190	0	Bunyole		1999	1999	0	2			1			Cross sectional		At the individual	Self-reported (no questionnaire name provided)	only at baseline		Self-report (human/environment)			Other period; please descibe in field exp_recall_type_other		Children born in 1997 and 1998	Baseline	Child mortality	Mortality	Self-report			max	years	2	1	0		0	0
			Do maternal and paternal characteristics perform similar roles in adverse pregnancy outcome and infant survival?		Education	2	aggregate	All causes		Czech Republic|CZE	47	1			1986	1990	0	0.074			1			Retrospective cohort		At the individual	Regional Statistics	only at baseline								Baseline	Neonatal mortality	Mortality	Death certificates			max	days	27	1	1		0	0
			Do maternal and paternal characteristics perform similar roles in adverse pregnancy outcome and infant survival?		Education	2	aggregate	All causes		Czech Republic|CZE	47	1			1986	1990	0	0.074			1			Retrospective cohort		At the individual	Regional Statistics	only at baseline								Baseline	Neonatal mortality	Mortality	Death certificates			max	days	27	1	1		0	0
			Do maternal and paternal characteristics perform similar roles in adverse pregnancy outcome and infant survival?		Education	2	aggregate	All causes		Czech Republic|CZE	47	1			1986	1990	0	0.074			1			Retrospective cohort		At the individual	Regional Statistics	only at baseline								Baseline	Neonatal mortality	Mortality	Death certificates			max	days	27	1	1		0	0
			Do maternal and paternal characteristics perform similar roles in adverse pregnancy outcome and infant survival?		Education	1	aggregate	All causes		Czech Republic|CZE	47	1			1986	1990	0	0.074			1			Retrospective cohort		At the individual	Regional Statistics	only at baseline								Baseline	Neonatal mortality	Mortality	Death certificates			max	days	27	1	1		0	0
			Do maternal and paternal characteristics perform similar roles in adverse pregnancy outcome and infant survival?		Education	1	aggregate	All causes		Czech Republic|CZE	47	1			1986	1990	0	0.074			1			Retrospective cohort		At the individual	Regional Statistics	only at baseline								Baseline	Neonatal mortality	Mortality	Death certificates			max	days	27	1	1		0	0
			Do maternal and paternal characteristics perform similar roles in adverse pregnancy outcome and infant survival?		Education	1	aggregate	All causes		Czech Republic|CZE	47	1			1986	1990	0	0.074			1			Retrospective cohort		At the individual	Regional Statistics	only at baseline								Baseline	Neonatal mortality	Mortality	Death certificates			max	days	27	1	1		0	0
			Do maternal and paternal characteristics perform similar roles in adverse pregnancy outcome and infant survival?		Education	2	aggregate	All causes		Czech Republic|CZE	47	1			1986	1990	0.077	0.997			1			Retrospective cohort		At the individual	Regional Statistics	only at baseline								Baseline	Post-neonatal mortality	Mortality	Death certificates			max	days	364	1	1		0	0
			Do maternal and paternal characteristics perform similar roles in adverse pregnancy outcome and infant survival?		Education	2	aggregate	All causes		Czech Republic|CZE	47	1			1986	1990	0.077	0.997			1			Retrospective cohort		At the individual	Regional Statistics	only at baseline								Baseline	Post-neonatal mortality	Mortality	Death certificates			max	days	364	1	1		0	0
			Do maternal and paternal characteristics perform similar roles in adverse pregnancy outcome and infant survival?		Education	2	aggregate	All causes		Czech Republic|CZE	47	1			1986	1990	0.077	0.997			1			Retrospective cohort		At the individual	Regional Statistics	only at baseline								Baseline	Post-neonatal mortality	Mortality	Death certificates			max	days	364	1	1		0	0
			Do maternal and paternal characteristics perform similar roles in adverse pregnancy outcome and infant survival?		Education	1	aggregate	All causes		Czech Republic|CZE	47	1			1986	1990	0.077	0.997			1			Retrospective cohort		At the individual	Regional Statistics	only at baseline								Baseline	Post-neonatal mortality	Mortality	Death certificates			max	days	364	1	1		0	0
			Do maternal and paternal characteristics perform similar roles in adverse pregnancy outcome and infant survival?		Education	1	aggregate	All causes		Czech Republic|CZE	47	1			1986	1990	0.077	0.997			1			Retrospective cohort		At the individual	Regional Statistics	only at baseline								Baseline	Post-neonatal mortality	Mortality	Death certificates			max	days	364	1	1		0	0
			Do maternal and paternal characteristics perform similar roles in adverse pregnancy outcome and infant survival?		Education	1	aggregate	All causes		Czech Republic|CZE	47	1			1986	1990	0.077	0.997			1			Retrospective cohort		At the individual	Regional Statistics	only at baseline								Baseline	Post-neonatal mortality	Mortality	Death certificates			max	days	364	1	1		0	0
			Do maternal and paternal characteristics perform similar roles in adverse pregnancy outcome and infant survival?		Education	0	aggregate	All causes		Czech Republic|CZE	47	1			1986	1990	0	0.074			1			Retrospective cohort		At the individual	Regional Statistics	only at baseline								Baseline	Neonatal mortality	Mortality	Death certificates			max	days	27	1	1		0	0
			Do maternal and paternal characteristics perform similar roles in adverse pregnancy outcome and infant survival?		Education	0	aggregate	All causes		Czech Republic|CZE	47	1			1986	1990	0	0.074			1			Retrospective cohort		At the individual	Regional Statistics	only at baseline								Baseline	Neonatal mortality	Mortality	Death certificates			max	days	27	1	1		0	0
			Do maternal and paternal characteristics perform similar roles in adverse pregnancy outcome and infant survival?		Education	0	aggregate	All causes		Czech Republic|CZE	47	1			1986	1990	0	0.074			1			Retrospective cohort		At the individual	Regional Statistics	only at baseline								Baseline	Neonatal mortality	Mortality	Death certificates			max	days	27	1	1		0	0
			Do maternal and paternal characteristics perform similar roles in adverse pregnancy outcome and infant survival?		Education	0	aggregate	All causes		Czech Republic|CZE	47	1			1986	1990	0	0.074			1			Retrospective cohort		At the individual	Regional Statistics	only at baseline								Baseline	Neonatal mortality	Mortality	Death certificates			max	days	27	1	1		0	0
			Do maternal and paternal characteristics perform similar roles in adverse pregnancy outcome and infant survival?		Education	0	aggregate	All causes		Czech Republic|CZE	47	1			1986	1990	0	0.074			1			Retrospective cohort		At the individual	Regional Statistics	only at baseline								Baseline	Neonatal mortality	Mortality	Death certificates			max	days	27	1	1		0	0
			Do maternal and paternal characteristics perform similar roles in adverse pregnancy outcome and infant survival?		Education	0	aggregate	All causes		Czech Republic|CZE	47	1			1986	1990	0	0.074			1			Retrospective cohort		At the individual	Regional Statistics	only at baseline								Baseline	Neonatal mortality	Mortality	Death certificates			max	days	27	1	1		0	0
			Do maternal and paternal characteristics perform similar roles in adverse pregnancy outcome and infant survival?		Education	0	aggregate	All causes		Czech Republic|CZE	47	1			1986	1990	0	0.074			1			Retrospective cohort		At the individual	Regional Statistics	only at baseline								Baseline	Neonatal mortality	Mortality	Death certificates			max	days	27	1	1		0	0
			Do maternal and paternal characteristics perform similar roles in adverse pregnancy outcome and infant survival?		Education	0	aggregate	All causes		Czech Republic|CZE	47	1			1986	1990	0	0.074			1			Retrospective cohort		At the individual	Regional Statistics	only at baseline								Baseline	Neonatal mortality	Mortality	Death certificates			max	days	27	1	1		0	0
			Do maternal and paternal characteristics perform similar roles in adverse pregnancy outcome and infant survival?		Education	0	aggregate	All causes		Czech Republic|CZE	47	1			1986	1990	0	0.074			1			Retrospective cohort		At the individual	Regional Statistics	only at baseline								Baseline	Neonatal mortality	Mortality	Death certificates			max	days	27	1	1		0	0
			Do maternal and paternal characteristics perform similar roles in adverse pregnancy outcome and infant survival?		Education	0	aggregate	All causes		Czech Republic|CZE	47	1			1986	1990	0	0.074			1			Retrospective cohort		At the individual	Regional Statistics	only at baseline								Baseline	Neonatal mortality	Mortality	Death certificates			max	days	27	1	1		0	0
			Do maternal and paternal characteristics perform similar roles in adverse pregnancy outcome and infant survival?		Education	0	aggregate	All causes		Czech Republic|CZE	47	1			1986	1990	0	0.074			1			Retrospective cohort		At the individual	Regional Statistics	only at baseline								Baseline	Neonatal mortality	Mortality	Death certificates			max	days	27	1	1		0	0
			Do maternal and paternal characteristics perform similar roles in adverse pregnancy outcome and infant survival?		Education	0	aggregate	All causes		Czech Republic|CZE	47	1			1986	1990	0	0.074			1			Retrospective cohort		At the individual	Regional Statistics	only at baseline								Baseline	Neonatal mortality	Mortality	Death certificates			max	days	27	1	1		0	0
			Do maternal and paternal characteristics perform similar roles in adverse pregnancy outcome and infant survival?		Education	0	aggregate	All causes		Czech Republic|CZE	47	1			1986	1990	0	0.074			1			Retrospective cohort		At the individual	Regional Statistics	only at baseline								Baseline	Neonatal mortality	Mortality	Death certificates			max	days	27	1	1		0	0
			Do maternal and paternal characteristics perform similar roles in adverse pregnancy outcome and infant survival?		Education	0	aggregate	All causes		Czech Republic|CZE	47	1			1986	1990	0	0.074			1			Retrospective cohort		At the individual	Regional Statistics	only at baseline								Baseline	Neonatal mortality	Mortality	Death certificates			max	days	27	1	1		0	0
			Do maternal and paternal characteristics perform similar roles in adverse pregnancy outcome and infant survival?		Education	0	aggregate	All causes		Czech Republic|CZE	47	1			1986	1990	0	0.074			1			Retrospective cohort		At the individual	Regional Statistics	only at baseline								Baseline	Neonatal mortality	Mortality	Death certificates			max	days	27	1	1		0	0
			Do maternal and paternal characteristics perform similar roles in adverse pregnancy outcome and infant survival?		Education	0	aggregate	All causes		Czech Republic|CZE	47	1			1986	1990	0.077	0.997			1			Retrospective cohort		At the individual	Regional Statistics	only at baseline								Baseline	Post-neonatal mortality	Mortality	Death certificates			max	days	364	1	1		0	0
			Do maternal and paternal characteristics perform similar roles in adverse pregnancy outcome and infant survival?		Education	0	aggregate	All causes		Czech Republic|CZE	47	1			1986	1990	0.077	0.997			1			Retrospective cohort		At the individual	Regional Statistics	only at baseline								Baseline	Post-neonatal mortality	Mortality	Death certificates			max	days	364	1	1		0	0
			Do maternal and paternal characteristics perform similar roles in adverse pregnancy outcome and infant survival?		Education	0	aggregate	All causes		Czech Republic|CZE	47	1			1986	1990	0.077	0.997			1			Retrospective cohort		At the individual	Regional Statistics	only at baseline								Baseline	Post-neonatal mortality	Mortality	Death certificates			max	days	364	1	1		0	0
			Do maternal and paternal characteristics perform similar roles in adverse pregnancy outcome and infant survival?		Education	0	aggregate	All causes		Czech Republic|CZE	47	1			1986	1990	0.077	0.997			1			Retrospective cohort		At the individual	Regional Statistics	only at baseline								Baseline	Post-neonatal mortality	Mortality	Death certificates			max	days	364	1	1		0	0
			Do maternal and paternal characteristics perform similar roles in adverse pregnancy outcome and infant survival?		Education	0	aggregate	All causes		Czech Republic|CZE	47	1			1986	1990	0.077	0.997			1			Retrospective cohort		At the individual	Regional Statistics	only at baseline								Baseline	Post-neonatal mortality	Mortality	Death certificates			max	days	364	1	1		0	0
			Do maternal and paternal characteristics perform similar roles in adverse pregnancy outcome and infant survival?		Education	0	aggregate	All causes		Czech Republic|CZE	47	1			1986	1990	0.077	0.997			1			Retrospective cohort		At the individual	Regional Statistics	only at baseline								Baseline	Post-neonatal mortality	Mortality	Death certificates			max	days	364	1	1		0	0
			Do maternal and paternal characteristics perform similar roles in adverse pregnancy outcome and infant survival?		Education	0	aggregate	All causes		Czech Republic|CZE	47	1			1986	1990	0.077	0.997			1			Retrospective cohort		At the individual	Regional Statistics	only at baseline								Baseline	Post-neonatal mortality	Mortality	Death certificates			max	days	364	1	1		0	0
			Do maternal and paternal characteristics perform similar roles in adverse pregnancy outcome and infant survival?		Education	0	aggregate	All causes		Czech Republic|CZE	47	1			1986	1990	0.077	0.997			1			Retrospective cohort		At the individual	Regional Statistics	only at baseline								Baseline	Post-neonatal mortality	Mortality	Death certificates			max	days	364	1	1		0	0
			Do maternal and paternal characteristics perform similar roles in adverse pregnancy outcome and infant survival?		Education	0	aggregate	All causes		Czech Republic|CZE	47	1			1986	1990	0.077	0.997			1			Retrospective cohort		At the individual	Regional Statistics	only at baseline								Baseline	Post-neonatal mortality	Mortality	Death certificates			max	days	364	1	1		0	0
			Do maternal and paternal characteristics perform similar roles in adverse pregnancy outcome and infant survival?		Education	0	aggregate	All causes		Czech Republic|CZE	47	1			1986	1990	0.077	0.997			1			Retrospective cohort		At the individual	Regional Statistics	only at baseline								Baseline	Post-neonatal mortality	Mortality	Death certificates			max	days	364	1	1		0	0
			Do maternal and paternal characteristics perform similar roles in adverse pregnancy outcome and infant survival?		Education	0	aggregate	All causes		Czech Republic|CZE	47	1			1986	1990	0.077	0.997			1			Retrospective cohort		At the individual	Regional Statistics	only at baseline								Baseline	Post-neonatal mortality	Mortality	Death certificates			max	days	364	1	1		0	0
			Do maternal and paternal characteristics perform similar roles in adverse pregnancy outcome and infant survival?		Education	0	aggregate	All causes		Czech Republic|CZE	47	1			1986	1990	0.077	0.997			1			Retrospective cohort		At the individual	Regional Statistics	only at baseline								Baseline	Post-neonatal mortality	Mortality	Death certificates			max	days	364	1	1		0	0
			Do maternal and paternal characteristics perform similar roles in adverse pregnancy outcome and infant survival?		Education	0	aggregate	All causes		Czech Republic|CZE	47	1			1986	1990	0.077	0.997			1			Retrospective cohort		At the individual	Regional Statistics	only at baseline								Baseline	Post-neonatal mortality	Mortality	Death certificates			max	days	364	1	1		0	0
			Do maternal and paternal characteristics perform similar roles in adverse pregnancy outcome and infant survival?		Education	0	aggregate	All causes		Czech Republic|CZE	47	1			1986	1990	0.077	0.997			1			Retrospective cohort		At the individual	Regional Statistics	only at baseline								Baseline	Post-neonatal mortality	Mortality	Death certificates			max	days	364	1	1		0	0
			Do maternal and paternal characteristics perform similar roles in adverse pregnancy outcome and infant survival?		Education	0	aggregate	All causes		Czech Republic|CZE	47	1			1986	1990	0.077	0.997			1			Retrospective cohort		At the individual	Regional Statistics	only at baseline								Baseline	Post-neonatal mortality	Mortality	Death certificates			max	days	364	1	1		0	0
			Maternal risk factors for cause-speciﬁc stillbirth and neonatal death		Education	2	aggregate	All causes		Sweden|SWE	93	1			1983	1995	0	0.077			1			Retrospective cohort		At the individual	Registry of Education	only at baseline								Baseline	Neonatal mortality	Mortality	Death certificates			max	days	28	0	0		0	0
	https://obgyn.onlinelibrary.wiley.com/doi/full/10.1034/j.1600-0412.2001.080003235.x?sid=nlm%3Apubmed		Maternal risk factors for cause-speciﬁc stillbirth and neonatal death		Education	2	aggregate	All causes		Sweden|SWE	93	1			1983	1995	0	0.077			1			Retrospective cohort		At the individual	Registry of Education	only at baseline								Baseline	Neonatal mortality	Mortality	Death certificates			max	days	28	0	0		0	0
			Teenage motherhood and infant mortality in Bangladesh: Maternal age-dependent effect of parity one		Education	2	aggregate	All causes		Bangladesh|BGD	161	0	Matlab		1990	1992	0	0.077			1			Retrospective cohort	DSS	At the individual	Self-reported (census questionnare)	only at baseline		Self-report (human/environment)						Baseline	Neonatal mortality	Mortality	Death certificates			max	days	28	1	1		0	0
			Teenage motherhood and infant mortality in Bangladesh: Maternal age-dependent effect of parity one		Education	2	aggregate	All causes		Bangladesh|BGD	161	1	Matlab		1990	1992	0	0.008			1			Retrospective cohort	DSS	At the individual	Self-reported (census questionnare)	only at baseline		Self-report (human/environment)						Baseline	Early neonatal mortality	Mortality	Death certificates			max	days	3	1	1		0	0
			Teenage motherhood and infant mortality in Bangladesh: Maternal age-dependent effect of parity one		Education	2	aggregate	All causes		Bangladesh|BGD	161	2	Matlab		1990	1992	0.011	0.077			1			Retrospective cohort	DSS	At the individual	Self-reported (census questionnare)	only at baseline		Self-report (human/environment)						Baseline	Late neonatal mortality	Mortality	Death certificates			max	days	28	1	1		0	0
			Teenage motherhood and infant mortality in Bangladesh: Maternal age-dependent effect of parity one		Education	2	aggregate	All causes		Bangladesh|BGD	161	3	Matlab		1990	1992	0.079	0.997			1			Retrospective cohort	DSS	At the individual	Self-reported (census questionnare)	only at baseline		Self-report (human/environment)						Baseline	Post-neonatal mortality	Mortality	Death certificates			max	days	364	1	1		0	0
			Socioeconomic status and risk of infant death: A population-based study of trends in Norway, 1967-1998		Education	2	aggregate	All causes		Norway|NOR	90	1			1967	1979	0	0.074			1			Retrospective cohort		At the individual	Medical birth registry (Medisinsk fødselsregister)	only at baseline								Baseline	Neonatal mortality	Mortality	Death certificates			max	days	27	0	0		0	0
			Socioeconomic status and risk of infant death: A population-based study of trends in Norway, 1967-1998		Education	2	aggregate	All causes		Norway|NOR	90	1			1967	1979	0	0.074			1			Retrospective cohort		At the individual	Medical birth registry (Medisinsk fødselsregister)	only at baseline								Baseline	Neonatal mortality	Mortality	Death certificates			max	days	27	0	0		0	0
			Socioeconomic status and risk of infant death: A population-based study of trends in Norway, 1967-1998		Education	2	aggregate	All causes		Norway|NOR	90	1			1967	1979	0	0.074			1			Retrospective cohort		At the individual	Medical birth registry (Medisinsk fødselsregister)	only at baseline								Baseline	Neonatal mortality	Mortality	Death certificates			max	days	27	1	0		0	0
			Socioeconomic status and risk of infant death: A population-based study of trends in Norway, 1967-1998		Education	2	aggregate	All causes		Norway|NOR	90	1			1967	1979	0	0.074			1			Retrospective cohort		At the individual	Medical birth registry (Medisinsk fødselsregister)	only at baseline								Baseline	Neonatal mortality	Mortality	Death certificates			max	days	27	1	0		0	0
			Socioeconomic status and risk of infant death: A population-based study of trends in Norway, 1967-1998		Education	2	aggregate	All causes		Norway|NOR	90	1			1967	1979	0	0.074			1			Retrospective cohort		At the individual	Medical birth registry (Medisinsk fødselsregister)	only at baseline								Baseline	Neonatal mortality	Mortality	Death certificates			max	days	27	1	0		0	0
			Socioeconomic status and risk of infant death: A population-based study of trends in Norway, 1967-1998		Education	2	aggregate	All causes		Norway|NOR	90	1			1967	1979	0	0.074			1			Retrospective cohort		At the individual	Medical birth registry (Medisinsk fødselsregister)	only at baseline								Baseline	Neonatal mortality	Mortality	Death certificates			max	days	27	1	0		0	0
			Socioeconomic status and risk of infant death: A population-based study of trends in Norway, 1967-1998		Education	2	aggregate	All causes		Norway|NOR	90	1			1980	1989	0	0.074			1			Retrospective cohort		At the individual	Medical birth registry (Medisinsk fødselsregister)	only at baseline								Baseline	Neonatal mortality	Mortality	Death certificates			max	days	27	0	0		0	0
			Socioeconomic status and risk of infant death: A population-based study of trends in Norway, 1967-1998		Education	2	aggregate	All causes		Norway|NOR	90	1			1980	1989	0	0.074			1			Retrospective cohort		At the individual	Medical birth registry (Medisinsk fødselsregister)	only at baseline								Baseline	Neonatal mortality	Mortality	Death certificates			max	days	27	0	0		0	0
			Socioeconomic status and risk of infant death: A population-based study of trends in Norway, 1967-1998		Education	2	aggregate	All causes		Norway|NOR	90	1			1980	1989	0	0.074			1			Retrospective cohort		At the individual	Medical birth registry (Medisinsk fødselsregister)	only at baseline								Baseline	Neonatal mortality	Mortality	Death certificates			max	days	27	1	0		0	0
			Socioeconomic status and risk of infant death: A population-based study of trends in Norway, 1967-1998		Education	2	aggregate	All causes		Norway|NOR	90	1			1980	1989	0	0.074			1			Retrospective cohort		At the individual	Medical birth registry (Medisinsk fødselsregister)	only at baseline								Baseline	Neonatal mortality	Mortality	Death certificates			max	days	27	1	0		0	0
			Socioeconomic status and risk of infant death: A population-based study of trends in Norway, 1967-1998		Education	2	aggregate	All causes		Norway|NOR	90	1			1980	1989	0	0.074			1			Retrospective cohort		At the individual	Medical birth registry (Medisinsk fødselsregister)	only at baseline								Baseline	Neonatal mortality	Mortality	Death certificates			max	days	27	1	0		0	0
			Socioeconomic status and risk of infant death: A population-based study of trends in Norway, 1967-1998		Education	2	aggregate	All causes		Norway|NOR	90	1			1980	1989	0	0.074			1			Retrospective cohort		At the individual	Medical birth registry (Medisinsk fødselsregister)	only at baseline								Baseline	Neonatal mortality	Mortality	Death certificates			max	days	27	1	0		0	0
			Socioeconomic status and risk of infant death: A population-based study of trends in Norway, 1967-1998		Education	2	aggregate	All causes		Norway|NOR	90	1			1990	1998	0	0.074			1			Retrospective cohort		At the individual	Medical birth registry (Medisinsk fødselsregister)	only at baseline								Baseline	Neonatal mortality	Mortality	Death certificates			max	days	27	0	0		0	0
			Socioeconomic status and risk of infant death: A population-based study of trends in Norway, 1967-1998		Education	2	aggregate	All causes		Norway|NOR	90	1			1990	1998	0	0.074			1			Retrospective cohort		At the individual	Medical birth registry (Medisinsk fødselsregister)	only at baseline								Baseline	Neonatal mortality	Mortality	Death certificates			max	days	27	0	0		0	0
			Socioeconomic status and risk of infant death: A population-based study of trends in Norway, 1967-1998		Education	2	aggregate	All causes		Norway|NOR	90	1			1990	1998	0	0.074			1			Retrospective cohort		At the individual	Medical birth registry (Medisinsk fødselsregister)	only at baseline								Baseline	Neonatal mortality	Mortality	Death certificates			max	days	27	1	0		0	0
			Socioeconomic status and risk of infant death: A population-based study of trends in Norway, 1967-1998		Education	2	aggregate	All causes		Norway|NOR	90	1			1990	1998	0	0.074			1			Retrospective cohort		At the individual	Medical birth registry (Medisinsk fødselsregister)	only at baseline								Baseline	Neonatal mortality	Mortality	Death certificates			max	days	27	1	0		0	0
			Socioeconomic status and risk of infant death: A population-based study of trends in Norway, 1967-1998		Education	2	aggregate	All causes		Norway|NOR	90	1			1990	1998	0	0.074			1			Retrospective cohort		At the individual	Medical birth registry (Medisinsk fødselsregister)	only at baseline								Baseline	Neonatal mortality	Mortality	Death certificates			max	days	27	1	0		0	0
			Socioeconomic status and risk of infant death: A population-based study of trends in Norway, 1967-1998		Education	2	aggregate	All causes		Norway|NOR	90	1			1990	1998	0	0.074			1			Retrospective cohort		At the individual	Medical birth registry (Medisinsk fødselsregister)	only at baseline								Baseline	Neonatal mortality	Mortality	Death certificates			max	days	27	1	0		0	0
			Socioeconomic status and risk of infant death: A population-based study of trends in Norway, 1967-1998		Education	1	aggregate	All causes		Norway|NOR	90	1			1967	1979	0	0.074			1			Retrospective cohort		At the individual	Medical birth registry (Medisinsk fødselsregister)	only at baseline								Baseline	Neonatal mortality	Mortality	Death certificates			max	days	27	0	0		0	0
			Socioeconomic status and risk of infant death: A population-based study of trends in Norway, 1967-1998		Education	1	aggregate	All causes		Norway|NOR	90	1			1967	1979	0	0.074			1			Retrospective cohort		At the individual	Medical birth registry (Medisinsk fødselsregister)	only at baseline								Baseline	Neonatal mortality	Mortality	Death certificates			max	days	27	0	0		0	0
			Socioeconomic status and risk of infant death: A population-based study of trends in Norway, 1967-1998		Education	1	aggregate	All causes		Norway|NOR	90	1			1967	1979	0	0.074			1			Retrospective cohort		At the individual	Medical birth registry (Medisinsk fødselsregister)	only at baseline								Baseline	Neonatal mortality	Mortality	Death certificates			max	days	27	0	0		0	0
			Socioeconomic status and risk of infant death: A population-based study of trends in Norway, 1967-1998		Education	1	aggregate	All causes		Norway|NOR	90	1			1967	1979	0	0.074			1			Retrospective cohort		At the individual	Medical birth registry (Medisinsk fødselsregister)	only at baseline								Baseline	Neonatal mortality	Mortality	Death certificates			max	days	27	1	0		0	0
			Socioeconomic status and risk of infant death: A population-based study of trends in Norway, 1967-1998		Education	1	aggregate	All causes		Norway|NOR	90	1			1967	1979	0	0.074			1			Retrospective cohort		At the individual	Medical birth registry (Medisinsk fødselsregister)	only at baseline								Baseline	Neonatal mortality	Mortality	Death certificates			max	days	27	1	0		0	0
			Socioeconomic status and risk of infant death: A population-based study of trends in Norway, 1967-1998		Education	1	aggregate	All causes		Norway|NOR	90	1			1967	1979	0	0.074			1			Retrospective cohort		At the individual	Medical birth registry (Medisinsk fødselsregister)	only at baseline								Baseline	Neonatal mortality	Mortality	Death certificates			max	days	27	1	0		0	0
			Socioeconomic status and risk of infant death: A population-based study of trends in Norway, 1967-1998		Education	1	aggregate	All causes		Norway|NOR	90	1			1967	1979	0	0.074			1			Retrospective cohort		At the individual	Medical birth registry (Medisinsk fødselsregister)	only at baseline								Baseline	Neonatal mortality	Mortality	Death certificates			max	days	27	1	0		0	0
			Socioeconomic status and risk of infant death: A population-based study of trends in Norway, 1967-1998		Education	1	aggregate	All causes		Norway|NOR	90	1			1967	1979	0	0.074			1			Retrospective cohort		At the individual	Medical birth registry (Medisinsk fødselsregister)	only at baseline								Baseline	Neonatal mortality	Mortality	Death certificates			max	days	27	1	0		0	0
			Socioeconomic status and risk of infant death: A population-based study of trends in Norway, 1967-1998		Education	1	aggregate	All causes		Norway|NOR	90	1			1967	1979	0	0.074			1			Retrospective cohort		At the individual	Medical birth registry (Medisinsk fødselsregister)	only at baseline								Baseline	Neonatal mortality	Mortality	Death certificates			max	days	27	1	0		0	0
			Socioeconomic status and risk of infant death: A population-based study of trends in Norway, 1967-1998		Education	1	aggregate	All causes		Norway|NOR	90	1			1980	1989	0	0.074			1			Retrospective cohort		At the individual	Medical birth registry (Medisinsk fødselsregister)	only at baseline								Baseline	Neonatal mortality	Mortality	Death certificates			max	days	27	0	0		0	0
			Socioeconomic status and risk of infant death: A population-based study of trends in Norway, 1967-1998		Education	1	aggregate	All causes		Norway|NOR	90	1			1980	1989	0	0.074			1			Retrospective cohort		At the individual	Medical birth registry (Medisinsk fødselsregister)	only at baseline								Baseline	Neonatal mortality	Mortality	Death certificates			max	days	27	0	0		0	0
			Socioeconomic status and risk of infant death: A population-based study of trends in Norway, 1967-1998		Education	1	aggregate	All causes		Norway|NOR	90	1			1980	1989	0	0.074			1			Retrospective cohort		At the individual	Medical birth registry (Medisinsk fødselsregister)	only at baseline								Baseline	Neonatal mortality	Mortality	Death certificates			max	days	27	0	0		0	0
			Socioeconomic status and risk of infant death: A population-based study of trends in Norway, 1967-1998		Education	1	aggregate	All causes		Norway|NOR	90	1			1980	1989	0	0.074			1			Retrospective cohort		At the individual	Medical birth registry (Medisinsk fødselsregister)	only at baseline								Baseline	Neonatal mortality	Mortality	Death certificates			max	days	27	1	0		0	0
			Socioeconomic status and risk of infant death: A population-based study of trends in Norway, 1967-1998		Education	1	aggregate	All causes		Norway|NOR	90	1			1980	1989	0	0.074			1			Retrospective cohort		At the individual	Medical birth registry (Medisinsk fødselsregister)	only at baseline								Baseline	Neonatal mortality	Mortality	Death certificates			max	days	27	1	0		0	0
			Socioeconomic status and risk of infant death: A population-based study of trends in Norway, 1967-1998		Education	1	aggregate	All causes		Norway|NOR	90	1			1980	1989	0	0.074			1			Retrospective cohort		At the individual	Medical birth registry (Medisinsk fødselsregister)	only at baseline								Baseline	Neonatal mortality	Mortality	Death certificates			max	days	27	1	0		0	0
			Socioeconomic status and risk of infant death: A population-based study of trends in Norway, 1967-1998		Education	1	aggregate	All causes		Norway|NOR	90	1			1980	1989	0	0.074			1			Retrospective cohort		At the individual	Medical birth registry (Medisinsk fødselsregister)	only at baseline								Baseline	Neonatal mortality	Mortality	Death certificates			max	days	27	1	0		0	0
			Socioeconomic status and risk of infant death: A population-based study of trends in Norway, 1967-1998		Education	1	aggregate	All causes		Norway|NOR	90	1			1980	1989	0	0.074			1			Retrospective cohort		At the individual	Medical birth registry (Medisinsk fødselsregister)	only at baseline								Baseline	Neonatal mortality	Mortality	Death certificates			max	days	27	1	0		0	0
			Socioeconomic status and risk of infant death: A population-based study of trends in Norway, 1967-1998		Education	1	aggregate	All causes		Norway|NOR	90	1			1980	1989	0	0.074			1			Retrospective cohort		At the individual	Medical birth registry (Medisinsk fødselsregister)	only at baseline								Baseline	Neonatal mortality	Mortality	Death certificates			max	days	27	1	0		0	0
			Socioeconomic status and risk of infant death: A population-based study of trends in Norway, 1967-1998		Education	1	aggregate	All causes		Norway|NOR	90	1			1990	1998	0	0.074			1			Retrospective cohort		At the individual	Medical birth registry (Medisinsk fødselsregister)	only at baseline								Baseline	Neonatal mortality	Mortality	Death certificates			max	days	27	0	0		0	0
			Socioeconomic status and risk of infant death: A population-based study of trends in Norway, 1967-1998		Education	1	aggregate	All causes		Norway|NOR	90	1			1990	1998	0	0.074			1			Retrospective cohort		At the individual	Medical birth registry (Medisinsk fødselsregister)	only at baseline								Baseline	Neonatal mortality	Mortality	Death certificates			max	days	27	0	0		0	0
			Socioeconomic status and risk of infant death: A population-based study of trends in Norway, 1967-1998		Education	1	aggregate	All causes		Norway|NOR	90	1			1990	1998	0	0.074			1			Retrospective cohort		At the individual	Medical birth registry (Medisinsk fødselsregister)	only at baseline								Baseline	Neonatal mortality	Mortality	Death certificates			max	days	27	0	0		0	0
			Socioeconomic status and risk of infant death: A population-based study of trends in Norway, 1967-1998		Education	1	aggregate	All causes		Norway|NOR	90	1			1990	1998	0	0.074			1			Retrospective cohort		At the individual	Medical birth registry (Medisinsk fødselsregister)	only at baseline								Baseline	Neonatal mortality	Mortality	Death certificates			max	days	27	1	0		0	0
			Socioeconomic status and risk of infant death: A population-based study of trends in Norway, 1967-1998		Education	1	aggregate	All causes		Norway|NOR	90	1			1990	1998	0	0.074			1			Retrospective cohort		At the individual	Medical birth registry (Medisinsk fødselsregister)	only at baseline								Baseline	Neonatal mortality	Mortality	Death certificates			max	days	27	1	0		0	0
			Socioeconomic status and risk of infant death: A population-based study of trends in Norway, 1967-1998		Education	1	aggregate	All causes		Norway|NOR	90	1			1990	1998	0	0.074			1			Retrospective cohort		At the individual	Medical birth registry (Medisinsk fødselsregister)	only at baseline								Baseline	Neonatal mortality	Mortality	Death certificates			max	days	27	1	0		0	0
			Socioeconomic status and risk of infant death: A population-based study of trends in Norway, 1967-1998		Education	1	aggregate	All causes		Norway|NOR	90	1			1990	1998	0	0.074			1			Retrospective cohort		At the individual	Medical birth registry (Medisinsk fødselsregister)	only at baseline								Baseline	Neonatal mortality	Mortality	Death certificates			max	days	27	1	0		0	0
			Socioeconomic status and risk of infant death: A population-based study of trends in Norway, 1967-1998		Education	1	aggregate	All causes		Norway|NOR	90	1			1990	1998	0	0.074			1			Retrospective cohort		At the individual	Medical birth registry (Medisinsk fødselsregister)	only at baseline								Baseline	Neonatal mortality	Mortality	Death certificates			max	days	27	1	0		0	0
			Socioeconomic status and risk of infant death: A population-based study of trends in Norway, 1967-1998		Education	1	aggregate	All causes		Norway|NOR	90	1			1990	1998	0	0.074			1			Retrospective cohort		At the individual	Medical birth registry (Medisinsk fødselsregister)	only at baseline								Baseline	Neonatal mortality	Mortality	Death certificates			max	days	27	1	0		0	0
			Socioeconomic status and risk of infant death: A population-based study of trends in Norway, 1967-1998		Education	2	aggregate	All causes		Norway|NOR	90	1			1967	1979	0.077	0.997			1			Retrospective cohort		At the individual	Medical birth registry (Medisinsk fødselsregister)	only at baseline								Baseline	Post-neonatal mortality	Mortality	Death certificates			max	days	364	0	0		0	0
			Socioeconomic status and risk of infant death: A population-based study of trends in Norway, 1967-1998		Education	2	aggregate	All causes		Norway|NOR	90	1			1967	1979	0.077	0.997			1			Retrospective cohort		At the individual	Medical birth registry (Medisinsk fødselsregister)	only at baseline								Baseline	Post-neonatal mortality	Mortality	Death certificates			max	days	364	0	0		0	0
			Socioeconomic status and risk of infant death: A population-based study of trends in Norway, 1967-1998		Education	2	aggregate	All causes		Norway|NOR	90	1			1967	1979	0.077	0.997			1			Retrospective cohort		At the individual	Medical birth registry (Medisinsk fødselsregister)	only at baseline								Baseline	Post-neonatal mortality	Mortality	Death certificates			max	days	364	1	0		0	0
			Socioeconomic status and risk of infant death: A population-based study of trends in Norway, 1967-1998		Education	2	aggregate	All causes		Norway|NOR	90	1			1967	1979	0.077	0.997			1			Retrospective cohort		At the individual	Medical birth registry (Medisinsk fødselsregister)	only at baseline								Baseline	Post-neonatal mortality	Mortality	Death certificates			max	days	364	1	0		0	0
			Socioeconomic status and risk of infant death: A population-based study of trends in Norway, 1967-1998		Education	2	aggregate	All causes		Norway|NOR	90	1			1967	1979	0.077	0.997			1			Retrospective cohort		At the individual	Medical birth registry (Medisinsk fødselsregister)	only at baseline								Baseline	Post-neonatal mortality	Mortality	Death certificates			max	days	364	1	0		0	0
			Socioeconomic status and risk of infant death: A population-based study of trends in Norway, 1967-1998		Education	2	aggregate	All causes		Norway|NOR	90	1			1967	1979	0.077	0.997			1			Retrospective cohort		At the individual	Medical birth registry (Medisinsk fødselsregister)	only at baseline								Baseline	Post-neonatal mortality	Mortality	Death certificates			max	days	364	1	0		0	0
			Socioeconomic status and risk of infant death: A population-based study of trends in Norway, 1967-1998		Education	2	aggregate	All causes		Norway|NOR	90	1			1980	1989	0.077	0.997			1			Retrospective cohort		At the individual	Medical birth registry (Medisinsk fødselsregister)	only at baseline								Baseline	Post-neonatal mortality	Mortality	Death certificates			max	days	364	0	0		0	0
			Socioeconomic status and risk of infant death: A population-based study of trends in Norway, 1967-1998		Education	2	aggregate	All causes		Norway|NOR	90	1			1980	1989	0.077	0.997			1			Retrospective cohort		At the individual	Medical birth registry (Medisinsk fødselsregister)	only at baseline								Baseline	Post-neonatal mortality	Mortality	Death certificates			max	days	364	0	0		0	0
			Socioeconomic status and risk of infant death: A population-based study of trends in Norway, 1967-1998		Education	2	aggregate	All causes		Norway|NOR	90	1			1980	1989	0.077	0.997			1			Retrospective cohort		At the individual	Medical birth registry (Medisinsk fødselsregister)	only at baseline								Baseline	Post-neonatal mortality	Mortality	Death certificates			max	days	364	1	0		0	0
			Socioeconomic status and risk of infant death: A population-based study of trends in Norway, 1967-1998		Education	2	aggregate	All causes		Norway|NOR	90	1			1980	1989	0.077	0.997			1			Retrospective cohort		At the individual	Medical birth registry (Medisinsk fødselsregister)	only at baseline								Baseline	Post-neonatal mortality	Mortality	Death certificates			max	days	364	1	0		0	0
			Socioeconomic status and risk of infant death: A population-based study of trends in Norway, 1967-1998		Education	2	aggregate	All causes		Norway|NOR	90	1			1980	1989	0.077	0.997			1			Retrospective cohort		At the individual	Medical birth registry (Medisinsk fødselsregister)	only at baseline								Baseline	Post-neonatal mortality	Mortality	Death certificates			max	days	364	1	0		0	0
			Socioeconomic status and risk of infant death: A population-based study of trends in Norway, 1967-1998		Education	2	aggregate	All causes		Norway|NOR	90	1			1980	1989	0.077	0.997			1			Retrospective cohort		At the individual	Medical birth registry (Medisinsk fødselsregister)	only at baseline								Baseline	Post-neonatal mortality	Mortality	Death certificates			max	days	364	1	0		0	0
			Socioeconomic status and risk of infant death: A population-based study of trends in Norway, 1967-1998		Education	2	aggregate	All causes		Norway|NOR	90	1			1990	1998	0.077	0.997			1			Retrospective cohort		At the individual	Medical birth registry (Medisinsk fødselsregister)	only at baseline								Baseline	Post-neonatal mortality	Mortality	Death certificates			max	days	364	0	0		0	0
			Socioeconomic status and risk of infant death: A population-based study of trends in Norway, 1967-1998		Education	2	aggregate	All causes		Norway|NOR	90	1			1990	1998	0.077	0.997			1			Retrospective cohort		At the individual	Medical birth registry (Medisinsk fødselsregister)	only at baseline								Baseline	Post-neonatal mortality	Mortality	Death certificates			max	days	364	0	0		0	0
			Socioeconomic status and risk of infant death: A population-based study of trends in Norway, 1967-1998		Education	2	aggregate	All causes		Norway|NOR	90	1			1990	1998	0.077	0.997			1			Retrospective cohort		At the individual	Medical birth registry (Medisinsk fødselsregister)	only at baseline								Baseline	Post-neonatal mortality	Mortality	Death certificates			max	days	364	1	0		0	0
			Socioeconomic status and risk of infant death: A population-based study of trends in Norway, 1967-1998		Education	2	aggregate	All causes		Norway|NOR	90	1			1990	1998	0.077	0.997			1			Retrospective cohort		At the individual	Medical birth registry (Medisinsk fødselsregister)	only at baseline								Baseline	Post-neonatal mortality	Mortality	Death certificates			max	days	364	1	0		0	0
			Socioeconomic status and risk of infant death: A population-based study of trends in Norway, 1967-1998		Education	2	aggregate	All causes		Norway|NOR	90	1			1990	1998	0.077	0.997			1			Retrospective cohort		At the individual	Medical birth registry (Medisinsk fødselsregister)	only at baseline								Baseline	Post-neonatal mortality	Mortality	Death certificates			max	days	364	1	0		0	0
			Socioeconomic status and risk of infant death: A population-based study of trends in Norway, 1967-1998		Education	2	aggregate	All causes		Norway|NOR	90	1			1990	1998	0.077	0.997			1			Retrospective cohort		At the individual	Medical birth registry (Medisinsk fødselsregister)	only at baseline								Baseline	Post-neonatal mortality	Mortality	Death certificates			max	days	364	1	0		0	0
			Socioeconomic status and risk of infant death: A population-based study of trends in Norway, 1967-1998		Education	1	aggregate	All causes		Norway|NOR	90	1			1967	1979	0.077	0.997			1			Retrospective cohort		At the individual	Medical birth registry (Medisinsk fødselsregister)	only at baseline								Baseline	Post-neonatal mortality	Mortality	Death certificates			max	days	364	0	0		0	0
			Socioeconomic status and risk of infant death: A population-based study of trends in Norway, 1967-1998		Education	1	aggregate	All causes		Norway|NOR	90	1			1967	1979	0.077	0.997			1			Retrospective cohort		At the individual	Medical birth registry (Medisinsk fødselsregister)	only at baseline								Baseline	Post-neonatal mortality	Mortality	Death certificates			max	days	364	0	0		0	0
			Socioeconomic status and risk of infant death: A population-based study of trends in Norway, 1967-1998		Education	1	aggregate	All causes		Norway|NOR	90	1			1967	1979	0.077	0.997			1			Retrospective cohort		At the individual	Medical birth registry (Medisinsk fødselsregister)	only at baseline								Baseline	Post-neonatal mortality	Mortality	Death certificates			max	days	364	0	0		0	0
			Socioeconomic status and risk of infant death: A population-based study of trends in Norway, 1967-1998		Education	1	aggregate	All causes		Norway|NOR	90	1			1967	1979	0.077	0.997			1			Retrospective cohort		At the individual	Medical birth registry (Medisinsk fødselsregister)	only at baseline								Baseline	Post-neonatal mortality	Mortality	Death certificates			max	days	364	1	0		0	0
			Socioeconomic status and risk of infant death: A population-based study of trends in Norway, 1967-1998		Education	1	aggregate	All causes		Norway|NOR	90	1			1967	1979	0.077	0.997			1			Retrospective cohort		At the individual	Medical birth registry (Medisinsk fødselsregister)	only at baseline								Baseline	Post-neonatal mortality	Mortality	Death certificates			max	days	364	1	0		0	0
			Socioeconomic status and risk of infant death: A population-based study of trends in Norway, 1967-1998		Education	1	aggregate	All causes		Norway|NOR	90	1			1967	1979	0.077	0.997			1			Retrospective cohort		At the individual	Medical birth registry (Medisinsk fødselsregister)	only at baseline								Baseline	Post-neonatal mortality	Mortality	Death certificates			max	days	364	1	0		0	0
			Socioeconomic status and risk of infant death: A population-based study of trends in Norway, 1967-1998		Education	1	aggregate	All causes		Norway|NOR	90	1			1967	1979	0.077	0.997			1			Retrospective cohort		At the individual	Medical birth registry (Medisinsk fødselsregister)	only at baseline								Baseline	Post-neonatal mortality	Mortality	Death certificates			max	days	364	1	0		0	0
			Socioeconomic status and risk of infant death: A population-based study of trends in Norway, 1967-1998		Education	1	aggregate	All causes		Norway|NOR	90	1			1967	1979	0.077	0.997			1			Retrospective cohort		At the individual	Medical birth registry (Medisinsk fødselsregister)	only at baseline								Baseline	Post-neonatal mortality	Mortality	Death certificates			max	days	364	1	0		0	0
			Socioeconomic status and risk of infant death: A population-based study of trends in Norway, 1967-1998		Education	1	aggregate	All causes		Norway|NOR	90	1			1967	1979	0.077	0.997			1			Retrospective cohort		At the individual	Medical birth registry (Medisinsk fødselsregister)	only at baseline								Baseline	Post-neonatal mortality	Mortality	Death certificates			max	days	364	1	0		0	0
			Socioeconomic status and risk of infant death: A population-based study of trends in Norway, 1967-1998		Education	1	aggregate	All causes		Norway|NOR	90	1			1980	1989	0.077	0.997			1			Retrospective cohort		At the individual	Medical birth registry (Medisinsk fødselsregister)	only at baseline								Baseline	Post-neonatal mortality	Mortality	Death certificates			max	days	364	0	0		0	0
			Socioeconomic status and risk of infant death: A population-based study of trends in Norway, 1967-1998		Education	1	aggregate	All causes		Norway|NOR	90	1			1980	1989	0.077	0.997			1			Retrospective cohort		At the individual	Medical birth registry (Medisinsk fødselsregister)	only at baseline								Baseline	Post-neonatal mortality	Mortality	Death certificates			max	days	364	0	0		0	0
			Socioeconomic status and risk of infant death: A population-based study of trends in Norway, 1967-1998		Education	1	aggregate	All causes		Norway|NOR	90	1			1980	1989	0.077	0.997			1			Retrospective cohort		At the individual	Medical birth registry (Medisinsk fødselsregister)	only at baseline								Baseline	Post-neonatal mortality	Mortality	Death certificates			max	days	364	0	0		0	0
			Socioeconomic status and risk of infant death: A population-based study of trends in Norway, 1967-1998		Education	1	aggregate	All causes		Norway|NOR	90	1			1980	1989	0.077	0.997			1			Retrospective cohort		At the individual	Medical birth registry (Medisinsk fødselsregister)	only at baseline								Baseline	Post-neonatal mortality	Mortality	Death certificates			max	days	364	1	0		0	0
			Socioeconomic status and risk of infant death: A population-based study of trends in Norway, 1967-1998		Education	1	aggregate	All causes		Norway|NOR	90	1			1980	1989	0.077	0.997			1			Retrospective cohort		At the individual	Medical birth registry (Medisinsk fødselsregister)	only at baseline								Baseline	Post-neonatal mortality	Mortality	Death certificates			max	days	364	1	0		0	0
			Socioeconomic status and risk of infant death: A population-based study of trends in Norway, 1967-1998		Education	1	aggregate	All causes		Norway|NOR	90	1			1980	1989	0.077	0.997			1			Retrospective cohort		At the individual	Medical birth registry (Medisinsk fødselsregister)	only at baseline								Baseline	Post-neonatal mortality	Mortality	Death certificates			max	days	364	1	0		0	0
			Socioeconomic status and risk of infant death: A population-based study of trends in Norway, 1967-1998		Education	1	aggregate	All causes		Norway|NOR	90	1			1980	1989	0.077	0.997			1			Retrospective cohort		At the individual	Medical birth registry (Medisinsk fødselsregister)	only at baseline								Baseline	Post-neonatal mortality	Mortality	Death certificates			max	days	364	1	0		0	0
			Socioeconomic status and risk of infant death: A population-based study of trends in Norway, 1967-1998		Education	1	aggregate	All causes		Norway|NOR	90	1			1980	1989	0.077	0.997			1			Retrospective cohort		At the individual	Medical birth registry (Medisinsk fødselsregister)	only at baseline								Baseline	Post-neonatal mortality	Mortality	Death certificates			max	days	364	1	0		0	0
			Socioeconomic status and risk of infant death: A population-based study of trends in Norway, 1967-1998		Education	1	aggregate	All causes		Norway|NOR	90	1			1980	1989	0.077	0.997			1			Retrospective cohort		At the individual	Medical birth registry (Medisinsk fødselsregister)	only at baseline								Baseline	Post-neonatal mortality	Mortality	Death certificates			max	days	364	1	0		0	0
			Socioeconomic status and risk of infant death: A population-based study of trends in Norway, 1967-1998		Education	1	aggregate	All causes		Norway|NOR	90	1			1990	1998	0.077	0.997			1			Retrospective cohort		At the individual	Medical birth registry (Medisinsk fødselsregister)	only at baseline								Baseline	Post-neonatal mortality	Mortality	Death certificates			max	days	364	0	0		0	0
			Socioeconomic status and risk of infant death: A population-based study of trends in Norway, 1967-1998		Education	1	aggregate	All causes		Norway|NOR	90	1			1990	1998	0.077	0.997			1			Retrospective cohort		At the individual	Medical birth registry (Medisinsk fødselsregister)	only at baseline								Baseline	Post-neonatal mortality	Mortality	Death certificates			max	days	364	0	0		0	0
			Socioeconomic status and risk of infant death: A population-based study of trends in Norway, 1967-1998		Education	1	aggregate	All causes		Norway|NOR	90	1			1990	1998	0.077	0.997			1			Retrospective cohort		At the individual	Medical birth registry (Medisinsk fødselsregister)	only at baseline								Baseline	Post-neonatal mortality	Mortality	Death certificates			max	days	364	0	0		0	0
			Socioeconomic status and risk of infant death: A population-based study of trends in Norway, 1967-1998		Education	1	aggregate	All causes		Norway|NOR	90	1			1990	1998	0.077	0.997			1			Retrospective cohort		At the individual	Medical birth registry (Medisinsk fødselsregister)	only at baseline								Baseline	Post-neonatal mortality	Mortality	Death certificates			max	days	364	1	0		0	0
			Socioeconomic status and risk of infant death: A population-based study of trends in Norway, 1967-1998		Education	1	aggregate	All causes		Norway|NOR	90	1			1990	1998	0.077	0.997			1			Retrospective cohort		At the individual	Medical birth registry (Medisinsk fødselsregister)	only at baseline								Baseline	Post-neonatal mortality	Mortality	Death certificates			max	days	364	1	0		0	0
			Socioeconomic status and risk of infant death: A population-based study of trends in Norway, 1967-1998		Education	1	aggregate	All causes		Norway|NOR	90	1			1990	1998	0.077	0.997			1			Retrospective cohort		At the individual	Medical birth registry (Medisinsk fødselsregister)	only at baseline								Baseline	Post-neonatal mortality	Mortality	Death certificates			max	days	364	1	0		0	0
			Socioeconomic status and risk of infant death: A population-based study of trends in Norway, 1967-1998		Education	1	aggregate	All causes		Norway|NOR	90	1			1990	1998	0.077	0.997			1			Retrospective cohort		At the individual	Medical birth registry (Medisinsk fødselsregister)	only at baseline								Baseline	Post-neonatal mortality	Mortality	Death certificates			max	days	364	1	0		0	0
			Socioeconomic status and risk of infant death: A population-based study of trends in Norway, 1967-1998		Education	1	aggregate	All causes		Norway|NOR	90	1			1990	1998	0.077	0.997			1			Retrospective cohort		At the individual	Medical birth registry (Medisinsk fødselsregister)	only at baseline								Baseline	Post-neonatal mortality	Mortality	Death certificates			max	days	364	1	0		0	0
			Socioeconomic status and risk of infant death: A population-based study of trends in Norway, 1967-1998		Education	1	aggregate	All causes		Norway|NOR	90	1			1990	1998	0.077	0.997			1			Retrospective cohort		At the individual	Medical birth registry (Medisinsk fødselsregister)	only at baseline								Baseline	Post-neonatal mortality	Mortality	Death certificates			max	days	364	1	0		0	0
			Infant and child mortality determinants in Bangladesh: Are they changing?		Education	2	aggregate	All causes		Bangladesh|BGD	161	1			1989	1989	0	1			1			Cross sectional	Bangladesh Fertility Survey	At the individual	Self-reported (FHS)	only at baseline		Self-report (human/environment)			Other period; please descibe in field exp_recall_type_other		1-15 years preceding survey	Baseline	Infant mortality	Mortality	Self-report			max	months	12	1	1		0	0
			Infant and child mortality determinants in Bangladesh: Are they changing?		Education	2	aggregate	All causes		Bangladesh|BGD	161	1			1989	1989	0	1			1			Cross sectional	Bangladesh Fertility Survey	At the individual	Self-reported (FHS)	only at baseline		Self-report (human/environment)			Other period; please descibe in field exp_recall_type_other		1-15 years preceding survey	Baseline	Infant mortality	Mortality	Self-report			max	months	12	1	1		0	0
			Infant and child mortality determinants in Bangladesh: Are they changing?		Education	2	aggregate	All causes		Bangladesh|BGD	161	1			1989	1989	0	1			1			Cross sectional	Bangladesh Fertility Survey	At the individual	Self-reported (FHS)	only at baseline		Self-report (human/environment)			Other period; please descibe in field exp_recall_type_other		1-15 years preceding survey	Baseline	Infant mortality	Mortality	Self-report			max	months	12	1	1		0	0
			Infant and child mortality determinants in Bangladesh: Are they changing?		Education	1	aggregate	All causes		Bangladesh|BGD	161	1			1989	1989	0	1			1			Cross sectional	Bangladesh Fertility Survey	At the individual	Self-reported (FHS)	only at baseline		Self-report (human/environment)			Other period; please descibe in field exp_recall_type_other		1-15 years preceding survey	Baseline	Infant mortality	Mortality	Self-report			max	months	12	1	1		0	0
			Infant and child mortality determinants in Bangladesh: Are they changing?		Education	1	aggregate	All causes		Bangladesh|BGD	161	1			1989	1989	0	1			1			Cross sectional	Bangladesh Fertility Survey	At the individual	Self-reported (FHS)	only at baseline		Self-report (human/environment)			Other period; please descibe in field exp_recall_type_other		1-15 years preceding survey	Baseline	Infant mortality	Mortality	Self-report			max	months	12	1	1		0	0
			Infant and child mortality determinants in Bangladesh: Are they changing?		Education	1	aggregate	All causes		Bangladesh|BGD	161	1			1989	1989	0	1			1			Cross sectional	Bangladesh Fertility Survey	At the individual	Self-reported (FHS)	only at baseline		Self-report (human/environment)			Other period; please descibe in field exp_recall_type_other		1-15 years preceding survey	Baseline	Infant mortality	Mortality	Self-report			max	months	12	1	1		0	0
			Infant and child mortality determinants in Bangladesh: Are they changing?		Education	2	aggregate	All causes		Bangladesh|BGD	161	1			1989	1989	0	1			1			Cross sectional	Bangladesh Fertility Survey	At the individual	Self-reported (FHS)	only at baseline		Self-report (human/environment)			Other period; please descibe in field exp_recall_type_other		1-15 years preceding survey	Baseline	Infant mortality	Mortality	Self-report			max	months	12	1	1		0	0
			Infant and child mortality determinants in Bangladesh: Are they changing?		Education	2	aggregate	All causes		Bangladesh|BGD	161	1			1989	1989	0	1			1			Cross sectional	Bangladesh Fertility Survey	At the individual	Self-reported (FHS)	only at baseline		Self-report (human/environment)			Other period; please descibe in field exp_recall_type_other		1-15 years preceding survey	Baseline	Infant mortality	Mortality	Self-report			max	months	12	1	1		0	0
			Infant and child mortality determinants in Bangladesh: Are they changing?		Education	2	aggregate	All causes		Bangladesh|BGD	161	1			1989	1989	0	1			1			Cross sectional	Bangladesh Fertility Survey	At the individual	Self-reported (FHS)	only at baseline		Self-report (human/environment)			Other period; please descibe in field exp_recall_type_other		1-15 years preceding survey	Baseline	Infant mortality	Mortality	Self-report			max	months	12	1	1		0	0
			Infant and child mortality determinants in Bangladesh: Are they changing?		Education	1	aggregate	All causes		Bangladesh|BGD	161	1			1989	1989	0	1			1			Cross sectional	Bangladesh Fertility Survey	At the individual	Self-reported (FHS)	only at baseline		Self-report (human/environment)			Other period; please descibe in field exp_recall_type_other		1-15 years preceding survey	Baseline	Infant mortality	Mortality	Self-report			max	months	12	1	1		0	0
			Infant and child mortality determinants in Bangladesh: Are they changing?		Education	1	aggregate	All causes		Bangladesh|BGD	161	1			1989	1989	0	1			1			Cross sectional	Bangladesh Fertility Survey	At the individual	Self-reported (FHS)	only at baseline		Self-report (human/environment)			Other period; please descibe in field exp_recall_type_other		1-15 years preceding survey	Baseline	Infant mortality	Mortality	Self-report			max	months	12	1	1		0	0
			Infant and child mortality determinants in Bangladesh: Are they changing?		Education	1	aggregate	All causes		Bangladesh|BGD	161	1			1989	1989	0	1			1			Cross sectional	Bangladesh Fertility Survey	At the individual	Self-reported (FHS)	only at baseline		Self-report (human/environment)			Other period; please descibe in field exp_recall_type_other		1-15 years preceding survey	Baseline	Infant mortality	Mortality	Self-report			max	months	12	1	1		0	0
			Infant and child mortality determinants in Bangladesh: Are they changing?		Education	2	aggregate	All causes		Bangladesh|BGD	161	1			1989	1989	1.083	5			1			Cross sectional	Bangladesh Fertility Survey	At the individual	Self-reported (FHS)	only at baseline		Self-report (human/environment)			Other period; please descibe in field exp_recall_type_other		5-15 years preceding survey	Baseline	Child mortality	Mortality	Self-report			max	months	60	1	1		0	0
			Infant and child mortality determinants in Bangladesh: Are they changing?		Education	2	aggregate	All causes		Bangladesh|BGD	161	1			1989	1989	1.083	5			1			Cross sectional	Bangladesh Fertility Survey	At the individual	Self-reported (FHS)	only at baseline		Self-report (human/environment)			Other period; please descibe in field exp_recall_type_other		5-15 years preceding survey	Baseline	Child mortality	Mortality	Self-report			max	months	60	1	1		0	0
			Infant and child mortality determinants in Bangladesh: Are they changing?		Education	2	aggregate	All causes		Bangladesh|BGD	161	1			1989	1989	1.083	5			1			Cross sectional	Bangladesh Fertility Survey	At the individual	Self-reported (FHS)	only at baseline		Self-report (human/environment)			Other period; please descibe in field exp_recall_type_other		5-15 years preceding survey	Baseline	Child mortality	Mortality	Self-report			max	months	60	1	1		0	0
			Infant and child mortality determinants in Bangladesh: Are they changing?		Education	1	aggregate	All causes		Bangladesh|BGD	161	1			1989	1989	1.083	5			1			Cross sectional	Bangladesh Fertility Survey	At the individual	Self-reported (FHS)	only at baseline		Self-report (human/environment)			Other period; please descibe in field exp_recall_type_other		5-15 years preceding survey	Baseline	Child mortality	Mortality	Self-report			max	months	60	1	1		0	0
			Infant and child mortality determinants in Bangladesh: Are they changing?		Education	1	aggregate	All causes		Bangladesh|BGD	161	1			1989	1989	1.083	5			1			Cross sectional	Bangladesh Fertility Survey	At the individual	Self-reported (FHS)	only at baseline		Self-report (human/environment)			Other period; please descibe in field exp_recall_type_other		5-15 years preceding survey	Baseline	Child mortality	Mortality	Self-report			max	months	60	1	1		0	0
			Infant and child mortality determinants in Bangladesh: Are they changing?		Education	1	aggregate	All causes		Bangladesh|BGD	161	1			1989	1989	1.083	5			1			Cross sectional	Bangladesh Fertility Survey	At the individual	Self-reported (FHS)	only at baseline		Self-report (human/environment)			Other period; please descibe in field exp_recall_type_other		5-15 years preceding survey	Baseline	Child mortality	Mortality	Self-report			max	months	60	1	1		0	0
			Infant and child mortality determinants in Bangladesh: Are they changing?		Education	2	aggregate	All causes		Bangladesh|BGD	161	1			1989	1989	1.083	5			1			Cross sectional	Bangladesh Fertility Survey	At the individual	Self-reported (FHS)	only at baseline		Self-report (human/environment)			Other period; please descibe in field exp_recall_type_other		5-15 years preceding survey	Baseline	Child mortality	Mortality	Self-report			max	months	60	1	1		0	0
			Infant and child mortality determinants in Bangladesh: Are they changing?		Education	2	aggregate	All causes		Bangladesh|BGD	161	1			1989	1989	1.083	5			1			Cross sectional	Bangladesh Fertility Survey	At the individual	Self-reported (FHS)	only at baseline		Self-report (human/environment)			Other period; please descibe in field exp_recall_type_other		5-15 years preceding survey	Baseline	Child mortality	Mortality	Self-report			max	months	60	1	1		0	0
			Infant and child mortality determinants in Bangladesh: Are they changing?		Education	2	aggregate	All causes		Bangladesh|BGD	161	1			1989	1989	1.083	5			1			Cross sectional	Bangladesh Fertility Survey	At the individual	Self-reported (FHS)	only at baseline		Self-report (human/environment)			Other period; please descibe in field exp_recall_type_other		5-15 years preceding survey	Baseline	Child mortality	Mortality	Self-report			max	months	60	1	1		0	0
			Infant and child mortality determinants in Bangladesh: Are they changing?		Education	1	aggregate	All causes		Bangladesh|BGD	161	1			1989	1989	1.083	5			1			Cross sectional	Bangladesh Fertility Survey	At the individual	Self-reported (FHS)	only at baseline		Self-report (human/environment)			Other period; please descibe in field exp_recall_type_other		5-15 years preceding survey	Baseline	Child mortality	Mortality	Self-report			max	months	60	1	1		0	0
			Infant and child mortality determinants in Bangladesh: Are they changing?		Education	1	aggregate	All causes		Bangladesh|BGD	161	1			1989	1989	1.083	5			1			Cross sectional	Bangladesh Fertility Survey	At the individual	Self-reported (FHS)	only at baseline		Self-report (human/environment)			Other period; please descibe in field exp_recall_type_other		5-15 years preceding survey	Baseline	Child mortality	Mortality	Self-report			max	months	60	1	1		0	0
			Infant and child mortality determinants in Bangladesh: Are they changing?		Education	1	aggregate	All causes		Bangladesh|BGD	161	1			1989	1989	1.083	5			1			Cross sectional	Bangladesh Fertility Survey	At the individual	Self-reported (FHS)	only at baseline		Self-report (human/environment)			Other period; please descibe in field exp_recall_type_other		5-15 years preceding survey	Baseline	Child mortality	Mortality	Self-report			max	months	60	1	1		0	0
			Determinants of infant and child mortality in Mongolia		Education	2	aggregate	All causes		Mongolia|MNG	38	1			1998	1998	0	1			0			Cross sectional	RHS	At the individual	Self-reported (RHS)	only at baseline		Self-report (human/environment)			Other period; please descibe in field exp_recall_type_other		1989-1997		Infant mortality	Mortality	Self-report			max	years	1	0	1		0	0
			Determinants of infant and child mortality in Mongolia		Education	2	aggregate	All causes		Mongolia|MNG	38	1			1998	1998	0	1			0			Cross sectional	RHS	At the individual	Self-reported (RHS)	only at baseline		Self-report (human/environment)			Other period; please descibe in field exp_recall_type_other		1989-1997		Infant mortality	Mortality	Self-report			max	years	1	0	1		0	0
			Determinants of infant and child mortality in Mongolia		Education	2	aggregate	All causes		Mongolia|MNG	38	1			1998	1998	0	1			0			Cross sectional	RHS	At the individual	Self-reported (RHS)	only at baseline		Self-report (human/environment)			Other period; please descibe in field exp_recall_type_other		1989-1997		Infant mortality	Mortality	Self-report			max	years	1	0	1		0	0
			Determinants of infant and child mortality in Mongolia		Education	2	aggregate	All causes		Mongolia|MNG	38	1			1998	1998	0	1			0			Cross sectional	RHS	At the individual	Self-reported (RHS)	only at baseline		Self-report (human/environment)			Other period; please descibe in field exp_recall_type_other		1989-1997		Infant mortality	Mortality	Self-report			max	years	1	0	1		0	0
			Causal Pathways to Infant Mortality: Linking Social Variables to Infant Mortality Through Intermediate Variables		Education	2	aggregate	All causes		United States|USA	102	1			1984	1985	0	1			0			Retrospective cohort		At the individual	National Center for Health Statistics	only at baseline					Other period; please descibe in field exp_recall_type_other		Children born in 1984	Baseline	Infant mortality	Mortality	Death certificates			max	years	1	0	0		0	0
			Causal Pathways to Infant Mortality: Linking Social Variables to Infant Mortality Through Intermediate Variables		Education	2	aggregate	All causes		United States|USA	102	1			1984	1985	0	1			0			Retrospective cohort		At the individual	National Center for Health Statistics	only at baseline					Other period; please descibe in field exp_recall_type_other		Children born in 1984	Baseline	Infant mortality	Mortality	Death certificates			max	years	1	0	0		0	0
			Causal Pathways to Infant Mortality: Linking Social Variables to Infant Mortality Through Intermediate Variables		Education	2	aggregate	All causes		United States|USA	102	1			1984	1985	0	1			0			Retrospective cohort		At the individual	National Center for Health Statistics	only at baseline					Other period; please descibe in field exp_recall_type_other		Children born in 1984	Baseline	Infant mortality	Mortality	Death certificates			max	years	1	0	0		0	0
			Causal Pathways to Infant Mortality: Linking Social Variables to Infant Mortality Through Intermediate Variables		Education	2	aggregate	All causes		United States|USA	102	1			1984	1985	0	1			0			Retrospective cohort		At the individual	National Center for Health Statistics	only at baseline					Other period; please descibe in field exp_recall_type_other		Children born in 1984	Baseline	Infant mortality	Mortality	Death certificates			max	years	1	0	0		0	0
			Causal Pathways to Infant Mortality: Linking Social Variables to Infant Mortality Through Intermediate Variables		Education	2	aggregate	All causes		United States|USA	102	1			1984	1985	0	1			0			Retrospective cohort		At the individual	National Center for Health Statistics	only at baseline					Other period; please descibe in field exp_recall_type_other		Children born in 1984	Baseline	Infant mortality	Mortality	Death certificates			max	years	1	1	0		0	0
			Causal Pathways to Infant Mortality: Linking Social Variables to Infant Mortality Through Intermediate Variables		Education	2	aggregate	All causes		United States|USA	102	1			1984	1985	0	1			0			Retrospective cohort		At the individual	National Center for Health Statistics	only at baseline					Other period; please descibe in field exp_recall_type_other		Children born in 1984	Baseline	Infant mortality	Mortality	Death certificates			max	years	1	1	0		0	0
			Causal Pathways to Infant Mortality: Linking Social Variables to Infant Mortality Through Intermediate Variables		Education	2	aggregate	All causes		United States|USA	102	1			1984	1985	0	1			0			Retrospective cohort		At the individual	National Center for Health Statistics	only at baseline					Other period; please descibe in field exp_recall_type_other		Children born in 1984	Baseline	Infant mortality	Mortality	Death certificates			max	years	1	1	0		0	0
			Causal Pathways to Infant Mortality: Linking Social Variables to Infant Mortality Through Intermediate Variables		Education	2	aggregate	All causes		United States|USA	102	1			1984	1985	0	1			0			Retrospective cohort		At the individual	National Center for Health Statistics	only at baseline					Other period; please descibe in field exp_recall_type_other		Children born in 1984	Baseline	Infant mortality	Mortality	Death certificates			max	years	1	1	0		0	0
			Causal Pathways to Infant Mortality: Linking Social Variables to Infant Mortality Through Intermediate Variables		Education	2	aggregate	All causes		United States|USA	102	1			1984	1985	0	1			0			Retrospective cohort		At the individual	National Center for Health Statistics	only at baseline					Other period; please descibe in field exp_recall_type_other		Children born in 1984	Baseline	Infant mortality	Mortality	Death certificates			max	years	1	1	0		0	0
			Causal Pathways to Infant Mortality: Linking Social Variables to Infant Mortality Through Intermediate Variables		Education	2	aggregate	All causes		United States|USA	102	1			1984	1985	0	1			0			Retrospective cohort		At the individual	National Center for Health Statistics	only at baseline					Other period; please descibe in field exp_recall_type_other		Children born in 1984	Baseline	Infant mortality	Mortality	Death certificates			max	years	1	1	0		0	0
			Causal Pathways to Infant Mortality: Linking Social Variables to Infant Mortality Through Intermediate Variables		Education	2	aggregate	All causes		United States|USA	102	1			1984	1985	0	1			0			Retrospective cohort		At the individual	National Center for Health Statistics	only at baseline					Other period; please descibe in field exp_recall_type_other		Children born in 1984	Baseline	Infant mortality	Mortality	Death certificates			max	years	1	1	0		0	0
			Causal Pathways to Infant Mortality: Linking Social Variables to Infant Mortality Through Intermediate Variables		Education	2	aggregate	All causes		United States|USA	102	1			1984	1985	0	1			0			Retrospective cohort		At the individual	National Center for Health Statistics	only at baseline					Other period; please descibe in field exp_recall_type_other		Children born in 1984	Baseline	Infant mortality	Mortality	Death certificates			max	years	1	1	0		0	0
			Socioeconomic Differences in Fetal and Infant Mortality in Scandinavia		Education	2	aggregate	All causes		Denmark|DNK	90	1			1982	1983	0	0.074			1			Retrospective cohort		At the individual	Medical birth registries in Denmark and Sweden, in Norway obtained through a record linkage with census data from I980	only at baseline									Neonatal mortality	Mortality	Death certificates			max	days	27	0	0		0	0
			Socioeconomic Differences in Fetal and Infant Mortality in Scandinavia		Education	2	aggregate	All causes		Norway|NOR	90	1			1985	1986	0	0.074			1			Retrospective cohort		At the individual	Medical birth registries in Denmark and Sweden, in Norway obtained through a record linkage with census data from I981	only at baseline									Neonatal mortality	Mortality	Death certificates			max	days	27	0	0		0	0
			Socioeconomic Differences in Fetal and Infant Mortality in Scandinavia		Education	2	aggregate	All causes		Sweden|SWE	93	1			1979	1982	0	0.074			1			Retrospective cohort		At the individual	Medical birth registries in Denmark and Sweden, in Norway obtained through a record linkage with census data from I982	only at baseline									Neonatal mortality	Mortality	Death certificates			max	days	27	0	0		0	0
			Socioeconomic Differences in Fetal and Infant Mortality in Scandinavia		Education	2	aggregate	All causes		Denmark|DNK	78	1			1982	1983	0.077	0.997			1			Retrospective cohort		At the individual	Medical birth registries in Denmark and Sweden, in Norway obtained through a record linkage with census data from I983	only at baseline									Post-neonatal mortality	Mortality	Death certificates			max	days	364	0	0		0	0
			Socioeconomic Differences in Fetal and Infant Mortality in Scandinavia		Education	2	aggregate	All causes		Norway|NOR	90	1			1985	1986	0.077	0.997			1			Retrospective cohort		At the individual	Medical birth registries in Denmark and Sweden, in Norway obtained through a record linkage with census data from I984	only at baseline									Post-neonatal mortality	Mortality	Death certificates			max	days	364	0	0		0	0
			Socioeconomic Differences in Fetal and Infant Mortality in Scandinavia		Education	2	aggregate	All causes		Sweden|SWE	93	1			1979	1982	0.077	0.997			1			Retrospective cohort		At the individual	Medical birth registries in Denmark and Sweden, in Norway obtained through a record linkage with census data from I985	only at baseline									Post-neonatal mortality	Mortality	Death certificates			max	days	364	0	0		0	0
			Different effects of maternal and paternal education on early mortality in Norway		Education	2	aggregate	All causes		Norway|NOR	90	1			1978	1983	0	0.074			1			Retrospective cohort		At the individual	Census data	only at baseline		Self-report (human/environment)			Other period; please descibe in field exp_recall_type_other		Data collected from birth certificates 1978-1982 and death certificates 1978-1983		Neonatal mortality	Mortality	Death certificates			max	days	27	0	0		0	0
			Different effects of maternal and paternal education on early mortality in Norway		Education	2	aggregate	All causes		Norway|NOR	90	1			1978	1983	0	0.074			1			Retrospective cohort		At the individual	Census data	only at baseline		Self-report (human/environment)			Other period; please descibe in field exp_recall_type_other		Data collected from birth certificates 1978-1982 and death certificates 1978-1983		Neonatal mortality	Mortality	Death certificates			max	days	27	1	0		0	0
			Different effects of maternal and paternal education on early mortality in Norway		Education	1	aggregate	All causes		Norway|NOR	90	1			1978	1983	0	0.074			1			Retrospective cohort		At the individual	Census data	only at baseline		Self-report (human/environment)			Other period; please descibe in field exp_recall_type_other		Data collected from birth certificates 1978-1982 and death certificates 1978-1983		Neonatal mortality	Mortality	Death certificates			max	days	27	0	0		0	0
			Different effects of maternal and paternal education on early mortality in Norway		Education	1	aggregate	All causes		Norway|NOR	90	1			1978	1983	0	0.074			1			Retrospective cohort		At the individual	Census data	only at baseline		Self-report (human/environment)			Other period; please descibe in field exp_recall_type_other		Data collected from birth certificates 1978-1982 and death certificates 1978-1983		Neonatal mortality	Mortality	Death certificates			max	days	27	1	0		0	0
			Different effects of maternal and paternal education on early mortality in Norway		Education	2	aggregate	All causes		Norway|NOR	90	1			1978	1983	0.077	1			1			Retrospective cohort		At the individual	Census data	only at baseline		Self-report (human/environment)			Other period; please descibe in field exp_recall_type_other		Data collected from birth certificates 1978-1982 and death certificates 1978-1983		Post-neonatal mortality	Mortality	Death certificates			max	years	1	0	0		0	0
			Different effects of maternal and paternal education on early mortality in Norway		Education	2	aggregate	All causes		Norway|NOR	90	1			1978	1983	0.077	1			1			Retrospective cohort		At the individual	Census data	only at baseline		Self-report (human/environment)			Other period; please descibe in field exp_recall_type_other		Data collected from birth certificates 1978-1982 and death certificates 1978-1983		Post-neonatal mortality	Mortality	Death certificates			max	years	1	1	0		0	0
			Different effects of maternal and paternal education on early mortality in Norway		Education	1	aggregate	All causes		Norway|NOR	90	1			1978	1983	0.077	1			1			Retrospective cohort		At the individual	Census data	only at baseline		Self-report (human/environment)			Other period; please descibe in field exp_recall_type_other		Data collected from birth certificates 1978-1982 and death certificates 1978-1983		Post-neonatal mortality	Mortality	Death certificates			max	years	1	0	0		0	0
			Different effects of maternal and paternal education on early mortality in Norway		Education	1	aggregate	All causes		Norway|NOR	90	1			1978	1983	0.077	1			1			Retrospective cohort		At the individual	Census data	only at baseline		Self-report (human/environment)			Other period; please descibe in field exp_recall_type_other		Data collected from birth certificates 1978-1982 and death certificates 1978-1983		Post-neonatal mortality	Mortality	Death certificates			max	years	1	1	0		0	0
			Different effects of maternal and paternal education on early mortality in Norway		Education	0	aggregate	All causes		Norway|NOR	90	1			1978	1983	0	0.074			1			Retrospective cohort		At the individual	Census data	only at baseline		Self-report (human/environment)			Other period; please descibe in field exp_recall_type_other		Data collected from birth certificates 1978-1982 and death certificates 1978-1983		Post-neonatal mortality	Mortality	Death certificates			max	days	27	0	0		0	0
			Different effects of maternal and paternal education on early mortality in Norway		Education	0	aggregate	All causes		Norway|NOR	90	1			1978	1983	0	0.074			1			Retrospective cohort		At the individual	Census data	only at baseline		Self-report (human/environment)			Other period; please descibe in field exp_recall_type_other		Data collected from birth certificates 1978-1982 and death certificates 1978-1983		Post-neonatal mortality	Mortality	Death certificates			max	days	27	0	0		0	0
			Different effects of maternal and paternal education on early mortality in Norway		Education	0	aggregate	All causes		Norway|NOR	90	1			1978	1983	0	0.074			1			Retrospective cohort		At the individual	Census data	only at baseline		Self-report (human/environment)			Other period; please descibe in field exp_recall_type_other		Data collected from birth certificates 1978-1982 and death certificates 1978-1983		Post-neonatal mortality	Mortality	Death certificates			max	days	27	0	0		0	0
			Different effects of maternal and paternal education on early mortality in Norway		Education	0	aggregate	All causes		Norway|NOR	90	1			1978	1983	0	0.074			1			Retrospective cohort		At the individual	Census data	only at baseline		Self-report (human/environment)			Other period; please descibe in field exp_recall_type_other		Data collected from birth certificates 1978-1982 and death certificates 1978-1983		Post-neonatal mortality	Mortality	Death certificates			max	days	27	0	0		0	0
			Different effects of maternal and paternal education on early mortality in Norway		Education	0	aggregate	All causes		Norway|NOR	90	1			1978	1983	0	0.074			1			Retrospective cohort		At the individual	Census data	only at baseline		Self-report (human/environment)			Other period; please descibe in field exp_recall_type_other		Data collected from birth certificates 1978-1982 and death certificates 1978-1983		Post-neonatal mortality	Mortality	Death certificates			max	days	27	0	0		0	0
			Different effects of maternal and paternal education on early mortality in Norway		Education	0	aggregate	All causes		Norway|NOR	90	1			1978	1983	0	0.074			1			Retrospective cohort		At the individual	Census data	only at baseline		Self-report (human/environment)			Other period; please descibe in field exp_recall_type_other		Data collected from birth certificates 1978-1982 and death certificates 1978-1983		Post-neonatal mortality	Mortality	Death certificates			max	days	27	0	0		0	0
			Different effects of maternal and paternal education on early mortality in Norway		Education	0	aggregate	All causes		Norway|NOR	90	1			1978	1983	0	0.074			1			Retrospective cohort		At the individual	Census data	only at baseline		Self-report (human/environment)			Other period; please descibe in field exp_recall_type_other		Data collected from birth certificates 1978-1982 and death certificates 1978-1983		Post-neonatal mortality	Mortality	Death certificates			max	days	27	0	0		0	0
			Different effects of maternal and paternal education on early mortality in Norway		Education	0	aggregate	All causes		Norway|NOR	90	1			1978	1983	0	0.074			1			Retrospective cohort		At the individual	Census data	only at baseline		Self-report (human/environment)			Other period; please descibe in field exp_recall_type_other		Data collected from birth certificates 1978-1982 and death certificates 1978-1983		Post-neonatal mortality	Mortality	Death certificates			max	days	27	0	0		0	0
			Different effects of maternal and paternal education on early mortality in Norway		Education	0	aggregate	All causes		Norway|NOR	90	1			1978	1983	0.077	1			1			Retrospective cohort		At the individual	Census data	only at baseline		Self-report (human/environment)			Other period; please descibe in field exp_recall_type_other		Data collected from birth certificates 1978-1982 and death certificates 1978-1983		Post-neonatal mortality	Mortality	Death certificates			max	years	1	0	0		0	0
			Different effects of maternal and paternal education on early mortality in Norway		Education	0	aggregate	All causes		Norway|NOR	90	1			1978	1983	0.077	1			1			Retrospective cohort		At the individual	Census data	only at baseline		Self-report (human/environment)			Other period; please descibe in field exp_recall_type_other		Data collected from birth certificates 1978-1982 and death certificates 1978-1983		Post-neonatal mortality	Mortality	Death certificates			max	years	1	0	0		0	0
			Different effects of maternal and paternal education on early mortality in Norway		Education	0	aggregate	All causes		Norway|NOR	90	1			1978	1983	0.077	1			1			Retrospective cohort		At the individual	Census data	only at baseline		Self-report (human/environment)			Other period; please descibe in field exp_recall_type_other		Data collected from birth certificates 1978-1982 and death certificates 1978-1983		Post-neonatal mortality	Mortality	Death certificates			max	years	1	0	0		0	0
			Different effects of maternal and paternal education on early mortality in Norway		Education	0	aggregate	All causes		Norway|NOR	90	1			1978	1983	0.077	1			1			Retrospective cohort		At the individual	Census data	only at baseline		Self-report (human/environment)			Other period; please descibe in field exp_recall_type_other		Data collected from birth certificates 1978-1982 and death certificates 1978-1983		Post-neonatal mortality	Mortality	Death certificates			max	years	1	0	0		0	0
			Different effects of maternal and paternal education on early mortality in Norway		Education	0	aggregate	All causes		Norway|NOR	90	1			1978	1983	0.077	1			1			Retrospective cohort		At the individual	Census data	only at baseline		Self-report (human/environment)			Other period; please descibe in field exp_recall_type_other		Data collected from birth certificates 1978-1982 and death certificates 1978-1983		Post-neonatal mortality	Mortality	Death certificates			max	years	1	0	0		0	0
			Different effects of maternal and paternal education on early mortality in Norway		Education	0	aggregate	All causes		Norway|NOR	90	1			1978	1983	0.077	1			1			Retrospective cohort		At the individual	Census data	only at baseline		Self-report (human/environment)			Other period; please descibe in field exp_recall_type_other		Data collected from birth certificates 1978-1982 and death certificates 1978-1983		Post-neonatal mortality	Mortality	Death certificates			max	years	1	0	0		0	0
			Different effects of maternal and paternal education on early mortality in Norway		Education	0	aggregate	All causes		Norway|NOR	90	1			1978	1983	0.077	1			1			Retrospective cohort		At the individual	Census data	only at baseline		Self-report (human/environment)			Other period; please descibe in field exp_recall_type_other		Data collected from birth certificates 1978-1982 and death certificates 1978-1983		Post-neonatal mortality	Mortality	Death certificates			max	years	1	0	0		0	0
			Different effects of maternal and paternal education on early mortality in Norway		Education	0	aggregate	All causes		Norway|NOR	90	1			1978	1983	0.077	1			1			Retrospective cohort		At the individual	Census data	only at baseline		Self-report (human/environment)			Other period; please descibe in field exp_recall_type_other		Data collected from birth certificates 1978-1982 and death certificates 1978-1983		Post-neonatal mortality	Mortality	Death certificates			max	years	1	0	0		0	0
			Social differences in late fetal death and infant mortality in Sweden 1985–86		Education	2	aggregate	All causes		Sweden|SWE	93	1			1985	1987	0	0.074			1			Prospective cohort		At the individual	Education register	only at baseline									Neonatal mortality	Mortality	Death certificates			max	days	27	0	0		0	0
			Social differences in late fetal death and infant mortality in Sweden 1985–86		Education	2	aggregate	All causes		Sweden|SWE	93	1			1985	1987	0	0.074			1			Prospective cohort		At the individual	Education register	only at baseline									Neonatal mortality	Mortality	Death certificates			max	days	27	0	0		0	0
			Social differences in late fetal death and infant mortality in Sweden 1985–86		Education	2	aggregate	All causes		Sweden|SWE	93	1			1985	1987	0	0.074			1			Prospective cohort		At the individual	Education register	only at baseline									Neonatal mortality	Mortality	Death certificates			max	days	27	0	0		0	0
			Social differences in late fetal death and infant mortality in Sweden 1985–86		Education	2	aggregate	All causes		Sweden|SWE	93	1			1985	1987	0	0.074			1			Prospective cohort		At the individual	Education register	only at baseline									Neonatal mortality	Mortality	Death certificates			max	days	27	0	0		0	0
			Social differences in late fetal death and infant mortality in Sweden 1985–86		Education	2	aggregate	All causes		Sweden|SWE	93	1			1985	1987	0	0.074			1			Prospective cohort		At the individual	Education register	only at baseline									Neonatal mortality	Mortality	Death certificates			max	days	27	1	0		0	0
			Social differences in late fetal death and infant mortality in Sweden 1985–86		Education	2	aggregate	All causes		Sweden|SWE	93	1			1985	1987	0	0.074			1			Prospective cohort		At the individual	Education register	only at baseline									Neonatal mortality	Mortality	Death certificates			max	days	27	1	0		0	0
			Social differences in late fetal death and infant mortality in Sweden 1985–86		Education	2	aggregate	All causes		Sweden|SWE	93	1			1985	1987	0	0.074			1			Prospective cohort		At the individual	Education register	only at baseline									Neonatal mortality	Mortality	Death certificates			max	days	27	1	0		0	0
			Social differences in late fetal death and infant mortality in Sweden 1985–86		Education	2	aggregate	All causes		Sweden|SWE	93	1			1985	1987	0	0.074			1			Prospective cohort		At the individual	Education register	only at baseline									Neonatal mortality	Mortality	Death certificates			max	days	27	1	0		0	0
			Social differences in late fetal death and infant mortality in Sweden 1985–86		Education	2	aggregate	All causes		Sweden|SWE	93	1			1985	1987	0	0.074			1			Prospective cohort		At the individual	Education register	only at baseline									Neonatal mortality	Mortality	Death certificates			max	days	27	1	0		0	0
			Social differences in late fetal death and infant mortality in Sweden 1985–86		Education	2	aggregate	All causes		Sweden|SWE	93	1			1985	1987	0	0.074			1			Prospective cohort		At the individual	Education register	only at baseline									Neonatal mortality	Mortality	Death certificates			max	days	27	1	0		0	0
			Social differences in late fetal death and infant mortality in Sweden 1985–86		Education	2	aggregate	All causes		Sweden|SWE	93	1			1985	1987	0	0.074			1			Prospective cohort		At the individual	Education register	only at baseline									Neonatal mortality	Mortality	Death certificates			max	days	27	1	0		0	0
			Social differences in late fetal death and infant mortality in Sweden 1985–86		Education	2	aggregate	All causes		Sweden|SWE	93	1			1985	1987	0	0.074			1			Prospective cohort		At the individual	Education register	only at baseline									Neonatal mortality	Mortality	Death certificates			max	days	27	1	0		0	0
			Social differences in late fetal death and infant mortality in Sweden 1985–86		Education	2	aggregate	All causes		Sweden|SWE	93	1			1985	1987	0.077	1			1			Prospective cohort		At the individual	Education register	only at baseline									Post-neonatal mortality	Mortality	Death certificates			max	years	1	0	0		0	0
			Social differences in late fetal death and infant mortality in Sweden 1985–86		Education	2	aggregate	All causes		Sweden|SWE	93	1			1985	1987	0.077	1			1			Prospective cohort		At the individual	Education register	only at baseline									Post-neonatal mortality	Mortality	Death certificates			max	years	1	0	0		0	0
			Social differences in late fetal death and infant mortality in Sweden 1985–86		Education	2	aggregate	All causes		Sweden|SWE	93	1			1985	1987	0.077	1			1			Prospective cohort		At the individual	Education register	only at baseline									Post-neonatal mortality	Mortality	Death certificates			max	years	1	0	0		0	0
			Social differences in late fetal death and infant mortality in Sweden 1985–86		Education	2	aggregate	All causes		Sweden|SWE	93	1			1985	1987	0.077	1			1			Prospective cohort		At the individual	Education register	only at baseline									Post-neonatal mortality	Mortality	Death certificates			max	years	1	0	0		0	0
			Social differences in late fetal death and infant mortality in Sweden 1985–86		Education	2	aggregate	All causes		Sweden|SWE	93	1			1985	1987	0.077	1			1			Prospective cohort		At the individual	Education register	only at baseline									Post-neonatal mortality	Mortality	Death certificates			max	years	1	1	0		0	0
			Social differences in late fetal death and infant mortality in Sweden 1985–86		Education	2	aggregate	All causes		Sweden|SWE	93	1			1985	1987	0.077	1			1			Prospective cohort		At the individual	Education register	only at baseline									Post-neonatal mortality	Mortality	Death certificates			max	years	1	1	0		0	0
			Social differences in late fetal death and infant mortality in Sweden 1985–86		Education	2	aggregate	All causes		Sweden|SWE	93	1			1985	1987	0.077	1			1			Prospective cohort		At the individual	Education register	only at baseline									Post-neonatal mortality	Mortality	Death certificates			max	years	1	1	0		0	0
			Social differences in late fetal death and infant mortality in Sweden 1985–86		Education	2	aggregate	All causes		Sweden|SWE	93	1			1985	1987	0.077	1			1			Prospective cohort		At the individual	Education register	only at baseline									Post-neonatal mortality	Mortality	Death certificates			max	years	1	1	0		0	0
			Social differences in late fetal death and infant mortality in Sweden 1985–86		Education	2	aggregate	All causes		Sweden|SWE	93	1			1985	1987	0.077	1			1			Prospective cohort		At the individual	Education register	only at baseline									Post-neonatal mortality	Mortality	Death certificates			max	years	1	1	0		0	0
			Social differences in late fetal death and infant mortality in Sweden 1985–86		Education	2	aggregate	All causes		Sweden|SWE	93	1			1985	1987	0.077	1			1			Prospective cohort		At the individual	Education register	only at baseline									Post-neonatal mortality	Mortality	Death certificates			max	years	1	1	0		0	0
			Social differences in late fetal death and infant mortality in Sweden 1985–86		Education	2	aggregate	All causes		Sweden|SWE	93	1			1985	1987	0.077	1			1			Prospective cohort		At the individual	Education register	only at baseline									Post-neonatal mortality	Mortality	Death certificates			max	years	1	1	0		0	0
			Social differences in late fetal death and infant mortality in Sweden 1985–86		Education	2	aggregate	All causes		Sweden|SWE	93	1			1985	1987	0.077	1			1			Prospective cohort		At the individual	Education register	only at baseline									Post-neonatal mortality	Mortality	Death certificates			max	years	1	1	0		0	0
			The Butajira project in Ethiopia: a nested case referent study of under-five mortality and its public health determinants		Education	1	aggregate	All causes		Ethiopia|ETH	179	0	The Butajira district		1985	1987	0	5			1			Case-control		At the individual	Self-reported (demographic surveillance, questionnaire name not provided)	only at baseline					Other period; please descibe in field exp_recall_type_other		Births from 1 October 1988 to 30 September 1989		Under-5 mortality	Mortality	Self-report			max	years	1	0	0		0	0
			The Butajira project in Ethiopia: a nested case referent study of under-five mortality and its public health determinants		Education	1	aggregate	All causes		Ethiopia|ETH	179	0	The Butajira district		1985	1987	0	5			1			Case-control		At the individual	Self-reported (demographic surveillance, questionnaire name not provided)	only at baseline					Other period; please descibe in field exp_recall_type_other		Births from 1 October 1988 to 30 September 1990		Under-5 mortality	Mortality	Self-report			max	years	1	0	0		0	0
			Differences in cause-specific infant mortality among Chinese, Japanese, and white Americans		Education	2	aggregate	All causes		United States|USA	102	1			1983	1984	0	1			0			Retrospective cohort		At the individual		only at baseline									Infant mortality	Mortality	Death certificates			max	years	1	0	1		0	0
			Differences in cause-specific infant mortality among Chinese, Japanese, and white Americans		Education	2	aggregate	All causes		United States|USA	102	1			1983	1984	0	1			0			Retrospective cohort		At the individual		only at baseline									Infant mortality	Mortality	Death certificates			max	years	1	0	1		0	0
			Reproductive and socioeconomic determinants of child survival: confounded, interactive, and age-dependent effects		Education	2	aggregate	All causes		India|IND	163	0	Ludhiana		1974	1974	0	3			1			Retrospective cohort		At the individual	Self-reported (questionnaire name not provided)	only at baseline		Self-report (human/environment)			Other period; please descibe in field exp_recall_type_other		Births from 1958-1973			Mortality	Self-report			max	months	36	0	1		1	0
			Reproductive and socioeconomic determinants of child survival: confounded, interactive, and age-dependent effects		Education	2	aggregate	All causes		India|IND	163	0	Ludhiana		1974	1974	0	3			1			Retrospective cohort		At the individual	Self-reported (questionnaire name not provided)	only at baseline		Self-report (human/environment)			Other period; please descibe in field exp_recall_type_other		Births from 1958-1973			Mortality	Self-report			max	months	36	1	1		1	0
			Reproductive and socioeconomic determinants of child survival: confounded, interactive, and age-dependent effects		Education	0	aggregate	All causes		India|IND	163	0	Ludhiana		1974	1974	0	3			1			Retrospective cohort		At the individual	Self-reported (questionnaire name not provided)	only at baseline		Self-report (human/environment)			Other period; please descibe in field exp_recall_type_other		Births from 1958-1973			Mortality	Self-report			max	months	36	0	1		1	0
			Reproductive and socioeconomic determinants of child survival: confounded, interactive, and age-dependent effects		Education	0	aggregate	All causes		India|IND	163	0	Ludhiana		1974	1974	0	3			1			Retrospective cohort		At the individual	Self-reported (questionnaire name not provided)	only at baseline		Self-report (human/environment)			Other period; please descibe in field exp_recall_type_other		Births from 1958-1973			Mortality	Self-report			max	months	36	1	1		1	0
			Reproductive and socioeconomic determinants of child survival: confounded, interactive, and age-dependent effects		Education	2	aggregate	All causes		India|IND	163	0	Ludhiana		1974	1974	0	0.083			1			Retrospective cohort		At the individual	Self-reported (questionnaire name not provided)	only at baseline		Self-report (human/environment)			Other period; please descibe in field exp_recall_type_other		Births from 1958-1973		Neonatal mortality	Mortality	Self-report			max	months	1	0	1		1	0
			Reproductive and socioeconomic determinants of child survival: confounded, interactive, and age-dependent effects		Education	2	aggregate	All causes		India|IND	163	0	Ludhiana		1974	1974	0	0.083			1			Retrospective cohort		At the individual	Self-reported (questionnaire name not provided)	only at baseline		Self-report (human/environment)			Other period; please descibe in field exp_recall_type_other		Births from 1958-1973		Neonatal mortality	Mortality	Self-report			max	months	1	1	1		1	0
			Reproductive and socioeconomic determinants of child survival: confounded, interactive, and age-dependent effects		Education	0	aggregate	All causes		India|IND	163	0	Ludhiana		1974	1974	0	0.083			1			Retrospective cohort		At the individual	Self-reported (questionnaire name not provided)	only at baseline		Self-report (human/environment)			Other period; please descibe in field exp_recall_type_other		Births from 1958-1973		Neonatal mortality	Mortality	Self-report			max	months	1	0	1		1	0
			Reproductive and socioeconomic determinants of child survival: confounded, interactive, and age-dependent effects		Education	0	aggregate	All causes		India|IND	163	0	Ludhiana		1974	1974	0	0.083			1			Retrospective cohort		At the individual	Self-reported (questionnaire name not provided)	only at baseline		Self-report (human/environment)			Other period; please descibe in field exp_recall_type_other		Births from 1958-1973		Neonatal mortality	Mortality	Self-report			max	months	1	1	1		1	0
			Reproductive and socioeconomic determinants of child survival: confounded, interactive, and age-dependent effects		Education	2	aggregate	All causes		India|IND	163	0	Ludhiana		1974	1974	0.167	0.5			1			Retrospective cohort		At the individual	Self-reported (questionnaire name not provided)	only at baseline		Self-report (human/environment)			Other period; please descibe in field exp_recall_type_other		Births from 1958-1973		Early post-neonatal period	Mortality	Self-report			max	months	6	0	1		1	0
			Reproductive and socioeconomic determinants of child survival: confounded, interactive, and age-dependent effects		Education	2	aggregate	All causes		India|IND	163	0	Ludhiana		1974	1974	0.167	0.5			1			Retrospective cohort		At the individual	Self-reported (questionnaire name not provided)	only at baseline		Self-report (human/environment)			Other period; please descibe in field exp_recall_type_other		Births from 1958-1973		Early post-neonatal period	Mortality	Self-report			max	months	6	1	1		1	0
			Reproductive and socioeconomic determinants of child survival: confounded, interactive, and age-dependent effects		Education	0	aggregate	All causes		India|IND	163	0	Ludhiana		1974	1974	0.167	0.5			1			Retrospective cohort		At the individual	Self-reported (questionnaire name not provided)	only at baseline		Self-report (human/environment)			Other period; please descibe in field exp_recall_type_other		Births from 1958-1973		Early post-neonatal period	Mortality	Self-report			max	months	6	0	1		1	0
			Reproductive and socioeconomic determinants of child survival: confounded, interactive, and age-dependent effects		Education	0	aggregate	All causes		India|IND	163	0	Ludhiana		1974	1974	0.167	0.5			1			Retrospective cohort		At the individual	Self-reported (questionnaire name not provided)	only at baseline		Self-report (human/environment)			Other period; please descibe in field exp_recall_type_other		Births from 1958-1973		Early post-neonatal period	Mortality	Self-report			max	months	6	1	1		1	0
			Reproductive and socioeconomic determinants of child survival: confounded, interactive, and age-dependent effects		Education	2	aggregate	All causes		India|IND	163	0	Ludhiana		1974	1974	0.583	1			1			Retrospective cohort		At the individual	Self-reported (questionnaire name not provided)	only at baseline		Self-report (human/environment)			Other period; please descibe in field exp_recall_type_other		Births from 1958-1973		Late post-neonatal period	Mortality	Self-report			max	months	12	0	1		1	0
			Reproductive and socioeconomic determinants of child survival: confounded, interactive, and age-dependent effects		Education	2	aggregate	All causes		India|IND	163	0	Ludhiana		1974	1974	0.583	1			1			Retrospective cohort		At the individual	Self-reported (questionnaire name not provided)	only at baseline		Self-report (human/environment)			Other period; please descibe in field exp_recall_type_other		Births from 1958-1973		Late post-neonatal period	Mortality	Self-report			max	months	12	1	1		1	0
			Reproductive and socioeconomic determinants of child survival: confounded, interactive, and age-dependent effects		Education	0	aggregate	All causes		India|IND	163	0	Ludhiana		1974	1974	0.583	1			1			Retrospective cohort		At the individual	Self-reported (questionnaire name not provided)	only at baseline		Self-report (human/environment)			Other period; please descibe in field exp_recall_type_other		Births from 1958-1973		Late post-neonatal period	Mortality	Self-report			max	months	12	0	1		1	0
			Reproductive and socioeconomic determinants of child survival: confounded, interactive, and age-dependent effects		Education	0	aggregate	All causes		India|IND	163	0	Ludhiana		1974	1974	0.583	1			1			Retrospective cohort		At the individual	Self-reported (questionnaire name not provided)	only at baseline		Self-report (human/environment)			Other period; please descibe in field exp_recall_type_other		Births from 1958-1973		Late post-neonatal period	Mortality	Self-report			max	months	12	1	1		1	0
			Reproductive and socioeconomic determinants of child survival: confounded, interactive, and age-dependent effects		Education	2	aggregate	All causes		India|IND	163	0	Ludhiana		1974	1974	1.083	2			1			Retrospective cohort		At the individual	Self-reported (questionnaire name not provided)	only at baseline		Self-report (human/environment)			Other period; please descibe in field exp_recall_type_other		Births from 1958-1973			Mortality	Self-report			max	months	24	0	1		1	0
			Reproductive and socioeconomic determinants of child survival: confounded, interactive, and age-dependent effects		Education	2	aggregate	All causes		India|IND	163	0	Ludhiana		1974	1974	1.083	2			1			Retrospective cohort		At the individual	Self-reported (questionnaire name not provided)	only at baseline		Self-report (human/environment)			Other period; please descibe in field exp_recall_type_other		Births from 1958-1973			Mortality	Self-report			max	months	24	1	1		1	0
			Reproductive and socioeconomic determinants of child survival: confounded, interactive, and age-dependent effects		Education	0	aggregate	All causes		India|IND	163	0	Ludhiana		1974	1974	1.083	2			1			Retrospective cohort		At the individual	Self-reported (questionnaire name not provided)	only at baseline		Self-report (human/environment)			Other period; please descibe in field exp_recall_type_other		Births from 1958-1973			Mortality	Self-report			max	months	24	0	1		1	0
			Reproductive and socioeconomic determinants of child survival: confounded, interactive, and age-dependent effects		Education	0	aggregate	All causes		India|IND	163	0	Ludhiana		1974	1974	1.083	2			1			Retrospective cohort		At the individual	Self-reported (questionnaire name not provided)	only at baseline		Self-report (human/environment)			Other period; please descibe in field exp_recall_type_other		Births from 1958-1973			Mortality	Self-report			max	months	24	1	1		1	0
			Reproductive and socioeconomic determinants of child survival: confounded, interactive, and age-dependent effects		Education	2	aggregate	All causes		India|IND	163	0	Ludhiana		1974	1974	2.083	3			1			Retrospective cohort		At the individual	Self-reported (questionnaire name not provided)	only at baseline		Self-report (human/environment)			Other period; please descibe in field exp_recall_type_other		Births from 1958-1973			Mortality	Self-report			max	months	36	0	1		1	0
			Reproductive and socioeconomic determinants of child survival: confounded, interactive, and age-dependent effects		Education	2	aggregate	All causes		India|IND	163	0	Ludhiana		1974	1974	2.083	3			1			Retrospective cohort		At the individual	Self-reported (questionnaire name not provided)	only at baseline		Self-report (human/environment)			Other period; please descibe in field exp_recall_type_other		Births from 1958-1973			Mortality	Self-report			max	months	36	1	1		1	0
			Reproductive and socioeconomic determinants of child survival: confounded, interactive, and age-dependent effects		Education	0	aggregate	All causes		India|IND	163	0	Ludhiana		1974	1974	2.083	3			1			Retrospective cohort		At the individual	Self-reported (questionnaire name not provided)	only at baseline		Self-report (human/environment)			Other period; please descibe in field exp_recall_type_other		Births from 1958-1973			Mortality	Self-report			max	months	36	0	1		1	0
			Reproductive and socioeconomic determinants of child survival: confounded, interactive, and age-dependent effects		Education	0	aggregate	All causes		India|IND	163	0	Ludhiana		1974	1974	2.083	3			1			Retrospective cohort		At the individual	Self-reported (questionnaire name not provided)	only at baseline		Self-report (human/environment)			Other period; please descibe in field exp_recall_type_other		Births from 1958-1973			Mortality	Self-report			max	months	36	1	1		1	0
			A Hazard Logit Model Analysis Of Covariates Of Childhood Mortality In Matlab, Bangladesh		Education	2	aggregate	All causes		Bangladesh|BGD	161	0	Matlab		1982	1984	0	2.917			1	0.519		Prospective cohort		At the individual	Self-reported (ICDDR)	only at baseline		Self-report (human/environment)					Birth cohort from 1982, follow-up continued until the end of 1984		Child mortality	Mortality	Self-report			max	months	35	1	1		0	0
			A Hazard Logit Model Analysis Of Covariates Of Childhood Mortality In Matlab, Bangladesh		Education	2	aggregate	All causes		Bangladesh|BGD	161	0	Matlab		1982	1984	0	2.917			1	0.519		Prospective cohort		At the individual	Self-reported (ICDDR)	only at baseline		Self-report (human/environment)					Birth cohort from 1982, follow-up continued until the end of 1984		Child mortality	Mortality	Self-report			max	months	35	1	1		0	0
			Infant and child mortality in rural Egypt		Education	2	aggregate	All causes		Egypt|EGY	141	0	rural		1980	1980	0	1			1			Cross sectional	EFS (Egypt Fertility survey)	At the individual	Self-reported (EFS)	only at baseline		Self-report (human/environment)			Other period; please descibe in field exp_recall_type_other		Births occurring in months 2-120 before the survey date		Neonatal mortality	Mortality	Self-report			max	months	1	0	0		1	0
			Infant and child mortality in rural Egypt		Education	2	aggregate	All causes		Egypt|EGY	141	0	rural		1980	1980	0	1			1			Cross sectional	EFS (Egypt Fertility survey)	At the individual	Self-reported (EFS)	only at baseline		Self-report (human/environment)			Other period; please descibe in field exp_recall_type_other		Births occurring in months 2-120 before the survey date		Neonatal mortality	Mortality	Self-report			max	months	1	0	1		1	0
			Infant and child mortality in rural Egypt		Education	2	aggregate	All causes		Egypt|EGY	141	0	rural		1980	1980	0	1			1			Cross sectional	EFS (Egypt Fertility survey)	At the individual	Self-reported (EFS)	only at baseline		Self-report (human/environment)			Other period; please descibe in field exp_recall_type_other		Births occurring in months 2-120 before the survey date		Neonatal mortality	Mortality	Self-report			max	months	1	0	1		1	0
			Infant and child mortality in rural Egypt		Education	1	aggregate	All causes		Egypt|EGY	141	0	rural		1980	1980	0	1			1			Cross sectional	EFS (Egypt Fertility survey)	At the individual	Self-reported (EFS)	only at baseline		Self-report (human/environment)			Other period; please descibe in field exp_recall_type_other		Births occurring in months 2-120 before the survey date		Neonatal mortality	Mortality	Self-report			max	months	1	0	0		1	0
			Infant and child mortality in rural Egypt		Education	1	aggregate	All causes		Egypt|EGY	141	0	rural		1980	1980	0	1			1			Cross sectional	EFS (Egypt Fertility survey)	At the individual	Self-reported (EFS)	only at baseline		Self-report (human/environment)			Other period; please descibe in field exp_recall_type_other		Births occurring in months 2-120 before the survey date		Neonatal mortality	Mortality	Self-report			max	months	1	0	1		1	0
			Infant and child mortality in rural Egypt		Education	1	aggregate	All causes		Egypt|EGY	141	0	rural		1980	1980	0	1			1			Cross sectional	EFS (Egypt Fertility survey)	At the individual	Self-reported (EFS)	only at baseline		Self-report (human/environment)			Other period; please descibe in field exp_recall_type_other		Births occurring in months 2-120 before the survey date		Neonatal mortality	Mortality	Self-report			max	months	1	0	1		1	0
			Infant and child mortality in rural Egypt		Education	2	aggregate	All causes		Egypt|EGY	141	0	rural		1980	1980	0.167	0.583			1			Cross sectional	EFS (Egypt Fertility survey)	At the individual	Self-reported (EFS)	only at baseline		Self-report (human/environment)			Other period; please descibe in field exp_recall_type_other		Births occurring in months 2-120 before the survey date		Early infant mortality	Mortality	Self-report			max	months	7	0	0		1	0
			Infant and child mortality in rural Egypt		Education	2	aggregate	All causes		Egypt|EGY	141	0	rural		1980	1980	0.167	0.583			1			Cross sectional	EFS (Egypt Fertility survey)	At the individual	Self-reported (EFS)	only at baseline		Self-report (human/environment)			Other period; please descibe in field exp_recall_type_other		Births occurring in months 2-120 before the survey date		Early infant mortality	Mortality	Self-report			max	months	7	0	1		1	0
			Infant and child mortality in rural Egypt		Education	2	aggregate	All causes		Egypt|EGY	141	0	rural		1980	1980	0.167	0.583			1			Cross sectional	EFS (Egypt Fertility survey)	At the individual	Self-reported (EFS)	only at baseline		Self-report (human/environment)			Other period; please descibe in field exp_recall_type_other		Births occurring in months 2-120 before the survey date		Early infant mortality	Mortality	Self-report			max	months	7	0	1		1	0
			Infant and child mortality in rural Egypt		Education	1	aggregate	All causes		Egypt|EGY	141	0	rural		1980	1980	0.167	0.583			1			Cross sectional	EFS (Egypt Fertility survey)	At the individual	Self-reported (EFS)	only at baseline		Self-report (human/environment)			Other period; please descibe in field exp_recall_type_other		Births occurring in months 2-120 before the survey date		Early infant mortality	Mortality	Self-report			max	months	7	0	0		1	0
			Infant and child mortality in rural Egypt		Education	1	aggregate	All causes		Egypt|EGY	141	0	rural		1980	1980	0.167	0.583			1			Cross sectional	EFS (Egypt Fertility survey)	At the individual	Self-reported (EFS)	only at baseline		Self-report (human/environment)			Other period; please descibe in field exp_recall_type_other		Births occurring in months 2-120 before the survey date		Early infant mortality	Mortality	Self-report			max	months	7	0	1		1	0
			Infant and child mortality in rural Egypt		Education	1	aggregate	All causes		Egypt|EGY	141	0	rural		1980	1980	0.167	0.583			1			Cross sectional	EFS (Egypt Fertility survey)	At the individual	Self-reported (EFS)	only at baseline		Self-report (human/environment)			Other period; please descibe in field exp_recall_type_other		Births occurring in months 2-120 before the survey date		Early infant mortality	Mortality	Self-report			max	months	7	0	1		1	0
			Infant and child mortality in rural Egypt		Education	2	aggregate	All causes		Egypt|EGY	141	0	rural		1980	1980	0.667	4.917			1			Cross sectional	EFS (Egypt Fertility survey)	At the individual	Self-reported (EFS)	only at baseline		Self-report (human/environment)			Other period; please descibe in field exp_recall_type_other		Births occurring in months 2-120 before the survey date		Early child mortality	Mortality	Self-report			max	months	59	0	0		1	0
			Infant and child mortality in rural Egypt		Education	2	aggregate	All causes		Egypt|EGY	141	0	rural		1980	1980	0.667	4.917			1			Cross sectional	EFS (Egypt Fertility survey)	At the individual	Self-reported (EFS)	only at baseline		Self-report (human/environment)			Other period; please descibe in field exp_recall_type_other		Births occurring in months 2-120 before the survey date		Early child mortality	Mortality	Self-report			max	months	59	0	1		1	0
			Infant and child mortality in rural Egypt		Education	2	aggregate	All causes		Egypt|EGY	141	0	rural		1980	1980	0.667	4.917			1			Cross sectional	EFS (Egypt Fertility survey)	At the individual	Self-reported (EFS)	only at baseline		Self-report (human/environment)			Other period; please descibe in field exp_recall_type_other		Births occurring in months 2-120 before the survey date		Early child mortality	Mortality	Self-report			max	months	59	0	1		1	0
			Infant and child mortality in rural Egypt		Education	1	aggregate	All causes		Egypt|EGY	141	0	rural		1980	1980	0.667	4.917			1			Cross sectional	EFS (Egypt Fertility survey)	At the individual	Self-reported (EFS)	only at baseline		Self-report (human/environment)			Other period; please descibe in field exp_recall_type_other		Births occurring in months 2-120 before the survey date		Early child mortality	Mortality	Self-report			max	months	59	0	0		1	0
			Infant and child mortality in rural Egypt		Education	1	aggregate	All causes		Egypt|EGY	141	0	rural		1980	1980	0.667	4.917			1			Cross sectional	EFS (Egypt Fertility survey)	At the individual	Self-reported (EFS)	only at baseline		Self-report (human/environment)			Other period; please descibe in field exp_recall_type_other		Births occurring in months 2-120 before the survey date		Early child mortality	Mortality	Self-report			max	months	59	0	1		1	0
			Infant and child mortality in rural Egypt		Education	1	aggregate	All causes		Egypt|EGY	141	0	rural		1980	1980	0.667	4.917			1			Cross sectional	EFS (Egypt Fertility survey)	At the individual	Self-reported (EFS)	only at baseline		Self-report (human/environment)			Other period; please descibe in field exp_recall_type_other		Births occurring in months 2-120 before the survey date		Early child mortality	Mortality	Self-report			max	months	59	0	1		1	0
			Socio-Economic Factors and Feto-Infant Mortality		Education	2	aggregate	All causes		Denmark|DNK	78	1			1982	1983	0	0.074			1			Retrospective cohort		At the individual	Self-reported (census)	only at baseline		Self-report (human/environment)							Neonatal mortality	Mortality	Self-report			max	days	27	0	0		0	0
			Socio-Economic Factors and Feto-Infant Mortality		Education	2	aggregate	All causes		Finland|FIN	79	1			1976	1982	0	0.016			1			Retrospective cohort		At the individual	Self-reported (census)	only at baseline		Self-report (human/environment)							Neonatal mortality	Mortality	Self-report			max	days	6	0	0		0	0
			Socio-Economic Factors and Feto-Infant Mortality		Education	2	aggregate	All causes		Norway|NOR	90	1			1979	1982	0	0.074			1			Retrospective cohort		At the individual	Self-reported (census)	only at baseline		Self-report (human/environment)							Neonatal mortality	Mortality	Self-report			max	days	27	0	0		0	0
			Socio-Economic Factors and Feto-Infant Mortality		Education	2	aggregate	All causes		Sweden|SWE	93	1			1985	1986	0	0.074			1			Retrospective cohort		At the individual	Self-reported (census)	only at baseline		Self-report (human/environment)							Neonatal mortality	Mortality	Self-report			max	days	27	0	0		0	0
			Socio-Economic Factors and Feto-Infant Mortality		Education	2	aggregate	All causes		Denmark|DNK	78	1			1982	1983	0.077	0.997			1			Retrospective cohort		At the individual	Self-reported (census)	only at baseline		Self-report (human/environment)							Post-neonatal mortality	Mortality	Self-report			max	days	364	0	0		0	0
			Socio-Economic Factors and Feto-Infant Mortality		Education	2	aggregate	All causes		Finland|FIN	79	1			1976	1982	0.019	0.997			1			Retrospective cohort		At the individual	Self-reported (census)	only at baseline		Self-report (human/environment)							Post-neonatal mortality	Mortality	Self-report			max	days	364	0	0		0	0
			Socio-Economic Factors and Feto-Infant Mortality		Education	2	aggregate	All causes		Norway|NOR	90	1			1979	1982	0.077	0.997			1			Retrospective cohort		At the individual	Self-reported (census)	only at baseline		Self-report (human/environment)							Post-neonatal mortality	Mortality	Self-report			max	days	364	0	0		0	0
			Socio-Economic Factors and Feto-Infant Mortality		Education	2	aggregate	All causes		Sweden|SWE	93	1			1985	1986	0.077	0.997			1			Retrospective cohort		At the individual	Self-reported (census)	only at baseline		Self-report (human/environment)							Post-neonatal mortality	Mortality	Self-report			max	days	364	0	0		0	0
			Socio-Economic Factors and Feto-Infant Mortality		Education	2	aggregate	All causes		Denmark|DNK	78	1			1982	1983	0	0.997			1			Retrospective cohort		At the individual	Self-reported (census)	only at baseline		Self-report (human/environment)							Feto-infant mortality	Mortality	Self-report			max	days	364	0	0		0	0
			Socio-Economic Factors and Feto-Infant Mortality		Education	2	aggregate	All causes		Finland|FIN	79	1			1976	1982	0	0.997			1			Retrospective cohort		At the individual	Self-reported (census)	only at baseline		Self-report (human/environment)							Feto-infant mortality	Mortality	Self-report			max	days	364	0	0		0	0
			Socio-Economic Factors and Feto-Infant Mortality		Education	2	aggregate	All causes		Norway|NOR	90	1			1979	1982	0	0.997			1			Retrospective cohort		At the individual	Self-reported (census)	only at baseline		Self-report (human/environment)							Feto-infant mortality	Mortality	Self-report			max	days	364	0	0		0	0
			Socio-Economic Factors and Feto-Infant Mortality		Education	2	aggregate	All causes		Sweden|SWE	93	1			1985	1986	0	0.997			1			Retrospective cohort		At the individual	Self-reported (census)	only at baseline		Self-report (human/environment)							Feto-infant mortality	Mortality	Self-report			max	days	364	0	0		0	0
			A case control study investigating factors associated with high infant death in Saiha district of Mizoram, India bordering Myanmar		Education	2	aggregate	All causes		India|IND	163	1			2015	2015	0	1			0			Case-control		At the individual	Self-reported (questionnaire name not provided)	only at baseline		Self-report (human/environment)			Other period; please descibe in field exp_recall_type_other		2013–2015		Infant mortality	Mortality	Self-report			max	years	1	0	0		0	0
			A case control study investigating factors associated with high infant death in Saiha district of Mizoram, India bordering Myanmar		Education	2	aggregate	All causes		India|IND	163	1			2015	2015	0	1			0			Case-control		At the individual	Self-reported (questionnaire name not provided)	only at baseline		Self-report (human/environment)			Other period; please descibe in field exp_recall_type_other		2013–2015		Infant mortality	Mortality	Self-report			max	years	1	0	0		0	0
			Impact of Maternal Education and Health Services on Child Mortality in Uttar Pradesh, India		Education	2	aggregate	All causes		India|IND	163	0	Uttar Pradesh		1992	1993	0	0.083			1			Cross sectional	National Family Health Survey	At the individual	Self-reported (National Family Health Survey)	only at baseline		Self-report (human/environment)			Other period; please descibe in field exp_recall_type_other		1988 to 1992/93		Neonatal mortality	Mortality	Self-report			max	months	1	0	0		0	0
			Impact of Maternal Education and Health Services on Child Mortality in Uttar Pradesh, India		Education	2	aggregate	All causes		India|IND	163	0	Uttar Pradesh		1992	1993	0	0.083			1			Cross sectional	National Family Health Survey	At the individual	Self-reported (National Family Health Survey)	only at baseline		Self-report (human/environment)			Other period; please descibe in field exp_recall_type_other		1988 to 1992/93		Neonatal mortality	Mortality	Self-report			max	months	1	0	0		0	0
			Impact of Maternal Education and Health Services on Child Mortality in Uttar Pradesh, India		Education	2	aggregate	All causes		India|IND	163	0	Uttar Pradesh		1992	1993	0	0.083			1			Cross sectional	National Family Health Survey	At the individual	Self-reported (National Family Health Survey)	only at baseline		Self-report (human/environment)			Other period; please descibe in field exp_recall_type_other		1988 to 1992/93		Neonatal mortality	Mortality	Self-report			max	months	1	0	0		0	0
			Impact of Maternal Education and Health Services on Child Mortality in Uttar Pradesh, India		Education	2	aggregate	All causes		India|IND	163	0	Uttar Pradesh		1992	1993	0	0.083			1			Cross sectional	National Family Health Survey	At the individual	Self-reported (National Family Health Survey)	only at baseline		Self-report (human/environment)			Other period; please descibe in field exp_recall_type_other		1988 to 1992/93		Neonatal mortality	Mortality	Self-report			max	months	1	0	0		0	0
			Impact of Maternal Education and Health Services on Child Mortality in Uttar Pradesh, India		Education	2	aggregate	All causes		India|IND	163	0	Uttar Pradesh		1992	1993	0	0.083			1			Cross sectional	National Family Health Survey	At the individual	Self-reported (National Family Health Survey)	only at baseline		Self-report (human/environment)			Other period; please descibe in field exp_recall_type_other		1988 to 1992/93		Neonatal mortality	Mortality	Self-report			max	months	1	1	0		0	0
			Impact of Maternal Education and Health Services on Child Mortality in Uttar Pradesh, India		Education	2	aggregate	All causes		India|IND	163	0	Uttar Pradesh		1992	1993	0	0.083			1			Cross sectional	National Family Health Survey	At the individual	Self-reported (National Family Health Survey)	only at baseline		Self-report (human/environment)			Other period; please descibe in field exp_recall_type_other		1988 to 1992/93		Neonatal mortality	Mortality	Self-report			max	months	1	1	0		0	0
			Impact of Maternal Education and Health Services on Child Mortality in Uttar Pradesh, India		Education	2	aggregate	All causes		India|IND	163	0	Uttar Pradesh		1992	1993	0	0.083			1			Cross sectional	National Family Health Survey	At the individual	Self-reported (National Family Health Survey)	only at baseline		Self-report (human/environment)			Other period; please descibe in field exp_recall_type_other		1988 to 1992/93		Neonatal mortality	Mortality	Self-report			max	months	1	1	0		0	0
			Impact of Maternal Education and Health Services on Child Mortality in Uttar Pradesh, India		Education	2	aggregate	All causes		India|IND	163	0	Uttar Pradesh		1992	1993	0	0.083			1			Cross sectional	National Family Health Survey	At the individual	Self-reported (National Family Health Survey)	only at baseline		Self-report (human/environment)			Other period; please descibe in field exp_recall_type_other		1988 to 1992/93		Neonatal mortality	Mortality	Self-report			max	months	1	1	0		0	0
			Impact of Maternal Education and Health Services on Child Mortality in Uttar Pradesh, India		Education	2	aggregate	All causes		India|IND	163	0	Uttar Pradesh		1992	1993	0.083	0.917			1			Cross sectional	National Family Health Survey	At the individual	Self-reported (National Family Health Survey)	only at baseline		Self-report (human/environment)			Other period; please descibe in field exp_recall_type_other		1988 to 1992/93		Post-neonatal mortality	Mortality	Self-report			max	months	11	0	0		0	0
			Impact of Maternal Education and Health Services on Child Mortality in Uttar Pradesh, India		Education	2	aggregate	All causes		India|IND	163	0	Uttar Pradesh		1992	1993	0.083	0.917			1			Cross sectional	National Family Health Survey	At the individual	Self-reported (National Family Health Survey)	only at baseline		Self-report (human/environment)			Other period; please descibe in field exp_recall_type_other		1988 to 1992/93		Post-neonatal mortality	Mortality	Self-report			max	months	11	0	0		0	0
			Impact of Maternal Education and Health Services on Child Mortality in Uttar Pradesh, India		Education	2	aggregate	All causes		India|IND	163	0	Uttar Pradesh		1992	1993	0.083	0.917			1			Cross sectional	National Family Health Survey	At the individual	Self-reported (National Family Health Survey)	only at baseline		Self-report (human/environment)			Other period; please descibe in field exp_recall_type_other		1988 to 1992/93		Post-neonatal mortality	Mortality	Self-report			max	months	11	0	0		0	0
			Impact of Maternal Education and Health Services on Child Mortality in Uttar Pradesh, India		Education	2	aggregate	All causes		India|IND	163	0	Uttar Pradesh		1992	1993	0.083	0.917			1			Cross sectional	National Family Health Survey	At the individual	Self-reported (National Family Health Survey)	only at baseline		Self-report (human/environment)			Other period; please descibe in field exp_recall_type_other		1988 to 1992/93		Post-neonatal mortality	Mortality	Self-report			max	months	11	0	0		0	0
			Impact of Maternal Education and Health Services on Child Mortality in Uttar Pradesh, India		Education	2	aggregate	All causes		India|IND	163	0	Uttar Pradesh		1992	1993	0.083	0.917			1			Cross sectional	National Family Health Survey	At the individual	Self-reported (National Family Health Survey)	only at baseline		Self-report (human/environment)			Other period; please descibe in field exp_recall_type_other		1988 to 1992/93		Post-neonatal mortality	Mortality	Self-report			max	months	11	1	0		0	0
			Impact of Maternal Education and Health Services on Child Mortality in Uttar Pradesh, India		Education	2	aggregate	All causes		India|IND	163	0	Uttar Pradesh		1992	1993	0.083	0.917			1			Cross sectional	National Family Health Survey	At the individual	Self-reported (National Family Health Survey)	only at baseline		Self-report (human/environment)			Other period; please descibe in field exp_recall_type_other		1988 to 1992/93		Post-neonatal mortality	Mortality	Self-report			max	months	11	1	0		0	0
			Impact of Maternal Education and Health Services on Child Mortality in Uttar Pradesh, India		Education	2	aggregate	All causes		India|IND	163	0	Uttar Pradesh		1992	1993	0.083	0.917			1			Cross sectional	National Family Health Survey	At the individual	Self-reported (National Family Health Survey)	only at baseline		Self-report (human/environment)			Other period; please descibe in field exp_recall_type_other		1988 to 1992/93		Post-neonatal mortality	Mortality	Self-report			max	months	11	1	0		0	0
			Impact of Maternal Education and Health Services on Child Mortality in Uttar Pradesh, India		Education	2	aggregate	All causes		India|IND	163	0	Uttar Pradesh		1992	1993	0.083	0.917			1			Cross sectional	National Family Health Survey	At the individual	Self-reported (National Family Health Survey)	only at baseline		Self-report (human/environment)			Other period; please descibe in field exp_recall_type_other		1988 to 1992/93		Post-neonatal mortality	Mortality	Self-report			max	months	11	1	0		0	0
			Impact of Maternal Education and Health Services on Child Mortality in Uttar Pradesh, India		Education	2	aggregate	All causes		India|IND	163	0	Uttar Pradesh		1992	1993	0.083	0.917			1			Cross sectional	National Family Health Survey	At the individual	Self-reported (National Family Health Survey)	only at baseline		Self-report (human/environment)			Other period; please descibe in field exp_recall_type_other		1989 to 1992/93		Post-neonatal mortality	Mortality	Self-report			max	months	11	1	0		0	0
			Impact of Maternal Education and Health Services on Child Mortality in Uttar Pradesh, India		Education	2	aggregate	All causes		India|IND	163	0	Uttar Pradesh		1992	1993	0.083	0.917			1			Cross sectional	National Family Health Survey	At the individual	Self-reported (National Family Health Survey)	only at baseline		Self-report (human/environment)			Other period; please descibe in field exp_recall_type_other		1990 to 1992/93		Post-neonatal mortality	Mortality	Self-report			max	months	11	1	0		0	0
			Changes in fertility patterns can improve child survival in Southeast Asia		Education	2	aggregate	All causes		Philippines|PHL	16	1			1988	1988	0	1			1			Cross sectional	NDS	At the individual	Self-reported (NDS)	only at baseline		Self-report (human/environment)			Period: years	10			Infant mortality	Mortality	Self-report			max	months	12	1	0		0	0
			Parental Literacy and Infant Health: An Evidence-Based Healthy Start Intervention		Education	2	aggregate	All causes		United States|USA	102	0	Onondaga County		1992	1994	0	1			1			Retrospective cohort		At the individual	New York State Vital Records and the Literacy Coalition of Onondaga County	only at baseline										Mortality	Death certificates			max	years	1	0	0		0	0
			Neonatal intensive care and birth weight-specific perinatal mortality in Michigan and Lorraine		Education	2	aggregate	All causes		United States|USA	102	0	Michigan		1984	1985	0	0.077			1			Retrospective cohort		At the individual	Vital statistics file	only at baseline								Baseline	Perinatal mortality	Mortality	Death certificates			max	days	28	1	1		0	0
	KEPT ONLY EXTRACTS WHEN PARENTS HAVE THE SAME EDUCATION		Parents' education and infant mortality 1967-1998		Education	0	aggregate	All causes		Norway|NOR	90	1			1967	1979	0	0.074			1			Retrospective cohort		At the individual	Utdanningsregisteret (educational registry)	only at baseline								Baseline	Neonatal mortality	Mortality	Death certificates			max	days	27	1	0		0	0
			Parents' education and infant mortality 1967-1998		Education	0	aggregate	All causes		Norway|NOR	90	1			1967	1979	0	0.074			1			Retrospective cohort		At the individual	Utdanningsregisteret (educational registry)	only at baseline								Baseline	Neonatal mortality	Mortality	Death certificates			max	days	27	1	0		0	0
			Parents' education and infant mortality 1967-1998		Education	0	aggregate	All causes		Norway|NOR	90	1			1980	1989	0	0.074			1			Retrospective cohort		At the individual	Utdanningsregisteret (educational registry)	only at baseline								Baseline	Neonatal mortality	Mortality	Death certificates			max	days	27	1	0		0	0
			Parents' education and infant mortality 1967-1998		Education	0	aggregate	All causes		Norway|NOR	90	1			1980	1989	0	0.074			1			Retrospective cohort		At the individual	Utdanningsregisteret (educational registry)	only at baseline								Baseline	Neonatal mortality	Mortality	Death certificates			max	days	27	1	0		0	0
			Parents' education and infant mortality 1967-1998		Education	0	aggregate	All causes		Norway|NOR	90	1			1990	1998	0	0.074			1			Retrospective cohort		At the individual	Utdanningsregisteret (educational registry)	only at baseline								Baseline	Neonatal mortality	Mortality	Death certificates			max	days	27	1	0		0	0
			Parents' education and infant mortality 1967-1998		Education	0	aggregate	All causes		Norway|NOR	90	1			1990	1998	0	0.074			1			Retrospective cohort		At the individual	Utdanningsregisteret (educational registry)	only at baseline								Baseline	Neonatal mortality	Mortality	Death certificates			max	days	27	1	0		0	0
			Parents' education and infant mortality 1967-1998		Education	0	aggregate	All causes		Norway|NOR	90	1			1967	1979	0.077	0.997			1			Retrospective cohort		At the individual	Utdanningsregisteret (educational registry)	only at baseline								Baseline	Neonatal mortality	Mortality	Death certificates			max	days	364	1	0		0	0
			Parents' education and infant mortality 1967-1998		Education	0	aggregate	All causes		Norway|NOR	90	1			1967	1979	0.077	0.997			1			Retrospective cohort		At the individual	Utdanningsregisteret (educational registry)	only at baseline								Baseline	Neonatal mortality	Mortality	Death certificates			max	days	364	1	0		0	0
			Parents' education and infant mortality 1967-1998		Education	0	aggregate	All causes		Norway|NOR	90	1			1980	1989	0.077	0.997			1			Retrospective cohort		At the individual	Utdanningsregisteret (educational registry)	only at baseline								Baseline	Neonatal mortality	Mortality	Death certificates			max	days	364	1	0		0	0
			Parents' education and infant mortality 1967-1998		Education	0	aggregate	All causes		Norway|NOR	90	1			1980	1989	0.077	0.997			1			Retrospective cohort		At the individual	Utdanningsregisteret (educational registry)	only at baseline								Baseline	Neonatal mortality	Mortality	Death certificates			max	days	364	1	0		0	0
			Parents' education and infant mortality 1967-1998		Education	0	aggregate	All causes		Norway|NOR	90	1			1990	1998	0.077	0.997			1			Retrospective cohort		At the individual	Utdanningsregisteret (educational registry)	only at baseline								Baseline	Neonatal mortality	Mortality	Death certificates			max	days	364	1	0		0	0
			Parents' education and infant mortality 1967-1998		Education	0	aggregate	All causes		Norway|NOR	90	1			1990	1998	0.077	0.997			1			Retrospective cohort		At the individual	Utdanningsregisteret (educational registry)	only at baseline								Baseline	Neonatal mortality	Mortality	Death certificates			max	days	364	1	0		0	0
			Parents' education and infant mortality 1967-1998		Education	2	aggregate	All causes		Norway|NOR	90	1			1967	1979	0	0.074			1			Retrospective cohort		At the individual	Utdanningsregisteret (educational registry)	only at baseline								Baseline	Neonatal mortality	Mortality	Death certificates			max	days	27	1	0		0	0
			Parents' education and infant mortality 1967-1998		Education	2	aggregate	All causes		Norway|NOR	90	1			1980	1989	0	0.074			1			Retrospective cohort		At the individual	Utdanningsregisteret (educational registry)	only at baseline								Baseline	Neonatal mortality	Mortality	Death certificates			max	days	27	1	0		0	0
			Parents' education and infant mortality 1967-1998		Education	2	aggregate	All causes		Norway|NOR	90	1			1990	1998	0	0.074			1			Retrospective cohort		At the individual	Utdanningsregisteret (educational registry)	only at baseline								Baseline	Neonatal mortality	Mortality	Death certificates			max	days	27	1	0		0	0
			Parents' education and infant mortality 1967-1998		Education	2	aggregate	All causes		Norway|NOR	90	1			1967	1979	0.077	0.997			1			Retrospective cohort		At the individual	Utdanningsregisteret (educational registry)	only at baseline								Baseline	Neonatal mortality	Mortality	Death certificates			max	days	364	1	0		0	0
			Parents' education and infant mortality 1967-1998		Education	2	aggregate	All causes		Norway|NOR	90	1			1980	1989	0.077	0.997			1			Retrospective cohort		At the individual	Utdanningsregisteret (educational registry)	only at baseline								Baseline	Neonatal mortality	Mortality	Death certificates			max	days	364	1	0		0	0
			Parents' education and infant mortality 1967-1998		Education	2	aggregate	All causes		Norway|NOR	90	1			1990	1998	0.077	0.997			1			Retrospective cohort		At the individual	Utdanningsregisteret (educational registry)	only at baseline								Baseline	Neonatal mortality	Mortality	Death certificates			max	days	364	1	0		0	0
			Parents' education and infant mortality 1967-1998		Education	2	aggregate	All causes		Norway|NOR	90	1			1967	1979	0	0.074			1			Retrospective cohort		At the individual	Utdanningsregisteret (educational registry)	only at baseline								Baseline	Neonatal mortality	Mortality	Death certificates			max	days	27	1	0		0	0
			Parents' education and infant mortality 1967-1998		Education	2	aggregate	All causes		Norway|NOR	90	1			1980	1989	0	0.074			1			Retrospective cohort		At the individual	Utdanningsregisteret (educational registry)	only at baseline								Baseline	Neonatal mortality	Mortality	Death certificates			max	days	27	1	0		0	0
			Parents' education and infant mortality 1967-1998		Education	2	aggregate	All causes		Norway|NOR	90	1			1990	1998	0	0.074			1			Retrospective cohort		At the individual	Utdanningsregisteret (educational registry)	only at baseline								Baseline	Neonatal mortality	Mortality	Death certificates			max	days	27	1	0		0	0
			Parents' education and infant mortality 1967-1998		Education	2	aggregate	All causes		Norway|NOR	90	1			1967	1979	0.077	0.997			1			Retrospective cohort		At the individual	Utdanningsregisteret (educational registry)	only at baseline								Baseline	Neonatal mortality	Mortality	Death certificates			max	days	364	1	0		0	0
			Parents' education and infant mortality 1967-1998		Education	2	aggregate	All causes		Norway|NOR	90	1			1980	1989	0.077	0.997			1			Retrospective cohort		At the individual	Utdanningsregisteret (educational registry)	only at baseline								Baseline	Neonatal mortality	Mortality	Death certificates			max	days	364	1	0		0	0
			Parents' education and infant mortality 1967-1998		Education	2	aggregate	All causes		Norway|NOR	90	1			1990	1998	0.077	0.997			1			Retrospective cohort		At the individual	Utdanningsregisteret (educational registry)	only at baseline								Baseline	Neonatal mortality	Mortality	Death certificates			max	days	364	1	0		0	0
			Fertility and infant mortality trends in Nicaragua 1964–1993. The role of women’s education		Education	2	aggregate	All causes		Nicaragua|NIC	131	0	Leon		1993	1993	0	1			1			Cross sectional		At the individual	Self-reported (no questionnaire name provided)	only at baseline		Self-report (human/environment)			Other period; please descibe in field exp_recall_type_other		1964 to 1968	Baseline	Infant mortalty	Mortality	Self-report			max	months	12	1	0		0	0
			Fertility and infant mortality trends in Nicaragua 1964–1993. The role of women’s education		Education	2	aggregate	All causes		Nicaragua|NIC	131	0	Leon		1993	1993	0	1			1			Cross sectional		At the individual	Self-reported (no questionnaire name provided)	only at baseline		Self-report (human/environment)			Other period; please descibe in field exp_recall_type_other		1969 to 1973	Baseline	Infant mortalty	Mortality	Self-report			max	months	12	1	0		0	0
			Fertility and infant mortality trends in Nicaragua 1964–1993. The role of women’s education		Education	2	aggregate	All causes		Nicaragua|NIC	131	0	Leon		1993	1993	0	1			1			Cross sectional		At the individual	Self-reported (no questionnaire name provided)	only at baseline		Self-report (human/environment)			Other period; please descibe in field exp_recall_type_other		1974 to 1978	Baseline	Infant mortalty	Mortality	Self-report			max	months	12	1	0		0	0
			Fertility and infant mortality trends in Nicaragua 1964–1993. The role of women’s education		Education	2	aggregate	All causes		Nicaragua|NIC	131	0	Leon		1993	1993	0	1			1			Cross sectional		At the individual	Self-reported (no questionnaire name provided)	only at baseline		Self-report (human/environment)			Other period; please descibe in field exp_recall_type_other		1979 to 1983	Baseline	Infant mortalty	Mortality	Self-report			max	months	12	1	0		0	0
			Fertility and infant mortality trends in Nicaragua 1964–1993. The role of women’s education		Education	2	aggregate	All causes		Nicaragua|NIC	131	0	Leon		1993	1993	0	1			1			Cross sectional		At the individual	Self-reported (no questionnaire name provided)	only at baseline		Self-report (human/environment)			Other period; please descibe in field exp_recall_type_other		1984 to 1988	Baseline	Infant mortalty	Mortality	Self-report			max	months	12	1	0		0	0
			Fertility and infant mortality trends in Nicaragua 1964–1993. The role of women’s education		Education	2	aggregate	All causes		Nicaragua|NIC	131	0	Leon		1993	1993	0	1			1			Cross sectional		At the individual	Self-reported (no questionnaire name provided)	only at baseline		Self-report (human/environment)			Other period; please descibe in field exp_recall_type_other		1989 to 1993	Baseline	Infant mortalty	Mortality	Self-report			max	months	12	1	0		0	0
			Perinatal Mortality in Taiwan		Education	2	aggregate	All causes		Taiwan|TWN	8	0	Taipei		1987	1991	0	0.019			1			Case-control		At the individual	Self-reported (no questionnaire name provided)	only at baseline								Baseline	Early neonatal mortalty	Mortality	Death certificates			max	weeks	1	0	0		0	0
			Perinatal Mortality in Taiwan		Education	2	aggregate	All causes		Taiwan|TWN	8	0	Taipei		1987	1991	0	0.019			1			Case-control		At the individual	Self-reported (no questionnaire name provided)	only at baseline								Baseline	Early neonatal mortalty	Mortality	Death certificates			max	weeks	1	0	0		0	0
			Perinatal Mortality in Taiwan		Education	2	aggregate	All causes		Taiwan|TWN	8	0	Taipei		1987	1991	0	0.019			1			Case-control		At the individual	Self-reported (no questionnaire name provided)	only at baseline								Baseline	Early neonatal mortalty	Mortality	Death certificates			max	weeks	1	0	0		0	0
			Perinatal Mortality in Taiwan		Education	2	aggregate	All causes		Taiwan|TWN	8	0	Taipei		1987	1991	0	0.019			1			Case-control		At the individual	Self-reported (no questionnaire name provided)	only at baseline								Baseline	Early neonatal mortalty	Mortality	Death certificates			max	weeks	1	0	0		0	0
			Perinatal Mortality in Taiwan		Education	2	aggregate	All causes		Taiwan|TWN	8	0	Taipei		1987	1991	0	0.019			1			Case-control		At the individual	Self-reported (no questionnaire name provided)	only at baseline								Baseline	Early neonatal mortalty	Mortality	Death certificates			max	weeks	1	1	0		0	0
			Perinatal Mortality in Taiwan		Education	2	aggregate	All causes		Taiwan|TWN	8	0	Taipei		1987	1991	0	0.019			1			Case-control		At the individual	Self-reported (no questionnaire name provided)	only at baseline								Baseline	Early neonatal mortalty	Mortality	Death certificates			max	weeks	1	1	0		0	0
			Perinatal Mortality in Taiwan		Education	2	aggregate	All causes		Taiwan|TWN	8	0	Taipei		1987	1991	0	0.019			1			Case-control		At the individual	Self-reported (no questionnaire name provided)	only at baseline								Baseline	Early neonatal mortalty	Mortality	Death certificates			max	weeks	1	1	0		0	0
			Perinatal Mortality in Taiwan		Education	2	aggregate	All causes		Taiwan|TWN	8	0	Taipei		1987	1991	0	0.019			1			Case-control		At the individual	Self-reported (no questionnaire name provided)	only at baseline								Baseline	Early neonatal mortalty	Mortality	Death certificates			max	weeks	1	1	0		0	0
			Sanctions and childhood mortality in Iraq		Education	2	aggregate	All causes		Iraq|IRQ	143	0	South/centre of Iraq		1999	1999	0	5			0			Cross sectional	The 1997 census	At the individual	Self-reported (no questionnaire name provided)	only at baseline		Self-report (human/environment)			Lifetime			Baseline	Under-5 mortality	Mortality	Self-report			max	years	5	1	1		0	0
			Sanctions and childhood mortality in Iraq		Education	2	aggregate	All causes		Iraq|IRQ	143	0	South/centre of Iraq		1999	1999	0	5			0			Cross sectional	The 1997 census	At the individual	Self-reported (no questionnaire name provided)	only at baseline		Self-report (human/environment)			Lifetime			Baseline	Under-5 mortality	Mortality	Self-report			max	years	5	1	1		0	0
			Sanctions and childhood mortality in Iraq		Education	2	aggregate	All causes		Iraq|IRQ	143	0	South/centre of Iraq		1999	1999	0	1			0			Cross sectional	The 1997 census	At the individual	Self-reported (no questionnaire name provided)	only at baseline		Self-report (human/environment)			Lifetime			Baseline	Infant mortalty	Mortality	Self-report			max	years	1	1	1		0	0
			Sanctions and childhood mortality in Iraq		Education	2	aggregate	All causes		Iraq|IRQ	143	0	South/centre of Iraq		1999	1999	0	1			0			Cross sectional	The 1997 census	At the individual	Self-reported (no questionnaire name provided)	only at baseline		Self-report (human/environment)			Lifetime			Baseline	Infant mortalty	Mortality	Self-report			max	years	1	1	1		0	0
			Sanctions and childhood mortality in Iraq		Education	2	aggregate	All causes		Iraq|IRQ	143	0	Autonomous regions (Erbil, Dohouk and Al-Suleimaniyah)		1999	1999	0	5			0			Cross sectional	the 1997 Directorate of Reconstruction and Development (DRD)/UNICEF survey	At the individual	Self-reported (no questionnaire name provided)	only at baseline		Self-report (human/environment)			Lifetime			Baseline	Under-5 mortality	Mortality	Self-report			max	years	5	1	1		0	0
			Sanctions and childhood mortality in Iraq		Education	2	aggregate	All causes		Iraq|IRQ	143	0	Autonomous regions (Erbil, Dohouk and Al-Suleimaniyah)		1999	1999	0	5			0			Cross sectional	the 1997 Directorate of Reconstruction and Development (DRD)/UNICEF survey	At the individual	Self-reported (no questionnaire name provided)	only at baseline		Self-report (human/environment)			Lifetime			Baseline	Under-5 mortality	Mortality	Self-report			max	years	5	1	1		0	0
			Sanctions and childhood mortality in Iraq		Education	2	aggregate	All causes		Iraq|IRQ	143	0	Autonomous regions (Erbil, Dohouk and Al-Suleimaniyah)		1999	1999	0	1			0			Cross sectional	the 1997 Directorate of Reconstruction and Development (DRD)/UNICEF survey	At the individual	Self-reported (no questionnaire name provided)	only at baseline		Self-report (human/environment)			Lifetime			Baseline	Infant mortalty	Mortality	Self-report			max	years	1	1	1		0	0
			Sanctions and childhood mortality in Iraq		Education	2	aggregate	All causes		Iraq|IRQ	143	0	Autonomous regions (Erbil, Dohouk and Al-Suleimaniyah)		1999	1999	0	1			0			Cross sectional	the 1997 Directorate of Reconstruction and Development (DRD)/UNICEF survey	At the individual	Self-reported (no questionnaire name provided)	only at baseline		Self-report (human/environment)			Lifetime			Baseline	Infant mortalty	Mortality	Self-report			max	years	1	1	1		0	0
			Distance decay in delivery care utilisation associated with neonatal mortality. A case referent study in northern Vietnam		Education	2	aggregate	All causes		Vietnam|VNM	20	0	Quang Ninh province		2008	2009	0	0.077			1			Case-control		At the individual	Self-reported (no questionnaire name provided)	only at baseline		Self-report (human/environment)			Other period; please descibe in field exp_recall_type_other		July 2008 to December 2009	Baseline	Neonatal mortalty	Mortality	Self-report			max	weeks	4	1	0		0	0
			Distance decay in delivery care utilisation associated with neonatal mortality. A case referent study in northern Vietnam		Education	2	aggregate	All causes		Vietnam|VNM	20	0	Quang Ninh province		2008	2009	0	0.077			1			Case-control		At the individual	Self-reported (no questionnaire name provided)	only at baseline		Self-report (human/environment)			Other period; please descibe in field exp_recall_type_other		July 2008 to December 2009	Baseline	Neonatal mortalty	Mortality	Self-report			max	weeks	4	1	0		0	0
			Distance decay in delivery care utilisation associated with neonatal mortality. A case referent study in northern Vietnam		Education	2	aggregate	All causes		Vietnam|VNM	20	0	Quang Ninh province		2008	2009	0	0.077			1			Case-control		At the individual	Self-reported (no questionnaire name provided)	only at baseline		Self-report (human/environment)			Other period; please descibe in field exp_recall_type_other		July 2008 to December 2009	Baseline	Neonatal mortalty	Mortality	Self-report			max	weeks	4	1	0		0	0
			Socioeconomicvariables associated with perinatal mortality in Kuwait		Education	2	aggregate	All causes		Kuwait|KWT	145	0	Jahra				0	0.019			1			Case-control		At the individual		only at baseline								Baseline	Perinatal mortalty	Mortality				max	weeks	1	0	0		1	0
			Socioeconomicvariables associated with perinatal mortality in Kuwait		Education	0	aggregate	All causes		Kuwait|KWT	145	0	Jahra				0	0.019			1			Case-control		At the individual		only at baseline								Baseline	Perinatal mortalty	Mortality				max	weeks	1	0	0		1	0
			Low Birthweight and Infant Mortality in Puerto Rico		Education	2	aggregate	All causes		Puerto Rico|PRI	385	1			1986	1989	0	1			0			Retrospective cohort		At the individual		only at baseline								Baseline	Infant mortalty	Mortality	Death certificates			max	years	1	0	0		0	0
			Low Birthweight and Infant Mortality in Puerto Rico		Education	2	aggregate	All causes		Puerto Rico|PRI	385	1			1986	1989	0	1			0			Retrospective cohort		At the individual		only at baseline								Baseline	Infant mortalty	Mortality	Death certificates			max	years	1	0	1		0	0
			Some correlates of child mortality in the refugee populated regions in Tanzania		Education	2	aggregate	All causes		Tanzania|TZA	189	0	Rukwa, Tabora and Kigoma		1988	1988	0	5			0			Cross sectional	1988 Tanzania census	At the individual	Self-reported (1988 Tanzania census)	only at baseline		Self-report (human/environment)			Lifetime			Baseline	Child mortalty	Mortality	Self-report			max	years	5	0	0		0	0
			Some correlates of child mortality in the refugee populated regions in Tanzania		Education	2	aggregate	All causes		Tanzania|TZA	189	0	Rukwa, Tabora and Kigoma		1988	1988	0	5			0			Cross sectional	1988 Tanzania census	At the individual	Self-reported (1988 Tanzania census)	only at baseline		Self-report (human/environment)			Lifetime			Baseline	Child mortalty	Mortality	Self-report			max	years	5	0	0		0	0
			Some correlates of child mortality in the refugee populated regions in Tanzania		Education	2	aggregate	All causes		Tanzania|TZA	189	0	Rukwa, Tabora and Kigoma		1988	1988	0	5			0			Cross sectional	1988 Tanzania census	At the individual	Self-reported (1988 Tanzania census)	only at baseline		Self-report (human/environment)			Lifetime			Baseline	Child mortalty	Mortality	Self-report			max	years	5	0	0		0	0
			Some correlates of child mortality in the refugee populated regions in Tanzania		Education	2	aggregate	All causes		Tanzania|TZA	189	0	Rukwa, Tabora and Kigoma		1988	1988	0	5			0			Cross sectional	1988 Tanzania census	At the individual	Self-reported (1988 Tanzania census)	only at baseline		Self-report (human/environment)			Lifetime			Baseline	Child mortalty	Mortality	Self-report			max	years	5	0	0		0	0
			Some correlates of child mortality in the refugee populated regions in Tanzania		Education	2	aggregate	All causes		Tanzania|TZA	189	0	Rukwa, Tabora and Kigoma		1988	1988	0	5			0			Cross sectional	1988 Tanzania census	At the individual	Self-reported (1988 Tanzania census)	only at baseline		Self-report (human/environment)			Lifetime			Baseline	Child mortalty	Mortality	Self-report			max	years	5	0	0		0	0
			Some correlates of child mortality in the refugee populated regions in Tanzania		Education	2	aggregate	All causes		Tanzania|TZA	189	0	Rukwa, Tabora and Kigoma		1988	1988	0	5			0			Cross sectional	1988 Tanzania census	At the individual	Self-reported (1988 Tanzania census)	only at baseline		Self-report (human/environment)			Lifetime			Baseline	Child mortalty	Mortality	Self-report			max	years	5	0	0		0	0
			Some correlates of child mortality in the refugee populated regions in Tanzania		Education	2	aggregate	All causes		Tanzania|TZA	189	0	Rukwa, Tabora and Kigoma		1988	1988	0	5			0			Cross sectional	1988 Tanzania census	At the individual	Self-reported (1988 Tanzania census)	only at baseline		Self-report (human/environment)			Lifetime			Baseline	Child mortalty	Mortality	Self-report			max	years	5	0	0		0	0
			Some correlates of child mortality in the refugee populated regions in Tanzania		Education	2	aggregate	All causes		Tanzania|TZA	189	0	Rukwa, Tabora and Kigoma		1988	1988	0	5			0			Cross sectional	1988 Tanzania census	At the individual	Self-reported (1988 Tanzania census)	only at baseline		Self-report (human/environment)			Lifetime			Baseline	Child mortalty	Mortality	Self-report			max	years	5	0	0		0	0
			Some correlates of child mortality in the refugee populated regions in Tanzania		Education	2	aggregate	All causes		Tanzania|TZA	189	0	Rukwa, Tabora and Kigoma		1988	1988	0	5			0			Cross sectional	1988 Tanzania census	At the individual	Self-reported (1988 Tanzania census)	only at baseline		Self-report (human/environment)			Lifetime			Baseline	Child mortalty	Mortality	Self-report			max	years	5	0	0		0	0
			Some correlates of child mortality in the refugee populated regions in Tanzania		Education	2	aggregate	All causes		Tanzania|TZA	189	0	Rukwa, Tabora and Kigoma		1988	1988	0	5			0			Cross sectional	1988 Tanzania census	At the individual	Self-reported (1988 Tanzania census)	only at baseline		Self-report (human/environment)			Lifetime			Baseline	Child mortalty	Mortality	Self-report			max	years	5	0	0		0	0
			Some correlates of child mortality in the refugee populated regions in Tanzania		Education	2	aggregate	All causes		Tanzania|TZA	189	0	Rukwa, Tabora and Kigoma		1988	1988	0	5			0			Cross sectional	1988 Tanzania census	At the individual	Self-reported (1988 Tanzania census)	only at baseline		Self-report (human/environment)			Lifetime			Baseline	Child mortalty	Mortality	Self-report			max	years	5	0	0		0	0
			Some correlates of child mortality in the refugee populated regions in Tanzania		Education	2	aggregate	All causes		Tanzania|TZA	189	0	Rukwa, Tabora and Kigoma		1988	1988	0	5			0			Cross sectional	1988 Tanzania census	At the individual	Self-reported (1988 Tanzania census)	only at baseline		Self-report (human/environment)			Lifetime			Baseline	Child mortalty	Mortality	Self-report			max	years	5	0	0		0	0
			Some correlates of child mortality in the refugee populated regions in Tanzania		Education	2	aggregate	All causes		Tanzania|TZA	189	0	Rukwa, Tabora and Kigoma		1988	1988	0	5			0			Cross sectional	1988 Tanzania census	At the individual	Self-reported (1988 Tanzania census)	only at baseline		Self-report (human/environment)			Lifetime			Baseline	Child mortalty	Mortality	Self-report			max	years	5	0	0		0	0
			Some correlates of child mortality in the refugee populated regions in Tanzania		Education	2	aggregate	All causes		Tanzania|TZA	189	0	Rukwa, Tabora and Kigoma		1988	1988	0	5			0			Cross sectional	1988 Tanzania census	At the individual	Self-reported (1988 Tanzania census)	only at baseline		Self-report (human/environment)			Lifetime			Baseline	Child mortalty	Mortality	Self-report			max	years	5	0	0		0	0
			Some correlates of child mortality in the refugee populated regions in Tanzania		Education	2	aggregate	All causes		Tanzania|TZA	189	0	Rukwa, Tabora and Kigoma		1988	1988	0	5			0			Cross sectional	1988 Tanzania census	At the individual	Self-reported (1988 Tanzania census)	only at baseline		Self-report (human/environment)			Lifetime			Baseline	Child mortalty	Mortality	Self-report			max	years	5	0	0		0	0
			Some correlates of child mortality in the refugee populated regions in Tanzania		Education	2	aggregate	All causes		Tanzania|TZA	189	0	Rukwa, Tabora and Kigoma		1988	1988	0	5			0			Cross sectional	1988 Tanzania census	At the individual	Self-reported (1988 Tanzania census)	only at baseline		Self-report (human/environment)			Lifetime			Baseline	Child mortalty	Mortality	Self-report			max	years	5	0	0		0	0
			Some correlates of child mortality in the refugee populated regions in Tanzania		Education	2	aggregate	All causes		Tanzania|TZA	189	0	Rukwa, Tabora and Kigoma		1988	1988	0	5			0			Cross sectional	1988 Tanzania census	At the individual	Self-reported (1988 Tanzania census)	only at baseline		Self-report (human/environment)			Lifetime			Baseline	Child mortalty	Mortality	Self-report			max	years	5	0	0		0	0
			Some correlates of child mortality in the refugee populated regions in Tanzania		Education	2	aggregate	All causes		Tanzania|TZA	189	0	Rukwa, Tabora and Kigoma		1988	1988	0	5			0			Cross sectional	1988 Tanzania census	At the individual	Self-reported (1988 Tanzania census)	only at baseline		Self-report (human/environment)			Lifetime			Baseline	Child mortalty	Mortality	Self-report			max	years	5	0	0		0	0
			Factors associated with high risk of perinatal and neonatal mortality: an interim report on a prospective community-based study in rural Sudan		Education	2	aggregate	All causes		Sudan|SDN	522	0	Rural community 40 km south-east of Khartoum		1985	1988	0	0.019			1			Prospective cohort		At the individual	Self-reported (intervirws by village midviews)	only at baseline		Self-report (human/environment)						Baseline	Perinatal mortality	Mortality	Self-report			max	weeks	1	1	0		0	0
			Factors associated with high risk of perinatal and neonatal mortality: an interim report on a prospective community-based study in rural Sudan		Education	2	aggregate	All causes		Sudan|SDN	522	0	Rural community 40 km south-east of Khartoum		1985	1988	0	0.019			1			Prospective cohort		At the individual	Self-reported (intervirws by village midviews)	only at baseline		Self-report (human/environment)						Baseline	Perinatal mortality	Mortality	Self-report			max	weeks	1	1	0		0	0
			Factors associated with high risk of perinatal and neonatal mortality: an interim report on a prospective community-based study in rural Sudan		Education	2	aggregate	All causes		Sudan|SDN	522	0	Rural community 40 km south-east of Khartoum		1985	1988	0	0.083			1			Prospective cohort		At the individual	Self-reported (intervirws by village midviews)	only at baseline		Self-report (human/environment)						Baseline	Neonatal mortality	Mortality	Self-report			max	months	1	1	0		0	0
			Factors associated with high risk of perinatal and neonatal mortality: an interim report on a prospective community-based study in rural Sudan		Education	2	aggregate	All causes		Sudan|SDN	522	0	Rural community 40 km south-east of Khartoum		1985	1988	0	0.083			1			Prospective cohort		At the individual	Self-reported (intervirws by village midviews)	only at baseline		Self-report (human/environment)						Baseline	Neonatal mortality	Mortality	Self-report			max	months	1	1	0		0	0
											N/A
			TALAL extraction - 57 EXTRACTION INCLEDED
			Health and survival of young children in southern Tanzania		Education	2	aggregate	All causes		Tanzania|TZA	189	0	Southern Tanzania (Nachingwea, Lindi Rural, Ruangwa, Tandahimba and Newala Districts)		2004	2004	0	1			0			Cross sectional		At the individual	Self-reported (no questionnaire name provided)	only at baseline		Self-report (human/environment)			Other period; please descibe in field exp_recall_type_other	3 years	July 2001 - June 2004	Baseline	Infant mortality, Neonatal mortality, all causes	Mortality	Self-report			max	years	1	0	0		0	0
			Health and survival of young children in southern Tanzania		Education	2	aggregate	All causes		Tanzania|TZA	189	0	Southern Tanzania (Nachingwea, Lindi Rural, Ruangwa, Tandahimba and Newala Districts)		2004	2004	0	0.0739726			0			Cross sectional		At the individual	Self-reported (no questionnaire name provided)	only at baseline		Self-report (human/environment)			Other period; please descibe in field exp_recall_type_other	3 years	July 2001 - June 2004	Baseline	Neonatal mortality, all causes	Mortality	Self-report			max	days	27	1	0		0	0
			Health and survival of young children in southern Tanzania		Education	2	aggregate	All causes		Tanzania|TZA	189	0	Southern Tanzania (Nachingwea, Lindi Rural, Ruangwa, Tandahimba and Newala Districts)		2004	2004	0.0767123	1			1			Cross sectional		At the individual	Self-reported (no questionnaire name provided)	only at baseline		Self-report (human/environment)			Other period; please descibe in field exp_recall_type_other	3 years	July 2001 - June 2004	Baseline	Non-neonatal Infant mortality, all causes	Mortality	Self-report			max	months	11	1	0		0	0
			Health and survival of young children in southern Tanzania		Education	2	aggregate	All causes		Tanzania|TZA	189	0	Southern Tanzania (Nachingwea, Lindi Rural, Ruangwa, Tandahimba and Newala Districts)		2004	2004	0	1			0			Cross sectional		At the individual	Self-reported (no questionnaire name provided)	only at baseline		Self-report (human/environment)			Other period; please descibe in field exp_recall_type_other	3 years	July 2001 - June 2004	Baseline	Infant mortality, Neonatal mortality, all causes	Mortality	Self-report			max	years	1	0	0		0	0
			Health and survival of young children in southern Tanzania		Education	2	aggregate	All causes		Tanzania|TZA	189	0	Southern Tanzania (Nachingwea, Lindi Rural, Ruangwa, Tandahimba and Newala Districts)		2004	2004	0	1			0			Cross sectional		At the individual	Self-reported (no questionnaire name provided)	only at baseline		Self-report (human/environment)			Other period; please descibe in field exp_recall_type_other	3 years	July 2001 - June 2004	Baseline	Infant mortality, Neonatal mortality, all causes	Mortality	Self-report			max	years	1	0	0		0	0
			Adult education and child mortality in India - The influence of caste, household wealth, and urbanization		Education	0	aggregate	All causes		India|IND	163	1			1998	1999	0	5			0			Cross sectional	1998-1999 Indian National Family Health Survey	At the individual	Self-reported (Indian National Family Health Survey)	only at baseline		Self-report (human/environment)			Period: years	2		Baseline	Child mortality	Mortality	Self-report			max	years	5	1	1		0	0
			Adult education and child mortality in India - The influence of caste, household wealth, and urbanization		Education	0	aggregate	All causes		India|IND	163	1			1998	1999	0	5			0			Cross sectional	1998-1999 Indian National Family Health Survey	At the individual	Self-reported (Indian National Family Health Survey)	only at baseline		Self-report (human/environment)			Period: years	2		Baseline	Child mortality	Mortality	Self-report			max	years	5	1	1		0	0
			Adult education and child mortality in India - The influence of caste, household wealth, and urbanization		Education	0	aggregate	All causes		India|IND	163	1			1998	1999	0	5			0			Cross sectional	1998-1999 Indian National Family Health Survey	At the individual	Self-reported (Indian National Family Health Survey)	only at baseline		Self-report (human/environment)			Period: years	2		Baseline	Child mortality	Mortality	Self-report			max	years	5	1	1		0	0
			Adult education and child mortality in India - The influence of caste, household wealth, and urbanization		Education	0	aggregate	All causes		India|IND	163	1			1998	1999	0	5			0			Cross sectional	1998-1999 Indian National Family Health Survey	At the individual	Self-reported (Indian National Family Health Survey)	only at baseline		Self-report (human/environment)			Period: years	2		Baseline	Child mortality	Mortality	Self-report			max	years	5	1	1		0	0
			Adult education and child mortality in India - The influence of caste, household wealth, and urbanization		Education	0	aggregate	All causes		India|IND	163	1			1998	1999	0	5			0			Cross sectional	1998-1999 Indian National Family Health Survey	At the individual	Self-reported (Indian National Family Health Survey)	only at baseline		Self-report (human/environment)			Period: years	2		Baseline	Child mortality	Mortality	Self-report			max	years	5	1	1		0	0
			Adult education and child mortality in India - The influence of caste, household wealth, and urbanization		Education	0	aggregate	All causes		India|IND	163	1			1998	1999	0	5			0			Cross sectional	1998-1999 Indian National Family Health Survey	At the individual	Self-reported (Indian National Family Health Survey)	only at baseline		Self-report (human/environment)			Period: years	2		Baseline	Child mortality	Mortality	Self-report			max	years	5	1	1		0	0
			Adult education and child mortality in India - The influence of caste, household wealth, and urbanization		Education	0	aggregate	All causes		India|IND	163	1			1998	1999	0	5			0			Cross sectional	1998-1999 Indian National Family Health Survey	At the individual	Self-reported (Indian National Family Health Survey)	only at baseline		Self-report (human/environment)			Period: years	2		Baseline	Child mortality	Mortality	Self-report			max	years	5	1	1		0	0
			Adult education and child mortality in India - The influence of caste, household wealth, and urbanization		Education	0	aggregate	All causes		India|IND	163	1			1998	1999	0	5			0			Cross sectional	1998-1999 Indian National Family Health Survey	At the individual	Self-reported (Indian National Family Health Survey)	only at baseline		Self-report (human/environment)			Period: years	2		Baseline	Child mortality	Mortality	Self-report			max	years	5	1	1		0	0
			Adult education and child mortality in India - The influence of caste, household wealth, and urbanization		Education	0	aggregate	All causes		India|IND	163	1			1998	1999	0	5			0			Cross sectional	1998-1999 Indian National Family Health Survey	At the individual	Self-reported (Indian National Family Health Survey)	only at baseline		Self-report (human/environment)			Period: years	2		Baseline	Child mortality	Mortality	Self-report			max	years	5	1	1		0	0
			Adult education and child mortality in India - The influence of caste, household wealth, and urbanization		Education	0	aggregate	All causes		India|IND	163	1			1998	1999	0	5			0			Cross sectional	1998-1999 Indian National Family Health Survey	At the individual	Self-reported (Indian National Family Health Survey)	only at baseline		Self-report (human/environment)			Period: years	2		Baseline	Child mortality	Mortality	Self-report			max	years	5	1	1		0	0
			Adult education and child mortality in India - The influence of caste, household wealth, and urbanization		Education	0	aggregate	All causes		India|IND	163	1			1998	1999	0	5			0			Cross sectional	1998-1999 Indian National Family Health Survey	At the individual	Self-reported (Indian National Family Health Survey)	only at baseline		Self-report (human/environment)			Period: years	2		Baseline	Child mortality	Mortality	Self-report			max	years	5	1	1		0	0
			Adult education and child mortality in India - The influence of caste, household wealth, and urbanization		Education	0	aggregate	All causes		India|IND	163	1			1998	1999	0	5			0			Cross sectional	1998-1999 Indian National Family Health Survey	At the individual	Self-reported (Indian National Family Health Survey)	only at baseline		Self-report (human/environment)			Period: years	2		Baseline	Child mortality	Mortality	Self-report			max	years	5	1	1		0	0
			Adult education and child mortality in India - The influence of caste, household wealth, and urbanization		Education	0	aggregate	All causes		India|IND	163	1			1998	1999	0	5			0			Cross sectional	1998-1999 Indian National Family Health Survey	At the individual	Self-reported (Indian National Family Health Survey)	only at baseline		Self-report (human/environment)			Period: years	2		Baseline	Child mortality	Mortality	Self-report			max	years	5	1	1		0	0
			Adult education and child mortality in India - The influence of caste, household wealth, and urbanization		Education	0	aggregate	All causes		India|IND	163	1			1998	1999	0	5			0			Cross sectional	1998-1999 Indian National Family Health Survey	At the individual	Self-reported (Indian National Family Health Survey)	only at baseline		Self-report (human/environment)			Period: years	2		Baseline	Child mortality	Mortality	Self-report			max	years	5	1	1		0	0
			Adult education and child mortality in India - The influence of caste, household wealth, and urbanization		Education	0	aggregate	All causes		India|IND	163	1			1998	1999	0	5			0			Cross sectional	1998-1999 Indian National Family Health Survey	At the individual	Self-reported (Indian National Family Health Survey)	only at baseline		Self-report (human/environment)			Period: years	2		Baseline	Child mortality	Mortality	Self-report			max	years	5	1	1		0	0
			Adult education and child mortality in India - The influence of caste, household wealth, and urbanization		Education	0	aggregate	All causes		India|IND	163	1			1998	1999	0	5			0			Cross sectional	1998-1999 Indian National Family Health Survey	At the individual	Self-reported (Indian National Family Health Survey)	only at baseline		Self-report (human/environment)			Period: years	2		Baseline	Child mortality	Mortality	Self-report			max	years	5	1	1		0	0
			Adult education and child mortality in India - The influence of caste, household wealth, and urbanization		Education	0	aggregate	All causes		India|IND	163	1			1998	1999	0	5			0			Cross sectional	1998-1999 Indian National Family Health Survey	At the individual	Self-reported (Indian National Family Health Survey)	only at baseline		Self-report (human/environment)			Period: years	2		Baseline	Child mortality	Mortality	Self-report			max	years	5	1	1		0	0
			Adult education and child mortality in India - The influence of caste, household wealth, and urbanization		Education	0	aggregate	All causes		India|IND	163	1			1998	1999	0	5			0			Cross sectional	1998-1999 Indian National Family Health Survey	At the individual	Self-reported (Indian National Family Health Survey)	only at baseline		Self-report (human/environment)			Period: years	2		Baseline	Child mortality	Mortality	Self-report			max	years	5	1	1		0	0
			Adult education and child mortality in India - The influence of caste, household wealth, and urbanization		Education	0	aggregate	All causes		India|IND	163	1			1998	1999	0	5			0			Cross sectional	1998-1999 Indian National Family Health Survey	At the individual	Self-reported (Indian National Family Health Survey)	only at baseline		Self-report (human/environment)			Period: years	2		Baseline	Child mortality	Mortality	Self-report			max	years	5	1	1		0	0
			Adult education and child mortality in India - The influence of caste, household wealth, and urbanization		Education	0	aggregate	All causes		India|IND	163	1			1998	1999	0	5			0			Cross sectional	1998-1999 Indian National Family Health Survey	At the individual	Self-reported (Indian National Family Health Survey)	only at baseline		Self-report (human/environment)			Period: years	2		Baseline	Child mortality	Mortality	Self-report			max	years	5	1	1		0	0
			Adult education and child mortality in India - The influence of caste, household wealth, and urbanization		Education	0	aggregate	All causes		India|IND	163	1			1998	1999	0	5			0			Cross sectional	1998-1999 Indian National Family Health Survey	At the individual	Self-reported (Indian National Family Health Survey)	only at baseline		Self-report (human/environment)			Period: years	2		Baseline	Child mortality	Mortality	Self-report			max	years	5	1	1		0	0
			Adult education and child mortality in India - The influence of caste, household wealth, and urbanization		Education	0	aggregate	All causes		India|IND	163	1			1998	1999	0	5			0			Cross sectional	1998-1999 Indian National Family Health Survey	At the individual	Self-reported (Indian National Family Health Survey)	only at baseline		Self-report (human/environment)			Period: years	2		Baseline	Child mortality	Mortality	Self-report			max	years	5	1	1		0	0
			Adult education and child mortality in India - The influence of caste, household wealth, and urbanization		Education	0	aggregate	All causes		India|IND	163	1			1998	1999	0	5			0			Cross sectional	1998-1999 Indian National Family Health Survey	At the individual	Self-reported (Indian National Family Health Survey)	only at baseline		Self-report (human/environment)			Period: years	2		Baseline	Child mortality	Mortality	Self-report			max	years	5	1	1		0	0
			Adult education and child mortality in India - The influence of caste, household wealth, and urbanization		Education	0	aggregate	All causes		India|IND	163	1			1998	1999	0	5			0			Cross sectional	1998-1999 Indian National Family Health Survey	At the individual	Self-reported (Indian National Family Health Survey)	only at baseline		Self-report (human/environment)			Period: years	2		Baseline	Child mortality	Mortality	Self-report			max	years	5	1	1		0	0
			Adult education and child mortality in India - The influence of caste, household wealth, and urbanization		Education	0	aggregate	All causes		India|IND	163	1			1998	1999	0	5			0			Cross sectional	1998-1999 Indian National Family Health Survey	At the individual	Self-reported (Indian National Family Health Survey)	only at baseline		Self-report (human/environment)			Period: years	2		Baseline	Child mortality	Mortality	Self-report			max	years	5	1	1		0	0
			Adult education and child mortality in India - The influence of caste, household wealth, and urbanization		Education	0	aggregate	All causes		India|IND	163	1			1998	1999	0	5			0			Cross sectional	1998-1999 Indian National Family Health Survey	At the individual	Self-reported (Indian National Family Health Survey)	only at baseline		Self-report (human/environment)			Period: years	2		Baseline	Child mortality	Mortality	Self-report			max	years	5	1	1		0	0
			Adult education and child mortality in India - The influence of caste, household wealth, and urbanization		Education	0	aggregate	All causes		India|IND	163	1			1998	1999	0	5			0			Cross sectional	1998-1999 Indian National Family Health Survey	At the individual	Self-reported (Indian National Family Health Survey)	only at baseline		Self-report (human/environment)			Period: years	2		Baseline	Child mortality	Mortality	Self-report			max	years	5	1	1		0	0
			Adult education and child mortality in India - The influence of caste, household wealth, and urbanization		Education	0	aggregate	All causes		India|IND	163	1			1998	1999	0	5			0			Cross sectional	1998-1999 Indian National Family Health Survey	At the individual	Self-reported (Indian National Family Health Survey)	only at baseline		Self-report (human/environment)			Period: years	2		Baseline	Child mortality	Mortality	Self-report			max	years	5	1	1		0	0
			Persistent neonatal mortality despite improved under-five survival: a retrospective cohort study in northern Vietnam		Education	2	aggregate	All causes		Vietnam|VNM	20	0	Bavi District		1976	1985	0	5			0			Retrospective cohort		At the individual	Self-reported (Retrospective interviews and DHS)	only at baseline		Self-report (human/environment)						Baseline	Under-Five Mortality	Mortality	Self-report	Physician diagnosis	Administrative medical records or disease registries	max	years	5	0	0		0	0
			Persistent neonatal mortality despite improved under-five survival: a retrospective cohort study in northern Vietnam		Education	2	aggregate	All causes		Vietnam|VNM	20	0	Bavi District		1976	1985	0	5			0			Retrospective cohort		At the individual	Self-reported (Retrospective interviews and DHS)	only at baseline		Self-report (human/environment)						Baseline	Under-Five Mortality	Mortality	Self-report	Physician diagnosis	Administrative medical records or disease registries	max	years	5	0	0		0	0
			Persistent neonatal mortality despite improved under-five survival: a retrospective cohort study in northern Vietnam		Education	2	aggregate	All causes		Vietnam|VNM	20	0	Bavi District		1986	2000	0	5			0			Retrospective cohort		At the individual	Self-reported (Retrospective interviews and DHS)	only at baseline		Self-report (human/environment)						Baseline	Under-Five Mortality	Mortality	Self-report	Physician diagnosis	Administrative medical records or disease registries	max	years	5	0	0		0	1
			Persistent neonatal mortality despite improved under-five survival: a retrospective cohort study in northern Vietnam		Education	2	aggregate	All causes		Vietnam|VNM	20	0	Bavi District		1986	2000	0	5			0			Retrospective cohort		At the individual	Self-reported (Retrospective interviews and DHS)	only at baseline		Self-report (human/environment)						Baseline	Under-Five Mortality	Mortality	Self-report	Physician diagnosis	Administrative medical records or disease registries	max	years	5	0	0		0	1
			Persistent neonatal mortality despite improved under-five survival: a retrospective cohort study in northern Vietnam		Education	2	aggregate	All causes		Vietnam|VNM	20	0	Bavi District		1976	1985	0	0.0833333			0			Retrospective cohort		At the individual	Self-reported (Retrospective interviews and DHS)	only at baseline		Self-report (human/environment)						Baseline	Neonatial Mortality	Mortality	Self-report	Physician diagnosis	Administrative medical records or disease registries	max	months	1	0	0		0	0
			Persistent neonatal mortality despite improved under-five survival: a retrospective cohort study in northern Vietnam		Education	2	aggregate	All causes		Vietnam|VNM	20	0	Bavi District		1976	1985	0	0.0833333			0			Retrospective cohort		At the individual	Self-reported (Retrospective interviews and DHS)	only at baseline		Self-report (human/environment)						Baseline	Neonatial Mortality	Mortality	Self-report	Physician diagnosis	Administrative medical records or disease registries	max	months	1	0	0		0	0
			Persistent neonatal mortality despite improved under-five survival: a retrospective cohort study in northern Vietnam		Education	2	aggregate	All causes		Vietnam|VNM	20	0	Bavi District		1986	2000	0	0.0833333			0			Retrospective cohort		At the individual	Self-reported (Retrospective interviews and DHS)	only at baseline		Self-report (human/environment)						Baseline	Neonatial Mortality	Mortality	Self-report	Physician diagnosis	Administrative medical records or disease registries	max	months	1	0	0		0	1
			Persistent neonatal mortality despite improved under-five survival: a retrospective cohort study in northern Vietnam		Education	2	aggregate	All causes		Vietnam|VNM	20	0	Bavi District		1986	2000	0	0.0833333			0			Retrospective cohort		At the individual	Self-reported (Retrospective interviews and DHS)	only at baseline		Self-report (human/environment)						Baseline	Neonatial Mortality	Mortality	Self-report	Physician diagnosis	Administrative medical records or disease registries	max	months	1	0	0		0	1
			Low levels of maternal education and the proximate determinants of childhood mortality: a little learning is not a dangerous thing		Education	2	aggregate	All causes		India|IND	163	1			1992	1993	0	0.0825			0			Cross sectional	Indian National Family Health Survey (INFHS)	At the individual	Self-reported (INFHS)	only at baseline		Self-report (human/environment)			Lifetime			Baseline	Neonatal Mortality	Mortality	Self-report			max	months	1	1	1		0	0
			Low levels of maternal education and the proximate determinants of childhood mortality: a little learning is not a dangerous thing		Education	2	aggregate	All causes		India|IND	163	1			1992	1993	0	0.0825			0			Cross sectional	Indian National Family Health Survey (INFHS)	At the individual	Self-reported (INFHS)	only at baseline		Self-report (human/environment)			Lifetime			Baseline	Neonatal Mortality	Mortality	Self-report			max	months	1	1	1		0	0
			Low levels of maternal education and the proximate determinants of childhood mortality: a little learning is not a dangerous thing		Education	2	aggregate	All causes		India|IND	163	1			1992	1993	0	0.0825			0			Cross sectional	Indian National Family Health Survey (INFHS)	At the individual	Self-reported (INFHS)	only at baseline		Self-report (human/environment)			Lifetime			Baseline	Neonatal Mortality	Mortality	Self-report			max	months	1	1	1		0	0
			Low levels of maternal education and the proximate determinants of childhood mortality: a little learning is not a dangerous thing		Education	2	aggregate	All causes		India|IND	163	1			1992	1993	0	0.0825			0			Cross sectional	Indian National Family Health Survey (INFHS)	At the individual	Self-reported (INFHS)	only at baseline		Self-report (human/environment)			Lifetime			Baseline	Neonatal Mortality	Mortality	Self-report			max	months	1	1	1		0	0
			Low levels of maternal education and the proximate determinants of childhood mortality: a little learning is not a dangerous thing		Education	2	aggregate	All causes		India|IND	163	1			1992	1993	0.0833333	0.665833			1			Cross sectional	Indian National Family Health Survey (INFHS)	At the individual	Self-reported (INFHS)	only at baseline		Self-report (human/environment)			Lifetime			Baseline	Early Post-neonatal Mortality	Mortality	Self-report			max	months	7	1	1		0	0
			Low levels of maternal education and the proximate determinants of childhood mortality: a little learning is not a dangerous thing		Education	2	aggregate	All causes		India|IND	163	1			1992	1993	0.0833333	0.665833			1			Cross sectional	Indian National Family Health Survey (INFHS)	At the individual	Self-reported (INFHS)	only at baseline		Self-report (human/environment)			Lifetime			Baseline	Early Post-neonatal Mortality	Mortality	Self-report			max	months	7	1	1		0	0
			Low levels of maternal education and the proximate determinants of childhood mortality: a little learning is not a dangerous thing		Education	2	aggregate	All causes		India|IND	163	1			1992	1993	0.0833333	0.665833			1			Cross sectional	Indian National Family Health Survey (INFHS)	At the individual	Self-reported (INFHS)	only at baseline		Self-report (human/environment)			Lifetime			Baseline	Early Post-neonatal Mortality	Mortality	Self-report			max	months	7	1	1		0	0
			Low levels of maternal education and the proximate determinants of childhood mortality: a little learning is not a dangerous thing		Education	2	aggregate	All causes		India|IND	163	1			1992	1993	0.0833333	0.665833			1			Cross sectional	Indian National Family Health Survey (INFHS)	At the individual	Self-reported (INFHS)	only at baseline		Self-report (human/environment)			Lifetime			Baseline	Early Post-neonatal Mortality	Mortality	Self-report			max	months	7	1	1		0	0
			Low levels of maternal education and the proximate determinants of childhood mortality: a little learning is not a dangerous thing		Education	2	aggregate	All causes		India|IND	163	1			1992	1993	0.666667	2			1			Cross sectional	Indian National Family Health Survey (INFHS)	At the individual	Self-reported (INFHS)	only at baseline		Self-report (human/environment)			Lifetime			Baseline	Late Post-neonatal Mortality and Toddler Mortality	Mortality	Self-report			max	months	17	1	1		0	0
			Low levels of maternal education and the proximate determinants of childhood mortality: a little learning is not a dangerous thing		Education	2	aggregate	All causes		India|IND	163	1			1992	1993	0.666667	2			1			Cross sectional	Indian National Family Health Survey (INFHS)	At the individual	Self-reported (INFHS)	only at baseline		Self-report (human/environment)			Lifetime			Baseline	Late Post-neonatal Mortality and Toddler Mortality	Mortality	Self-report			max	months	17	1	1		0	0
			Low levels of maternal education and the proximate determinants of childhood mortality: a little learning is not a dangerous thing		Education	2	aggregate	All causes		India|IND	163	1			1992	1993	0.666667	2			1			Cross sectional	Indian National Family Health Survey (INFHS)	At the individual	Self-reported (INFHS)	only at baseline		Self-report (human/environment)			Lifetime			Baseline	Late Post-neonatal Mortality and Toddler Mortality	Mortality	Self-report			max	months	17	1	1		0	0
			Low levels of maternal education and the proximate determinants of childhood mortality: a little learning is not a dangerous thing		Education	2	aggregate	All causes		India|IND	163	1			1992	1993	0.666667	2			1			Cross sectional	Indian National Family Health Survey (INFHS)	At the individual	Self-reported (INFHS)	only at baseline		Self-report (human/environment)			Lifetime			Baseline	Late Post-neonatal Mortality and Toddler Mortality	Mortality	Self-report			max	months	17	1	1		0	0
			Maternal, neonatal and community factors influencing neonatal mortality in Brazil		Education	2	aggregate	All causes		Brazil|BRA	135	1			2008		0	0.0767123			0	0.509		Prospective cohort	SINASC (Information System on Live Births) and SIM (Information System on Mortality) 1998 birth cohort of Sao Paulo, Brazil	At the individual	Vital Record	only at baseline		Disease Registry (human)						Baseline	Neonatal Mortality	Mortality	Death certificates			max	days	28	1	1		0	0
			Maternal, neonatal and community factors influencing neonatal mortality in Brazil		Education	2	aggregate	All causes		Brazil|BRA	135	1			2008		0	0.0767123			0	0.509		Prospective cohort	SINASC (Information System on Live Births) and SIM (Information System on Mortality) 1998 birth cohort of Sao Paulo, Brazil	At the individual	Vital Record	only at baseline		Disease Registry (human)						Baseline	Neonatal Mortality	Mortality	Death certificates			max	days	28	1	1		0	0
			Maternal, neonatal and community factors influencing neonatal mortality in Brazil		Education	2	aggregate	All causes		Brazil|BRA	135	1			2008		0	0.0767123			0	0.509		Prospective cohort	SINASC (Information System on Live Births) and SIM (Information System on Mortality) 1998 birth cohort of Sao Paulo, Brazil	At the individual	Vital Record	only at baseline		Disease Registry (human)						Baseline	Neonatal Mortality	Mortality	Death certificates			max	days	28	1	1		0	0
			Maternal, neonatal and community factors influencing neonatal mortality in Brazil		Education	2	aggregate	All causes		Brazil|BRA	135	1			2008		0	0.0767123			0	0.509		Prospective cohort	SINASC (Information System on Live Births) and SIM (Information System on Mortality) 1998 birth cohort of Sao Paulo, Brazil	At the individual	Vital Record	only at baseline		Disease Registry (human)						Baseline	Neonatal Mortality	Mortality	Death certificates			max	days	28	1	1		0	0
			Maternal, neonatal and community factors influencing neonatal mortality in Brazil		Education	2	aggregate	All causes		Brazil|BRA	135	1			2008		0	0.0767123			0	0.509		Prospective cohort	SINASC (Information System on Live Births) and SIM (Information System on Mortality) 1998 birth cohort of Sao Paulo, Brazil	At the individual	Vital Record	only at baseline		Disease Registry (human)						Baseline	Neonatal Mortality	Mortality	Death certificates			max	days	28	1	1		0	0
			HIV impact on mother and child mortality in rural Tanzania		Education	2	aggregate	All causes		Tanzania|TZA	189	0	Magu District, Kiesa ward, Mwanze		1994	2001	0	5			0	0.498		Prospective cohort	TANESA	At the individual	Self-reported (DHS)	only at baseline		Self-report (human/environment)						Baseline	Child Mortality	Mortality	Self-report			max	years	5	0	0		0	0
			HIV impact on mother and child mortality in rural Tanzania		Education	2	aggregate	All causes		Tanzania|TZA	189	0	Magu District, Kiesa ward, Mwanze		1994	2001	0	5			0	0.498		Prospective cohort	TANESA	At the individual	Self-reported (DHS)	only at baseline		Self-report (human/environment)						Baseline	Child Mortality	Mortality	Self-report			max	years	5	0	0		0	0
			HIV impact on mother and child mortality in rural Tanzania		Education	2	aggregate	All causes		Tanzania|TZA	189	0	Magu District, Kiesa ward, Mwanze		1994	2001	0	5			0	0.498		Prospective cohort	TANESA	At the individual	Self-reported (DHS)	only at baseline		Self-report (human/environment)						Baseline	Child Mortality	Mortality	Self-report			max	years	5	1	1		0	0
			HIV impact on mother and child mortality in rural Tanzania		Education	2	aggregate	All causes		Tanzania|TZA	189	0	Magu District, Kiesa ward, Mwanze		1994	2001	0	5			0	0.498		Prospective cohort	TANESA	At the individual	Self-reported (DHS)	only at baseline		Self-report (human/environment)						Baseline	Child Mortality	Mortality	Self-report			max	years	5	1	1		0	0
			Birth spacing, sibling rivalry and child mortality in India		Education	2	aggregate	All causes		India|IND	163	1			1992	1993	0	0.0833333			0			Cross sectional	1992/93 Indian National Family Health Survey (INFHS)	At the individual	Self-reported (INFHS)	only at baseline		Self-report (human/environment)			Lifetime			Baseline	Neonatal Mortality	Mortality	Self-report			max	months	1	1	0		0	0
			Birth spacing, sibling rivalry and child mortality in India		Education	2	aggregate	All causes		India|IND	163	1			1992	1993	0	0.0833333			0			Cross sectional	1992/93 Indian National Family Health Survey (INFHS)	At the individual	Self-reported (INFHS)	only at baseline		Self-report (human/environment)			Lifetime			Baseline	Neonatal Mortality	Mortality	Self-report			max	months	1	1	0		0	0
			Birth spacing, sibling rivalry and child mortality in India		Education	2	aggregate	All causes		India|IND	163	1			1992	1993	0	0.0833333			0			Cross sectional	1992/93 Indian National Family Health Survey (INFHS)	At the individual	Self-reported (INFHS)	only at baseline		Self-report (human/environment)			Lifetime			Baseline	Neonatal Mortality	Mortality	Self-report			max	months	1	1	0		0	0
			Birth spacing, sibling rivalry and child mortality in India		Education	2	aggregate	All causes		India|IND	163	1			1992	1993	0	0.0833333			0			Cross sectional	1992/93 Indian National Family Health Survey (INFHS)	At the individual	Self-reported (INFHS)	only at baseline		Self-report (human/environment)			Lifetime			Baseline	Neonatal Mortality	Mortality	Self-report			max	months	1	1	0		0	0
			Birth spacing, sibling rivalry and child mortality in India		Education	2	aggregate	All causes		India|IND	163	1			1992	1993	0	0.0833333			0			Cross sectional	1992/93 Indian National Family Health Survey (INFHS)	At the individual	Self-reported (INFHS)	only at baseline		Self-report (human/environment)			Lifetime			Baseline	Neonatal Mortality	Mortality	Self-report			max	months	1	1	0		0	0
			Birth spacing, sibling rivalry and child mortality in India		Education	2	aggregate	All causes		India|IND	163	1			1992	1993	0	0.0833333			0			Cross sectional	1992/93 Indian National Family Health Survey (INFHS)	At the individual	Self-reported (INFHS)	only at baseline		Self-report (human/environment)			Lifetime			Baseline	Neonatal Mortality	Mortality	Self-report			max	months	1	1	0		0	0
			Birth spacing, sibling rivalry and child mortality in India		Education	2	aggregate	All causes		India|IND	163	1			1992	1993	0	0.0833333			0			Cross sectional	1992/93 Indian National Family Health Survey (INFHS)	At the individual	Self-reported (INFHS)	only at baseline		Self-report (human/environment)			Lifetime			Baseline	Neonatal Mortality	Mortality	Self-report			max	months	1	1	0		0	0
			Birth spacing, sibling rivalry and child mortality in India		Education	2	aggregate	All causes		India|IND	163	1			1992	1993	0	0.0833333			0			Cross sectional	1992/93 Indian National Family Health Survey (INFHS)	At the individual	Self-reported (INFHS)	only at baseline		Self-report (human/environment)			Lifetime			Baseline	Neonatal Mortality	Mortality	Self-report			max	months	1	1	0		0	0
			Birth spacing, sibling rivalry and child mortality in India		Education	2	aggregate	All causes		India|IND	163	1			1992	1993	0.0833333	0.666667			1			Cross sectional	1992/93 Indian National Family Health Survey (INFHS)	At the individual	Self-reported (INFHS)	only at baseline		Self-report (human/environment)			Lifetime			Baseline	Early Post-neonatal Mortality	Mortality	Self-report			max	months	7	0	0		0	0
			Birth spacing, sibling rivalry and child mortality in India		Education	2	aggregate	All causes		India|IND	163	1			1992	1993	0.0833333	0.666667			1			Cross sectional	1992/93 Indian National Family Health Survey (INFHS)	At the individual	Self-reported (INFHS)	only at baseline		Self-report (human/environment)			Lifetime			Baseline	Early Post-neonatal Mortality	Mortality	Self-report			max	months	7	0	0		0	0
			Birth spacing, sibling rivalry and child mortality in India		Education	2	aggregate	All causes		India|IND	163	1			1992	1993	0.0833333	0.666667			1			Cross sectional	1992/93 Indian National Family Health Survey (INFHS)	At the individual	Self-reported (INFHS)	only at baseline		Self-report (human/environment)			Lifetime			Baseline	Early Post-neonatal Mortality	Mortality	Self-report			max	months	7	0	0		0	0
			Birth spacing, sibling rivalry and child mortality in India		Education	2	aggregate	All causes		India|IND	163	1			1992	1993	0.0833333	0.666667			1			Cross sectional	1992/93 Indian National Family Health Survey (INFHS)	At the individual	Self-reported (INFHS)	only at baseline		Self-report (human/environment)			Lifetime			Baseline	Early Post-neonatal Mortality	Mortality	Self-report			max	months	7	0	0		0	0
			Birth spacing, sibling rivalry and child mortality in India		Education	2	aggregate	All causes		India|IND	163	1			1992	1993	0.0833333	0.666667			1			Cross sectional	1992/93 Indian National Family Health Survey (INFHS)	At the individual	Self-reported (INFHS)	only at baseline		Self-report (human/environment)			Lifetime			Baseline	Early Post-neonatal Mortality	Mortality	Self-report			max	months	7	0	0		0	0
			Birth spacing, sibling rivalry and child mortality in India		Education	2	aggregate	All causes		India|IND	163	1			1992	1993	0.0833333	0.666667			1			Cross sectional	1992/93 Indian National Family Health Survey (INFHS)	At the individual	Self-reported (INFHS)	only at baseline		Self-report (human/environment)			Lifetime			Baseline	Early Post-neonatal Mortality	Mortality	Self-report			max	months	7	0	0		0	0
			Birth spacing, sibling rivalry and child mortality in India		Education	2	aggregate	All causes		India|IND	163	1			1992	1993	0.0833333	0.666667			1			Cross sectional	1992/93 Indian National Family Health Survey (INFHS)	At the individual	Self-reported (INFHS)	only at baseline		Self-report (human/environment)			Lifetime			Baseline	Early Post-neonatal Mortality	Mortality	Self-report			max	months	7	0	0		0	0
			Birth spacing, sibling rivalry and child mortality in India		Education	2	aggregate	All causes		India|IND	163	1			1992	1993	0.0833333	0.666667			1			Cross sectional	1992/93 Indian National Family Health Survey (INFHS)	At the individual	Self-reported (INFHS)	only at baseline		Self-report (human/environment)			Lifetime			Baseline	Early Post-neonatal Mortality	Mortality	Self-report			max	months	7	0	0		0	0
			Birth spacing, sibling rivalry and child mortality in India		Education	2	aggregate	All causes		India|IND	163	1			1992	1993	0.666667	2			1			Cross sectional	1992/93 Indian National Family Health Survey (INFHS)	At the individual	Self-reported (INFHS)	only at baseline		Self-report (human/environment)			Lifetime			Baseline	Late Post-neonatal and Toddler Mortality	Mortality	Self-report			max	months	17	0	1		0	0
			Birth spacing, sibling rivalry and child mortality in India		Education	2	aggregate	All causes		India|IND	163	1			1992	1993	0.666667	2			1			Cross sectional	1992/93 Indian National Family Health Survey (INFHS)	At the individual	Self-reported (INFHS)	only at baseline		Self-report (human/environment)			Lifetime			Baseline	Late Post-neonatal and Toddler Mortality	Mortality	Self-report			max	months	17	0	1		0	0
			Birth spacing, sibling rivalry and child mortality in India		Education	2	aggregate	All causes		India|IND	163	1			1992	1993	0.666667	2			1			Cross sectional	1992/93 Indian National Family Health Survey (INFHS)	At the individual	Self-reported (INFHS)	only at baseline		Self-report (human/environment)			Lifetime			Baseline	Late Post-neonatal and Toddler Mortality	Mortality	Self-report			max	months	17	0	1		0	0
			Birth spacing, sibling rivalry and child mortality in India		Education	2	aggregate	All causes		India|IND	163	1			1992	1993	0.666667	2			1			Cross sectional	1992/93 Indian National Family Health Survey (INFHS)	At the individual	Self-reported (INFHS)	only at baseline		Self-report (human/environment)			Lifetime			Baseline	Late Post-neonatal and Toddler Mortality	Mortality	Self-report			max	months	17	0	1		0	0
			Birth spacing, sibling rivalry and child mortality in India		Education	2	aggregate	All causes		India|IND	163	1			1992	1993	0.666667	2			1			Cross sectional	1992/93 Indian National Family Health Survey (INFHS)	At the individual	Self-reported (INFHS)	only at baseline		Self-report (human/environment)			Lifetime			Baseline	Late Post-neonatal and Toddler Mortality	Mortality	Self-report			max	months	17	0	1		0	0
			Birth spacing, sibling rivalry and child mortality in India		Education	2	aggregate	All causes		India|IND	163	1			1992	1993	0.666667	2			1			Cross sectional	1992/93 Indian National Family Health Survey (INFHS)	At the individual	Self-reported (INFHS)	only at baseline		Self-report (human/environment)			Lifetime			Baseline	Late Post-neonatal and Toddler Mortality	Mortality	Self-report			max	months	17	0	1		0	0
			Birth spacing, sibling rivalry and child mortality in India		Education	2	aggregate	All causes		India|IND	163	1			1992	1993	0.666667	2			1			Cross sectional	1992/93 Indian National Family Health Survey (INFHS)	At the individual	Self-reported (INFHS)	only at baseline		Self-report (human/environment)			Lifetime			Baseline	Late Post-neonatal and Toddler Mortality	Mortality	Self-report			max	months	17	0	1		0	0
			Birth spacing, sibling rivalry and child mortality in India		Education	2	aggregate	All causes		India|IND	163	1			1992	1993	0.666667	2			1			Cross sectional	1992/93 Indian National Family Health Survey (INFHS)	At the individual	Self-reported (INFHS)	only at baseline		Self-report (human/environment)			Lifetime			Baseline	Late Post-neonatal and Toddler Mortality	Mortality	Self-report			max	months	17	0	1		0	0
			Polygyny, maternal HIV status and child survival: Rakai, Uganda		Education	2	aggregate	All causes		Uganda|UGA	190	0	Rakai, Uganda		1994	1998	0	0.833333			0			Prospective cohort	Rakai STD Control for AIDS Prevention Trial	At the individual	Self-reported (interviews)	only at baseline		Self-report (human/environment)						Baseline	Child Mortality	Mortality	Self-report			max	months	10	0	0		0	0
			Polygyny, maternal HIV status and child survival: Rakai, Uganda		Education	2	aggregate	All causes		Uganda|UGA	190	0	Rakai, Uganda		1994	1998	0	0.833333			0			Prospective cohort	Rakai STD Control for AIDS Prevention Trial	At the individual	Self-reported (interviews)	only at baseline		Self-report (human/environment)						Baseline	Child Mortality	Mortality	Self-report			max	months	10	1	0		0	0
			Polygyny, maternal HIV status and child survival: Rakai, Uganda		Education	2	aggregate	All causes		Uganda|UGA	190	0	Rakai, Uganda		1994	1998	0	0.833333			0			Prospective cohort	Rakai STD Control for AIDS Prevention Trial	At the individual	Self-reported (interviews)	only at baseline		Self-report (human/environment)						Baseline	Child Mortality	Mortality	Self-report			max	months	10	1	0		0	0
			Polygyny, maternal HIV status and child survival: Rakai, Uganda		Education	2	aggregate	All causes		Uganda|UGA	190	0	Rakai, Uganda		1994	1998	0	0.833333			0			Prospective cohort	Rakai STD Control for AIDS Prevention Trial	At the individual	Self-reported (interviews)	only at baseline		Self-report (human/environment)						Baseline	Child Mortality	Mortality	Self-report			max	months	10	1	0		0	0
			Polygyny, maternal HIV status and child survival: Rakai, Uganda		Education	2	aggregate	All causes		Uganda|UGA	190	0	Rakai, Uganda		1994	1998	0	0.833333			0			Prospective cohort	Rakai STD Control for AIDS Prevention Trial	At the individual	Self-reported (interviews)	only at baseline		Self-report (human/environment)						Baseline	Child Mortality	Mortality	Self-report			max	months	10	1	0		0	0
			Polygyny, maternal HIV status and child survival: Rakai, Uganda		Education	2	aggregate	All causes		Uganda|UGA	190	0	Rakai, Uganda		1994	1998	0	0.833333			0			Prospective cohort	Rakai STD Control for AIDS Prevention Trial	At the individual	Self-reported (interviews)	only at baseline		Self-report (human/environment)						Baseline	Child Mortality	Mortality	Self-report			max	months	10	1	0		0	0
			Polygyny, maternal HIV status and child survival: Rakai, Uganda		Education	2	aggregate	All causes		Uganda|UGA	190	0	Rakai, Uganda		1994	1998	0	0.833333			0			Prospective cohort	Rakai STD Control for AIDS Prevention Trial	At the individual	Self-reported (interviews)	only at baseline		Self-report (human/environment)						Baseline	Child Mortality	Mortality	Self-report			max	months	10	1	0		0	0
			Polygyny, maternal HIV status and child survival: Rakai, Uganda		Education	2	aggregate	All causes		Uganda|UGA	190	0	Rakai, Uganda		1994	1998	0	0.833333			0			Prospective cohort	Rakai STD Control for AIDS Prevention Trial	At the individual	Self-reported (interviews)	only at baseline		Self-report (human/environment)						Baseline	Child Mortality	Mortality	Self-report			max	months	10	1	0		0	0
			Polygyny, maternal HIV status and child survival: Rakai, Uganda		Education	2	aggregate	All causes		Uganda|UGA	190	0	Rakai, Uganda		1994	1998	0	0.833333			0			Prospective cohort	Rakai STD Control for AIDS Prevention Trial	At the individual	Self-reported (interviews)	only at baseline		Self-report (human/environment)						Baseline	Child Mortality	Mortality	Self-report			max	months	10	1	0		0	0
			Polygyny, maternal HIV status and child survival: Rakai, Uganda		Education	2	aggregate	All causes		Uganda|UGA	190	0	Rakai, Uganda		1994	1998	0	0.833333			0			Prospective cohort	Rakai STD Control for AIDS Prevention Trial	At the individual	Self-reported (interviews)	only at baseline		Self-report (human/environment)						Baseline	Child Mortality	Mortality	Self-report			max	months	10	1	0		0	0
			Risk factors for child mortality in rural Tanzania		Education	2	aggregate	All causes		Tanzania|TZA	189	0	Kilombero and Ulanga, Morogoro region, southern Tanzania (8_x0001_00¢ to 8_x0001_35¢S, 35_x0001_58¢ to 36_x0001_48¢E, altitude 270–1000 m)		1997	2000	0.0833333	5			1			Nested case-control		At the individual	Self-reported (Demographic Surveillance System and interviews)	only at baseline		Self-report (human/environment)						Baseline	Post-neonatal Child Mortality	Mortality	Self-report			max	months	47	0	0		0	0
			Risk factors for child mortality in rural Tanzania		Education	2	aggregate	All causes		Tanzania|TZA	189	0	Kilombero and Ulanga, Morogoro region, southern Tanzania (8_x0001_00¢ to 8_x0001_35¢S, 35_x0001_58¢ to 36_x0001_48¢E, altitude 270–1000 m)		1997	2000	0.0833333	5			1			Nested case-control		At the individual	Self-reported (Demographic Surveillance System and interviews)	only at baseline		Self-report (human/environment)						Baseline	Post-neonatal Child Mortality	Mortality	Self-report			max	months	47	0	0		0	0
			Risk factors for child mortality in rural Tanzania		Education	2	aggregate	All causes		Tanzania|TZA	189	0	Kilombero and Ulanga, Morogoro region, southern Tanzania (8_x0001_00¢ to 8_x0001_35¢S, 35_x0001_58¢ to 36_x0001_48¢E, altitude 270–1000 m)		1997	2000	0.0833333	5			1			Nested case-control		At the individual	Self-reported (Demographic Surveillance System and interviews)	only at baseline		Self-report (human/environment)						Baseline	Post-neonatal Child Mortality	Mortality	Self-report			max	months	47	0	0		0	0
			Risk factors for child mortality in rural Tanzania		Education	2	aggregate	All causes		Tanzania|TZA	189	0	Kilombero and Ulanga, Morogoro region, southern Tanzania (8_x0001_00¢ to 8_x0001_35¢S, 35_x0001_58¢ to 36_x0001_48¢E, altitude 270–1000 m)		1997	2000	0.0833333	5			1			Nested case-control		At the individual	Self-reported (Demographic Surveillance System and interviews)	only at baseline		Self-report (human/environment)						Baseline	Post-neonatal Child Mortality	Mortality	Self-report			max	months	47	0	0		0	0
			Socioeconomic and health implications of adult deaths in families of rural Bangladesh		Education	2	aggregate	All causes		Bangladesh|BGD	161	0	Sirajganj and Abhoynagar districts, Bangladesh		1988	1992	0	5			0			Nested case-control	Sample Registration System (SRS) 1983-1992	At the individual	Self-reported (SRS)	only at baseline		Self-report (human/environment)						Baseline	Under-Five Mortality	Mortality	Self-report			max	years	5	0	1		0	0
			Socioeconomic and health implications of adult deaths in families of rural Bangladesh		Education	2	aggregate	All causes		Bangladesh|BGD	161	0	Sirajganj and Abhoynagar districts, Bangladesh		1988	1992	0	5			0			Nested case-control	Sample Registration System (SRS) 1983-1992	At the individual	Self-reported (SRS)	only at baseline		Self-report (human/environment)						Baseline	Under-Five Mortality	Mortality	Self-report			max	years	5	0	1		0	0
			Socioeconomic and health implications of adult deaths in families of rural Bangladesh		Education	2	aggregate	All causes		Bangladesh|BGD	161	0	Sirajganj and Abhoynagar districts, Bangladesh		1988	1992	0	5			0			Nested case-control	Sample Registration System (SRS) 1983-1992	At the individual	Self-reported (SRS)	only at baseline		Self-report (human/environment)						Baseline	Under-Five Mortality	Mortality	Self-report			max	years	5	0	1		0	0
			Socioeconomic and health implications of adult deaths in families of rural Bangladesh		Education	2	aggregate	All causes		Bangladesh|BGD	161	0	Sirajganj and Abhoynagar districts, Bangladesh		1988	1992	0	5			0			Nested case-control	Sample Registration System (SRS) 1983-1992	At the individual	Self-reported (SRS)	only at baseline		Self-report (human/environment)						Baseline	Under-Five Mortality	Mortality	Self-report			max	years	5	0	1		0	0
			Socioeconomic and health implications of adult deaths in families of rural Bangladesh		Education	2	aggregate	All causes		Bangladesh|BGD	161	0	Sirajganj and Abhoynagar districts, Bangladesh		1988	1992	0	5			0			Nested case-control	Sample Registration System (SRS) 1983-1992	At the individual	Self-reported (SRS)	only at baseline		Self-report (human/environment)						Baseline	Under-Five Mortality	Mortality	Self-report			max	years	5	0	1		0	0
			Socioeconomic and health implications of adult deaths in families of rural Bangladesh		Education	2	aggregate	All causes		Bangladesh|BGD	161	0	Sirajganj and Abhoynagar districts, Bangladesh		1988	1992	0	5			0			Nested case-control	Sample Registration System (SRS) 1983-1992	At the individual	Self-reported (SRS)	only at baseline		Self-report (human/environment)						Baseline	Under-Five Mortality	Mortality	Self-report			max	years	5	0	1		0	0
			Inequalities in infant survival: An analysis of Czech linked records		Education	2	aggregate	All causes		Czech Republic|CZE	47	1			1986	1993	0	1			0			Retrospective cohort	Institute of Health Information and Statistics of the Ministry ofHealth	At the individual	Individual Records (linked Birth and Death records)	only at baseline								Baseline	Infant Mortality	Mortality	Death certificates			max	months	12	0	0		0	0
			Inequalities in infant survival: An analysis of Czech linked records		Education	2	aggregate	All causes		Czech Republic|CZE	47	1			1986	1993	0	1			0			Retrospective cohort	Institute of Health Information and Statistics of the Ministry ofHealth	At the individual	Individual Records (linked Birth and Death records)	only at baseline								Baseline	Infant Mortality	Mortality	Death certificates			max	months	12	0	0		0	0
			Inequalities in infant survival: An analysis of Czech linked records		Education	2	aggregate	All causes		Czech Republic|CZE	47	1			1986	1993	0	1			0			Retrospective cohort	Institute of Health Information and Statistics of the Ministry ofHealth	At the individual	Individual Records (linked Birth and Death records)	only at baseline								Baseline	Infant Mortality	Mortality	Death certificates			max	months	12	1	0		0	0
			Inequalities in infant survival: An analysis of Czech linked records		Education	2	aggregate	All causes		Czech Republic|CZE	47	1			1986	1993	0	1			0			Retrospective cohort	Institute of Health Information and Statistics of the Ministry ofHealth	At the individual	Individual Records (linked Birth and Death records)	only at baseline								Baseline	Infant Mortality	Mortality	Death certificates			max	months	12	1	0		0	0
			Inequalities in infant survival: An analysis of Czech linked records		Education	2	aggregate	All causes		Czech Republic|CZE	47	1			1986	1993	0	1			0			Retrospective cohort	Institute of Health Information and Statistics of the Ministry ofHealth	At the individual	Individual Records (linked Birth and Death records)	only at baseline								Baseline	Infant Mortality	Mortality	Death certificates			max	months	12	1	0		0	0
			Inequalities in infant survival: An analysis of Czech linked records		Education	2	aggregate	All causes		Czech Republic|CZE	47	1			1986	1993	0	1			0			Retrospective cohort	Institute of Health Information and Statistics of the Ministry ofHealth	At the individual	Individual Records (linked Birth and Death records)	only at baseline								Baseline	Infant Mortality	Mortality	Death certificates			max	months	12	1	0		0	0
			Inequalities in infant survival: An analysis of Czech linked records		Education	2	aggregate	All causes		Czech Republic|CZE	47	1			1986	1993	0	1			0			Retrospective cohort	Institute of Health Information and Statistics of the Ministry ofHealth	At the individual	Individual Records (linked Birth and Death records)	only at baseline								Baseline	Infant Mortality	Mortality	Death certificates			max	months	12	1	0		0	0
			Inequalities in infant survival: An analysis of Czech linked records		Education	2	aggregate	All causes		Czech Republic|CZE	47	1			1986	1993	0	1			0			Retrospective cohort	Institute of Health Information and Statistics of the Ministry ofHealth	At the individual	Individual Records (linked Birth and Death records)	only at baseline								Baseline	Infant Mortality	Mortality	Death certificates			max	months	12	1	0		0	0
			Inequalities in infant survival: An analysis of Czech linked records		Education	2	aggregate	All causes		Czech Republic|CZE	47	1			1986	1993	0	1			0			Retrospective cohort	Institute of Health Information and Statistics of the Ministry ofHealth	At the individual	Individual Records (linked Birth and Death records)	only at baseline								Baseline	Infant Mortality	Mortality	Death certificates			max	months	12	1	0		0	0
			Inequalities in infant survival: An analysis of Czech linked records		Education	2	aggregate	All causes		Czech Republic|CZE	47	1			1986	1993	0	1			0			Retrospective cohort	Institute of Health Information and Statistics of the Ministry ofHealth	At the individual	Individual Records (linked Birth and Death records)	only at baseline								Baseline	Infant Mortality	Mortality	Death certificates			max	months	12	1	0		0	0
			Inequalities in infant survival: An analysis of Czech linked records		Education	2	aggregate	All causes		Czech Republic|CZE	47	1			1986	1993	0	1			0			Retrospective cohort	Institute of Health Information and Statistics of the Ministry ofHealth	At the individual	Individual Records (linked Birth and Death records)	only at baseline								Baseline	Infant Mortality	Mortality	Death certificates			max	months	12	1	0		0	0
			Inequalities in infant survival: An analysis of Czech linked records		Education	2	aggregate	All causes		Czech Republic|CZE	47	1			1986	1993	0	1			0			Retrospective cohort	Institute of Health Information and Statistics of the Ministry ofHealth	At the individual	Individual Records (linked Birth and Death records)	only at baseline								Baseline	Infant Mortality	Mortality	Death certificates			max	months	12	1	0		0	0
			Inequalities in infant survival: An analysis of Czech linked records		Education	2	aggregate	All causes		Czech Republic|CZE	47	1			1986	1993	0	1			0			Retrospective cohort	Institute of Health Information and Statistics of the Ministry ofHealth	At the individual	Individual Records (linked Birth and Death records)	only at baseline								Baseline	Infant Mortality	Mortality	Death certificates			max	months	12	1	0		0	0
			Inequalities in infant survival: An analysis of Czech linked records		Education	2	aggregate	All causes		Czech Republic|CZE	47	1			1986	1993	0	1			0			Retrospective cohort	Institute of Health Information and Statistics of the Ministry ofHealth	At the individual	Individual Records (linked Birth and Death records)	only at baseline								Baseline	Infant Mortality	Mortality	Death certificates			max	months	12	1	0		0	0
			Does intelligence account for the link between maternal literacy and child survival?		Education	2	aggregate	All causes		Nicaragua|NIC	131	1			1980		0	0.0833333			0			Retrospective cohort		At the individual	Self-reported (Surveys), People's Basic Adult Education Programme, Census, Education records	only at baseline		Self-report (human/environment)			Lifetime			Baseline	Neonatal Mortality	Mortality	Self-report			max	months	1	1	1		0	0
			Does intelligence account for the link between maternal literacy and child survival?		Education	2	aggregate	All causes		Nicaragua|NIC	131	1			1980		0.0833333	1			1			Retrospective cohort		At the individual	Self-reported (Surveys), People's Basic Adult Education Programme, Census, Education records	only at baseline		Self-report (human/environment)			Lifetime			Baseline	Post-neonatal Mortality	Mortality	Self-report			max	months	11	1	1		0	0
			Does intelligence account for the link between maternal literacy and child survival?		Education	2	aggregate	All causes		Nicaragua|NIC	131	1			1980		0	1			0			Retrospective cohort		At the individual	Self-reported (Surveys), People's Basic Adult Education Programme, Census, Education records	only at baseline		Self-report (human/environment)			Lifetime			Baseline	Infant Mortality	Mortality	Self-report			max	years	1	1	1		0	0
			Does intelligence account for the link between maternal literacy and child survival?		Education	2	aggregate	All causes		Nicaragua|NIC	131	1			1980		1	5			1			Retrospective cohort		At the individual	Self-reported (Surveys), People's Basic Adult Education Programme, Census, Education records	only at baseline		Self-report (human/environment)			Lifetime			Baseline	Non-infant Child Mortality	Mortality	Self-report			max	years	4	1	1		0	0
			Does intelligence account for the link between maternal literacy and child survival?		Education	2	aggregate	All causes		Nicaragua|NIC	131	1			1980		0	5			0			Retrospective cohort		At the individual	Self-reported (Surveys), People's Basic Adult Education Programme, Census, Education records	only at baseline		Self-report (human/environment)			Lifetime			Baseline	Under-Five Mortality	Mortality	Self-report			max	years	5	1	1		0	0
			Does intelligence account for the link between maternal literacy and child survival?		Education	2	aggregate	All causes		Nicaragua|NIC	131	1			1980		0	0.0833333			0			Retrospective cohort		At the individual	Self-reported (Surveys), People's Basic Adult Education Programme, Census, Education records	only at baseline		Self-report (human/environment)			Lifetime			Baseline	Neonatal Mortality	Mortality	Self-report			max	months	1	1	1		0	0
			Does intelligence account for the link between maternal literacy and child survival?		Education	2	aggregate	All causes		Nicaragua|NIC	131	1			1980		0.0833333	1			0			Retrospective cohort		At the individual	Self-reported (Surveys), People's Basic Adult Education Programme, Census, Education records	only at baseline		Self-report (human/environment)			Lifetime			Baseline	Post-neonatal Mortality	Mortality	Self-report			max	months	11	1	1		0	0
			Does intelligence account for the link between maternal literacy and child survival?		Education	2	aggregate	All causes		Nicaragua|NIC	131	1			1980		0	1			1			Retrospective cohort		At the individual	Self-reported (Surveys), People's Basic Adult Education Programme, Census, Education records	only at baseline		Self-report (human/environment)			Lifetime			Baseline	Infant Mortality	Mortality	Self-report			max	years	1	1	1		0	0
			Does intelligence account for the link between maternal literacy and child survival?		Education	2	aggregate	All causes		Nicaragua|NIC	131	1			1980		1	5			0			Retrospective cohort		At the individual	Self-reported (Surveys), People's Basic Adult Education Programme, Census, Education records	only at baseline		Self-report (human/environment)			Lifetime			Baseline	Non-infant Child Mortality	Mortality	Self-report			max	years	4	1	1		0	0
			Does intelligence account for the link between maternal literacy and child survival?		Education	2	aggregate	All causes		Nicaragua|NIC	131	1			1980		0	5			1			Retrospective cohort		At the individual	Self-reported (Surveys), People's Basic Adult Education Programme, Census, Education records	only at baseline		Self-report (human/environment)			Lifetime			Baseline	Under-Five Mortality	Mortality	Self-report			max	years	5	1	1		0	0
			Does intelligence account for the link between maternal literacy and child survival?		Education	2	aggregate	All causes		Nicaragua|NIC	131	1			1980		0	0.0833333			0			Retrospective cohort		At the individual	Self-reported (Surveys), People's Basic Adult Education Programme, Census, Education records	only at baseline		Self-report (human/environment)			Lifetime			Baseline	Neonatal Mortality	Mortality	Self-report			max	months	1	1	1		0	0
			Does intelligence account for the link between maternal literacy and child survival?		Education	2	aggregate	All causes		Nicaragua|NIC	131	1			1980		0.0833333	1			0			Retrospective cohort		At the individual	Self-reported (Surveys), People's Basic Adult Education Programme, Census, Education records	only at baseline		Self-report (human/environment)			Lifetime			Baseline	Post-neonatal Mortality	Mortality	Self-report			max	months	11	1	1		0	0
			Does intelligence account for the link between maternal literacy and child survival?		Education	2	aggregate	All causes		Nicaragua|NIC	131	1			1980		0	1			0			Retrospective cohort		At the individual	Self-reported (Surveys), People's Basic Adult Education Programme, Census, Education records	only at baseline		Self-report (human/environment)			Lifetime			Baseline	Infant Mortality	Mortality	Self-report			max	years	1	1	1		0	0
			Does intelligence account for the link between maternal literacy and child survival?		Education	2	aggregate	All causes		Nicaragua|NIC	131	1			1980		1	5			1			Retrospective cohort		At the individual	Self-reported (Surveys), People's Basic Adult Education Programme, Census, Education records	only at baseline		Self-report (human/environment)			Lifetime			Baseline	Non-infant Child Mortality	Mortality	Self-report			max	years	4	1	1		0	0
			Does intelligence account for the link between maternal literacy and child survival?		Education	2	aggregate	All causes		Nicaragua|NIC	131	1			1980		0	5			0			Retrospective cohort		At the individual	Self-reported (Surveys), People's Basic Adult Education Programme, Census, Education records	only at baseline		Self-report (human/environment)			Lifetime			Baseline	Under-Five Mortality	Mortality	Self-report			max	years	5	1	1		0	0
			Does intelligence account for the link between maternal literacy and child survival?		Education	2	aggregate	All causes		Nicaragua|NIC	131	1			1980		0	0.0833333			1			Retrospective cohort		At the individual	Self-reported (Surveys), People's Basic Adult Education Programme, Census, Education records	only at baseline		Self-report (human/environment)			Lifetime			Baseline	Neonatal Mortality	Mortality	Self-report			max	months	1	1	1		0	0
			Does intelligence account for the link between maternal literacy and child survival?		Education	2	aggregate	All causes		Nicaragua|NIC	131	1			1980		0.0833333	1			0			Retrospective cohort		At the individual	Self-reported (Surveys), People's Basic Adult Education Programme, Census, Education records	only at baseline		Self-report (human/environment)			Lifetime			Baseline	Post-neonatal Mortality	Mortality	Self-report			max	months	11	1	1		0	0
			Does intelligence account for the link between maternal literacy and child survival?		Education	2	aggregate	All causes		Nicaragua|NIC	131	1			1980		0	1			0			Retrospective cohort		At the individual	Self-reported (Surveys), People's Basic Adult Education Programme, Census, Education records	only at baseline		Self-report (human/environment)			Lifetime			Baseline	Infant Mortality	Mortality	Self-report			max	years	1	1	1		0	0
			Does intelligence account for the link between maternal literacy and child survival?		Education	2	aggregate	All causes		Nicaragua|NIC	131	1			1980		1	5			0			Retrospective cohort		At the individual	Self-reported (Surveys), People's Basic Adult Education Programme, Census, Education records	only at baseline		Self-report (human/environment)			Lifetime			Baseline	Non-infant Child Mortality	Mortality	Self-report			max	years	4	1	1		0	0
			Does intelligence account for the link between maternal literacy and child survival?		Education	2	aggregate	All causes		Nicaragua|NIC	131	1			1980		0	5			1			Retrospective cohort		At the individual	Self-reported (Surveys), People's Basic Adult Education Programme, Census, Education records	only at baseline		Self-report (human/environment)			Lifetime			Baseline	Under-Five Mortality	Mortality	Self-report			max	years	5	1	1		0	0
			Does intelligence account for the link between maternal literacy and child survival?		Education	2	aggregate	All causes		Nicaragua|NIC	131	1			1980		0	0.0833333			0			Retrospective cohort		At the individual	Self-reported (Surveys), People's Basic Adult Education Programme, Census, Education records	only at baseline		Self-report (human/environment)			Other period; please descibe in field exp_recall_type_other		1975	Baseline	Neonatal Mortality	Mortality	Self-report			max	months	1	1	1		0	0
			Does intelligence account for the link between maternal literacy and child survival?		Education	2	aggregate	All causes		Nicaragua|NIC	131	1			1980		0.0833333	1			1			Retrospective cohort		At the individual	Self-reported (Surveys), People's Basic Adult Education Programme, Census, Education records	only at baseline		Self-report (human/environment)			Other period; please descibe in field exp_recall_type_other		1975	Baseline	Post-neonatal Mortality	Mortality	Self-report			max	months	11	1	1		0	0
			Does intelligence account for the link between maternal literacy and child survival?		Education	2	aggregate	All causes		Nicaragua|NIC	131	1			1980		0	1			0			Retrospective cohort		At the individual	Self-reported (Surveys), People's Basic Adult Education Programme, Census, Education records	only at baseline		Self-report (human/environment)			Other period; please descibe in field exp_recall_type_other		1975	Baseline	Infant Mortality	Mortality	Self-report			max	years	1	1	1		0	0
			Does intelligence account for the link between maternal literacy and child survival?		Education	2	aggregate	All causes		Nicaragua|NIC	131	1			1980		1	5			0			Retrospective cohort		At the individual	Self-reported (Surveys), People's Basic Adult Education Programme, Census, Education records	only at baseline		Self-report (human/environment)			Other period; please descibe in field exp_recall_type_other		1975	Baseline	Non-infant Child Mortality	Mortality	Self-report			max	years	4	1	1		0	0
			Does intelligence account for the link between maternal literacy and child survival?		Education	2	aggregate	All causes		Nicaragua|NIC	131	1			1980		0	5			0			Retrospective cohort		At the individual	Self-reported (Surveys), People's Basic Adult Education Programme, Census, Education records	only at baseline		Self-report (human/environment)			Other period; please descibe in field exp_recall_type_other		1975	Baseline	Under-Five Mortality	Mortality	Self-report			max	years	5	1	1		0	0
			Does intelligence account for the link between maternal literacy and child survival?		Education	2	aggregate	All causes		Nicaragua|NIC	131	1			1980		0	0.0833333			1			Retrospective cohort		At the individual	Self-reported (Surveys), People's Basic Adult Education Programme, Census, Education records	only at baseline		Self-report (human/environment)			Other period; please descibe in field exp_recall_type_other		1975	Baseline	Neonatal Mortality	Mortality	Self-report			max	months	1	1	1		0	0
			Does intelligence account for the link between maternal literacy and child survival?		Education	2	aggregate	All causes		Nicaragua|NIC	131	1			1980		0.0833333	1			0			Retrospective cohort		At the individual	Self-reported (Surveys), People's Basic Adult Education Programme, Census, Education records	only at baseline		Self-report (human/environment)			Other period; please descibe in field exp_recall_type_other		1975	Baseline	Post-neonatal Mortality	Mortality	Self-report			max	months	11	1	1		0	0
			Does intelligence account for the link between maternal literacy and child survival?		Education	2	aggregate	All causes		Nicaragua|NIC	131	1			1980		0	1			1			Retrospective cohort		At the individual	Self-reported (Surveys), People's Basic Adult Education Programme, Census, Education records	only at baseline		Self-report (human/environment)			Other period; please descibe in field exp_recall_type_other		1975	Baseline	Infant Mortality	Mortality	Self-report			max	years	1	1	1		0	0
			Does intelligence account for the link between maternal literacy and child survival?		Education	2	aggregate	All causes		Nicaragua|NIC	131	1			1980		1	5			0			Retrospective cohort		At the individual	Self-reported (Surveys), People's Basic Adult Education Programme, Census, Education records	only at baseline		Self-report (human/environment)			Other period; please descibe in field exp_recall_type_other		1975	Baseline	Non-infant Child Mortality	Mortality	Self-report			max	years	4	1	1		0	0
			Does intelligence account for the link between maternal literacy and child survival?		Education	2	aggregate	All causes		Nicaragua|NIC	131	1			1980		0	5			0			Retrospective cohort		At the individual	Self-reported (Surveys), People's Basic Adult Education Programme, Census, Education records	only at baseline		Self-report (human/environment)			Other period; please descibe in field exp_recall_type_other		1975	Baseline	Under-Five Mortality	Mortality	Self-report			max	years	5	1	1		0	0
			Does intelligence account for the link between maternal literacy and child survival?		Education	2	aggregate	All causes		Nicaragua|NIC	131	1			1980		0	0.0833333			0			Retrospective cohort		At the individual	Self-reported (Surveys), People's Basic Adult Education Programme, Census, Education records	only at baseline		Self-report (human/environment)			Other period; please descibe in field exp_recall_type_other		1975	Baseline	Neonatal Mortality	Mortality	Self-report			max	months	1	1	1		0	0
			Does intelligence account for the link between maternal literacy and child survival?		Education	2	aggregate	All causes		Nicaragua|NIC	131	1			1980		0.0833333	1			1			Retrospective cohort		At the individual	Self-reported (Surveys), People's Basic Adult Education Programme, Census, Education records	only at baseline		Self-report (human/environment)			Other period; please descibe in field exp_recall_type_other		1975	Baseline	Post-neonatal Mortality	Mortality	Self-report			max	months	11	1	1		0	0
			Does intelligence account for the link between maternal literacy and child survival?		Education	2	aggregate	All causes		Nicaragua|NIC	131	1			1980		0	1			0			Retrospective cohort		At the individual	Self-reported (Surveys), People's Basic Adult Education Programme, Census, Education records	only at baseline		Self-report (human/environment)			Other period; please descibe in field exp_recall_type_other		1975	Baseline	Infant Mortality	Mortality	Self-report			max	years	1	1	1		0	0
			Does intelligence account for the link between maternal literacy and child survival?		Education	2	aggregate	All causes		Nicaragua|NIC	131	1			1980		1	5			1			Retrospective cohort		At the individual	Self-reported (Surveys), People's Basic Adult Education Programme, Census, Education records	only at baseline		Self-report (human/environment)			Other period; please descibe in field exp_recall_type_other		1975	Baseline	Non-infant Child Mortality	Mortality	Self-report			max	years	4	1	1		0	0
			Does intelligence account for the link between maternal literacy and child survival?		Education	2	aggregate	All causes		Nicaragua|NIC	131	1			1980		0	5			0			Retrospective cohort		At the individual	Self-reported (Surveys), People's Basic Adult Education Programme, Census, Education records	only at baseline		Self-report (human/environment)			Other period; please descibe in field exp_recall_type_other		1975	Baseline	Under-Five Mortality	Mortality	Self-report			max	years	5	1	1		0	0
			Does intelligence account for the link between maternal literacy and child survival?		Education	2	aggregate	All causes		Nicaragua|NIC	131	1			1980		0	0.0833333			0			Retrospective cohort		At the individual	Self-reported (Surveys), People's Basic Adult Education Programme, Census, Education records	only at baseline		Self-report (human/environment)			Other period; please descibe in field exp_recall_type_other		1975	Baseline	Neonatal Mortality	Mortality	Self-report			max	months	1	1	1		0	0
			Does intelligence account for the link between maternal literacy and child survival?		Education	2	aggregate	All causes		Nicaragua|NIC	131	1			1980		0.0833333	1			0			Retrospective cohort		At the individual	Self-reported (Surveys), People's Basic Adult Education Programme, Census, Education records	only at baseline		Self-report (human/environment)			Other period; please descibe in field exp_recall_type_other		1975	Baseline	Post-neonatal Mortality	Mortality	Self-report			max	months	11	1	1		0	0
			Does intelligence account for the link between maternal literacy and child survival?		Education	2	aggregate	All causes		Nicaragua|NIC	131	1			1980		0	1			1			Retrospective cohort		At the individual	Self-reported (Surveys), People's Basic Adult Education Programme, Census, Education records	only at baseline		Self-report (human/environment)			Other period; please descibe in field exp_recall_type_other		1975	Baseline	Infant Mortality	Mortality	Self-report			max	years	1	1	1		0	0
			Does intelligence account for the link between maternal literacy and child survival?		Education	2	aggregate	All causes		Nicaragua|NIC	131	1			1980		1	5			0			Retrospective cohort		At the individual	Self-reported (Surveys), People's Basic Adult Education Programme, Census, Education records	only at baseline		Self-report (human/environment)			Other period; please descibe in field exp_recall_type_other		1975	Baseline	Non-infant Child Mortality	Mortality	Self-report			max	years	4	1	1		0	0
			Does intelligence account for the link between maternal literacy and child survival?		Education	2	aggregate	All causes		Nicaragua|NIC	131	1			1980		0	5			1			Retrospective cohort		At the individual	Self-reported (Surveys), People's Basic Adult Education Programme, Census, Education records	only at baseline		Self-report (human/environment)			Other period; please descibe in field exp_recall_type_other		1975	Baseline	Under-Five Mortality	Mortality	Self-report			max	years	5	1	1		0	0
			The association between maternal education and postneonatal mortality. Trends in Norway, 1968-1991		Education	2	aggregate	All causes		Norway|NOR	90	1			1968	1971	0.0767123	1			1			Retrospective cohort	1970 Population and Housing Census	At the individual	Vital Records (Census)	only at baseline								Baseline	Post-neonatal Mortality	Mortality	Administrative medical records or disease registries			max	months	11	0	0		0	0
			The association between maternal education and postneonatal mortality. Trends in Norway, 1968-1991		Education	2	aggregate	All causes		Norway|NOR	90	1			1968	1971	0.0767123	1			1			Retrospective cohort	1970 Population and Housing Census	At the individual	Vital Records (Census)	only at baseline								Baseline	Post-neonatal Mortality	Mortality	Administrative medical records or disease registries			max	months	11	0	0		0	0
			The association between maternal education and postneonatal mortality. Trends in Norway, 1968-1991		Education	2	aggregate	All causes		Norway|NOR	90	1			1968	1971	0.0767123	1			1			Retrospective cohort	1970 Population and Housing Census	At the individual	Vital Records (Census)	only at baseline								Baseline	Post-neonatal Mortality	Mortality	Administrative medical records or disease registries			max	months	11	1	0		0	0
			The association between maternal education and postneonatal mortality. Trends in Norway, 1968-1991		Education	2	aggregate	All causes		Norway|NOR	90	1			1968	1971	0.0767123	1			1			Retrospective cohort	1970 Population and Housing Census	At the individual	Vital Records (Census)	only at baseline								Baseline	Post-neonatal Mortality	Mortality	Administrative medical records or disease registries			max	months	11	1	0		0	0
			The association between maternal education and postneonatal mortality. Trends in Norway, 1968-1991		Education	2	aggregate	All causes		Norway|NOR	90	1			1968	1971	0.0767123	1			1			Retrospective cohort	1970 Population and Housing Census	At the individual	Vital Records (Census)	only at baseline								Baseline	Post-neonatal Mortality	Mortality	Administrative medical records or disease registries			max	months	11	0	0		0	0
			The association between maternal education and postneonatal mortality. Trends in Norway, 1968-1991		Education	2	aggregate	All causes		Norway|NOR	90	1			1968	1971	0.0767123	1			1			Retrospective cohort	1970 Population and Housing Census	At the individual	Vital Records (Census)	only at baseline								Baseline	Post-neonatal Mortality	Mortality	Administrative medical records or disease registries			max	months	11	0	0		0	0
			The association between maternal education and postneonatal mortality. Trends in Norway, 1968-1991		Education	2	aggregate	All causes		Norway|NOR	90	1			1968	1971	0.0767123	1			1			Retrospective cohort	1970 Population and Housing Census	At the individual	Vital Records (Census)	only at baseline								Baseline	Post-neonatal Mortality	Mortality	Administrative medical records or disease registries			max	months	11	1	0		0	0
			The association between maternal education and postneonatal mortality. Trends in Norway, 1968-1991		Education	2	aggregate	All causes		Norway|NOR	90	1			1968	1971	0.0767123	1			1			Retrospective cohort	1970 Population and Housing Census	At the individual	Vital Records (Census)	only at baseline								Baseline	Post-neonatal Mortality	Mortality	Administrative medical records or disease registries			max	months	11	1	0		0	0
			The association between maternal education and postneonatal mortality. Trends in Norway, 1968-1991		Education	2	aggregate	All causes		Norway|NOR	90	1			1978	1981	0.0767123	1			1			Retrospective cohort	1980 Population and Housing Census	At the individual	Vital Records (Census)	only at baseline								Baseline	Post-neonatal Mortality	Mortality	Administrative medical records or disease registries			max	months	11	0	0		0	0
			The association between maternal education and postneonatal mortality. Trends in Norway, 1968-1991		Education	2	aggregate	All causes		Norway|NOR	90	1			1978	1981	0.0767123	1			1			Retrospective cohort	1980 Population and Housing Census	At the individual	Vital Records (Census)	only at baseline								Baseline	Post-neonatal Mortality	Mortality	Administrative medical records or disease registries			max	months	11	0	0		0	0
			The association between maternal education and postneonatal mortality. Trends in Norway, 1968-1991		Education	2	aggregate	All causes		Norway|NOR	90	1			1978	1981	0.0767123	1			1			Retrospective cohort	1980 Population and Housing Census	At the individual	Vital Records (Census)	only at baseline								Baseline	Post-neonatal Mortality	Mortality	Administrative medical records or disease registries			max	months	11	1	0		0	0
			The association between maternal education and postneonatal mortality. Trends in Norway, 1968-1991		Education	2	aggregate	All causes		Norway|NOR	90	1			1978	1981	0.0767123	1			1			Retrospective cohort	1980 Population and Housing Census	At the individual	Vital Records (Census)	only at baseline								Baseline	Post-neonatal Mortality	Mortality	Administrative medical records or disease registries			max	months	11	1	0		0	0
			The association between maternal education and postneonatal mortality. Trends in Norway, 1968-1991		Education	2	aggregate	All causes		Norway|NOR	90	1			1978	1981	0.0767123	1			1			Retrospective cohort	1980 Population and Housing Census	At the individual	Vital Records (Census)	only at baseline								Baseline	Post-neonatal Mortality	Mortality	Administrative medical records or disease registries			max	months	11	0	0		0	0
			The association between maternal education and postneonatal mortality. Trends in Norway, 1968-1991		Education	2	aggregate	All causes		Norway|NOR	90	1			1978	1981	0.0767123	1			1			Retrospective cohort	1980 Population and Housing Census	At the individual	Vital Records (Census)	only at baseline								Baseline	Post-neonatal Mortality	Mortality	Administrative medical records or disease registries			max	months	11	0	0		0	0
			The association between maternal education and postneonatal mortality. Trends in Norway, 1968-1991		Education	2	aggregate	All causes		Norway|NOR	90	1			1978	1981	0.0767123	1			1			Retrospective cohort	1980 Population and Housing Census	At the individual	Vital Records (Census)	only at baseline								Baseline	Post-neonatal Mortality	Mortality	Administrative medical records or disease registries			max	months	11	1	0		0	0
			The association between maternal education and postneonatal mortality. Trends in Norway, 1968-1991		Education	2	aggregate	All causes		Norway|NOR	90	1			1978	1981	0.0767123	1			1			Retrospective cohort	1980 Population and Housing Census	At the individual	Vital Records (Census)	only at baseline								Baseline	Post-neonatal Mortality	Mortality	Administrative medical records or disease registries			max	months	11	1	0		0	0
			The association between maternal education and postneonatal mortality. Trends in Norway, 1968-1991		Education	2	aggregate	All causes		Norway|NOR	90	1			1989	1991	0.0767123	1			1			Retrospective cohort	1990 Population and Housing Census	At the individual	Vital Records (Census)	only at baseline								Baseline	Post-neonatal Mortality	Mortality	Administrative medical records or disease registries			max	months	11	0	0		0	0
			The association between maternal education and postneonatal mortality. Trends in Norway, 1968-1991		Education	2	aggregate	All causes		Norway|NOR	90	1			1989	1991	0.0767123	1			1			Retrospective cohort	1990 Population and Housing Census	At the individual	Vital Records (Census)	only at baseline								Baseline	Post-neonatal Mortality	Mortality	Administrative medical records or disease registries			max	months	11	0	0		0	0
			The association between maternal education and postneonatal mortality. Trends in Norway, 1968-1991		Education	2	aggregate	All causes		Norway|NOR	90	1			1989	1991	0.0767123	1			1			Retrospective cohort	1990 Population and Housing Census	At the individual	Vital Records (Census)	only at baseline								Baseline	Post-neonatal Mortality	Mortality	Administrative medical records or disease registries			max	months	11	1	0		0	0
			The association between maternal education and postneonatal mortality. Trends in Norway, 1968-1991		Education	2	aggregate	All causes		Norway|NOR	90	1			1989	1991	0.0767123	1			1			Retrospective cohort	1990 Population and Housing Census	At the individual	Vital Records (Census)	only at baseline								Baseline	Post-neonatal Mortality	Mortality	Administrative medical records or disease registries			max	months	11	1	0		0	0
			The association between maternal education and postneonatal mortality. Trends in Norway, 1968-1991		Education	2	aggregate	All causes		Norway|NOR	90	1			1989	1991	0.0767123	1			1			Retrospective cohort	1990 Population and Housing Census	At the individual	Vital Records (Census)	only at baseline								Baseline	Post-neonatal Mortality	Mortality	Administrative medical records or disease registries			max	months	11	0	0		0	0
			The association between maternal education and postneonatal mortality. Trends in Norway, 1968-1991		Education	2	aggregate	All causes		Norway|NOR	90	1			1989	1991	0.0767123	1			1			Retrospective cohort	1990 Population and Housing Census	At the individual	Vital Records (Census)	only at baseline								Baseline	Post-neonatal Mortality	Mortality	Administrative medical records or disease registries			max	months	11	0	0		0	0
			The association between maternal education and postneonatal mortality. Trends in Norway, 1968-1991		Education	2	aggregate	All causes		Norway|NOR	90	1			1989	1991	0.0767123	1			1			Retrospective cohort	1990 Population and Housing Census	At the individual	Vital Records (Census)	only at baseline								Baseline	Post-neonatal Mortality	Mortality	Administrative medical records or disease registries			max	months	11	1	0		0	0
			The association between maternal education and postneonatal mortality. Trends in Norway, 1968-1991		Education	2	aggregate	All causes		Norway|NOR	90	1			1989	1991	0.0767123	1			1			Retrospective cohort	1990 Population and Housing Census	At the individual	Vital Records (Census)	only at baseline								Baseline	Post-neonatal Mortality	Mortality	Administrative medical records or disease registries			max	months	11	1	0		0	0
			Rates and risk factors for mortality during the first two years of life in rural Malawi		Education	2	aggregate	All causes		Malawi|MWI	182	0	Mangochi District, Malawi		1987-09-01	1989-07-01	0	2						Prospective cohort	Mangochi Malaria Research Project	At the individual		only at baseline								Baseline	Child Mortality (up to 730 days)	Mortality	Self-report			max	years	2	0	0		0	0
			Rates and risk factors for mortality during the first two years of life in rural Malawi		Education	2	aggregate	All causes		Malawi|MWI	182	0	Mangochi District, Malawi		1987-09-01	1989-07-01	0	0.0767123						Prospective cohort	Mangochi Malaria Research Project	At the individual		only at baseline								Baseline	Neonatal Mortality	Mortality	Self-report			max	days	28	0	0		0	0
			Rates and risk factors for mortality during the first two years of life in rural Malawi		Education	2	aggregate	All causes		Malawi|MWI	182	0	Mangochi District, Malawi		1987-09-01	1989-07-01	0.0794521	1			1			Prospective cohort	Mangochi Malaria Research Project	At the individual		only at baseline								Baseline	Post-neonatal Mortality	Mortality	Self-report			max	months	11	0	0		0	0
			Rates and risk factors for mortality during the first two years of life in rural Malawi		Education	2	aggregate	All causes		Malawi|MWI	182	0	Mangochi District, Malawi		1987-09-01	1989-07-01	0	1						Prospective cohort	Mangochi Malaria Research Project	At the individual		only at baseline								Baseline	Infant Mortality	Mortality	Self-report			max	years	1	0	0		0	0
			Rates and risk factors for mortality during the first two years of life in rural Malawi		Education	2	aggregate	All causes		Malawi|MWI	182	0	Mangochi District, Malawi		1987-09-01	1989-07-01	1	2			1			Prospective cohort	Mangochi Malaria Research Project	At the individual		only at baseline								Baseline	Second Year Mortality	Mortality	Self-report			max	years	1	0	0		0	0
			Rates and risk factors for mortality during the first two years of life in rural Malawi		Education	2	aggregate	All causes		Malawi|MWI	182	0	Mangochi District, Malawi		1987-09-01	1989-07-01	0	1						Prospective cohort	Mangochi Malaria Research Project	At the individual		only at baseline								Baseline	Infant Mortality	Mortality	Self-report			max	years	1	0	0		0	0
			Rates and risk factors for mortality during the first two years of life in rural Malawi		Education	2	aggregate	All causes		Malawi|MWI	182	0	Mangochi District, Malawi		1987-09-01	1989-07-01	1	2			1			Prospective cohort	Mangochi Malaria Research Project	At the individual		only at baseline								Baseline	Second Year Mortality	Mortality	Self-report			max	years	1	0	0		0	0
			RISK-FACTORS FOR CHILD-MORTALITY IN NORTHERN GHANA - A CASE-CONTROL STUDY		Education	2	aggregate	All causes		Ghana|GHA	207	0	Kassena-Nankana (except the town of Navrongo)		01.04.1991	15.08.1992	0.0833333	0.99			1			Case-control		At the individual	Self-reported (interview)	only at baseline		Self-report (human/environment)						Baseline	Non-neonatal Infant Mortality	Mortality	Self-report			max	months	11	0	0		0	0
			RISK-FACTORS FOR CHILD-MORTALITY IN NORTHERN GHANA - A CASE-CONTROL STUDY		Education	2	aggregate	All causes		Ghana|GHA	207	0	Kassena-Nankana (except the town of Navrongo)		01.04.1991	15.08.1992	1	7			1			Case-control		At the individual	Self-reported (interview)	only at baseline		Self-report (human/environment)						Baseline	Non-infant Child Mortality	Mortality	Self-report			max	years	7	0	0		0	0
			RISK-FACTORS FOR CHILD-MORTALITY IN NORTHERN GHANA - A CASE-CONTROL STUDY		Education	2	aggregate	All causes		Ghana|GHA	207	0	Kassena-Nankana (except the town of Navrongo)		01.04.1991	15.08.1992	0.0833333	7			1			Case-control		At the individual	Self-reported (interview)	only at baseline		Self-report (human/environment)						Baseline	Child Mortality	Mortality	Self-report			max	months	83	0	0		0	0
			RISK-FACTORS FOR CHILD-MORTALITY IN NORTHERN GHANA - A CASE-CONTROL STUDY		Education	1	aggregate	All causes		Ghana|GHA	207	0	Kassena-Nankana (except the town of Navrongo)		01.04.1991	15.08.1992	0.0833333	0.99			1			Case-control		At the individual	Self-reported (interview)	only at baseline		Self-report (human/environment)						Baseline	Non-neonatal Infant Mortality	Mortality	Self-report			max	years	11	0	0		0	0
			RISK-FACTORS FOR CHILD-MORTALITY IN NORTHERN GHANA - A CASE-CONTROL STUDY		Education	1	aggregate	All causes		Ghana|GHA	207	0	Kassena-Nankana (except the town of Navrongo)		01.04.1991	15.08.1992	1	7			1			Case-control		At the individual	Self-reported (interview)	only at baseline		Self-report (human/environment)						Baseline	Non-infant Child Mortality	Mortality	Self-report			max	years	7	0	0		0	0
			RISK-FACTORS FOR CHILD-MORTALITY IN NORTHERN GHANA - A CASE-CONTROL STUDY		Education	1	aggregate	All causes		Ghana|GHA	207	0	Kassena-Nankana (except the town of Navrongo)		01.04.1991	15.08.1992	0.0833333	7			1			Case-control		At the individual	Self-reported (interview)	only at baseline		Self-report (human/environment)						Baseline	Child Mortality	Mortality	Self-report			max	years	83	0	0		0	0
			MATERNAL EDUCATION IN RELATION TO EARLY AND LATE CHILD HEALTH OUTCOMES - FINDINGS FROM A BRAZILIAN COHORT STUDY		Education	2	aggregate	All causes		Brazil|BRA	135	0	Pelotas		1982	1986	0	1			0			Prospective cohort	1982 Pelotas Birth Cohort	At the individual	Self-reported (Interview)	only at baseline		Self-report (human/environment)						Baseline	Infant Mortality	Mortality	Administrative medical records or disease registries	Physician diagnosis		max	months	27	0	0		0	0
			MATERNAL EDUCATION IN RELATION TO EARLY AND LATE CHILD HEALTH OUTCOMES - FINDINGS FROM A BRAZILIAN COHORT STUDY		Education	2	aggregate	All causes		Brazil|BRA	135	0	Pelotas		1982	1986	0	1			0			Prospective cohort	1982 Pelotas Birth Cohort	At the individual	Self-reported (Interview)	only at baseline		Self-report (human/environment)						Baseline	Infant Mortality	Mortality	Administrative medical records or disease registries	Physician diagnosis		max	months	27	0	0		0	0
			MATERNAL EDUCATION IN RELATION TO EARLY AND LATE CHILD HEALTH OUTCOMES - FINDINGS FROM A BRAZILIAN COHORT STUDY		Education	2	aggregate	All causes		Brazil|BRA	135	0	Pelotas		1982	1986	0	1			0			Prospective cohort	1982 Pelotas Birth Cohort	At the individual	Self-reported (Interview)	only at baseline		Self-report (human/environment)						Baseline	Infant Mortality	Mortality	Administrative medical records or disease registries	Physician diagnosis		max	months	27	0	0		0	0
			MATERNAL EDUCATION IN RELATION TO EARLY AND LATE CHILD HEALTH OUTCOMES - FINDINGS FROM A BRAZILIAN COHORT STUDY		Education	2	aggregate	All causes		Brazil|BRA	135	0	Pelotas		1982	1986	0	1			0			Prospective cohort	1982 Pelotas Birth Cohort	At the individual	Self-reported (Interview)	only at baseline		Self-report (human/environment)						Baseline	Infant Mortality	Mortality	Administrative medical records or disease registries	Physician diagnosis		max	months	27	1	0		1	0
			MATERNAL EDUCATION IN RELATION TO EARLY AND LATE CHILD HEALTH OUTCOMES - FINDINGS FROM A BRAZILIAN COHORT STUDY		Education	2	aggregate	All causes		Brazil|BRA	135	0	Pelotas		1982	1986	0	1			0			Prospective cohort	1982 Pelotas Birth Cohort	At the individual	Self-reported (Interview)	only at baseline		Self-report (human/environment)						Baseline	Infant Mortality	Mortality	Administrative medical records or disease registries	Physician diagnosis		max	months	27	1	0		1	0
			MATERNAL EDUCATION IN RELATION TO EARLY AND LATE CHILD HEALTH OUTCOMES - FINDINGS FROM A BRAZILIAN COHORT STUDY		Education	2	aggregate	All causes		Brazil|BRA	135	0	Pelotas		1982	1986	0	1			0			Prospective cohort	1982 Pelotas Birth Cohort	At the individual	Self-reported (Interview)	only at baseline		Self-report (human/environment)						Baseline	Infant Mortality	Mortality	Administrative medical records or disease registries	Physician diagnosis		max	months	27	1	0		1	0
			Neonatal mortality in Jordan: secondary analysis of Jordan Population and Family Health Survey (JPFHS) data		Education	2	aggregate	All causes		Jordan|JOR	144	1			2009	2009	0	0.0833333			0			Cross sectional	2009 Jordanian Population and Family Health Survey (JPFHS)	At the individual	Self-reported (JPFHS)	only at baseline		Self-report (human/environment)			Period: years	5		Baseline	Neonatal Mortality	Mortality	Self-report			max	months	1	1	1		0	0
			Neonatal mortality in Jordan: secondary analysis of Jordan Population and Family Health Survey (JPFHS) data		Education	2	aggregate	All causes		Jordan|JOR	144	1			2009	2009	0	0.0833333			0			Cross sectional	2009 Jordanian Population and Family Health Survey (JPFHS)	At the individual	Self-reported (JPFHS)	only at baseline		Self-report (human/environment)			Period: years	5		Baseline	Neonatal Mortality	Mortality	Self-report			max	months	1	0	1		0	0
			The color of child survival in Colombia, 1955–2005		Education	2	aggregate	All causes		Colombia|COL	125	1			2005	2005	0	5			1			Cross sectional	2005 Colombian Integrated Public Use Microdata Series-International (IPUMS-I)	At the individual	Census (IPUMS-I)	only at baseline					Lifetime			Baseline	Child Mortality	Mortality	Self-report			max	years	5	0	0		0	1
			The color of child survival in Colombia, 1955–2006		Education	2	aggregate	All causes		Colombia|COL	125	1			2005	2005	0	5			1			Cross sectional	2005 Colombian Integrated Public Use Microdata Series-International (IPUMS-I)	At the individual	Census (IPUMS-I)	only at baseline					Lifetime			Baseline	Child Mortality	Mortality	Self-report			max	years	5	0	0		0	1
			The color of child survival in Colombia, 1955–2007		Education	2	aggregate	All causes		Colombia|COL	125	1			2005	2005	0	5			1			Cross sectional	2005 Colombian Integrated Public Use Microdata Series-International (IPUMS-I)	At the individual	Census (IPUMS-I)	only at baseline					Lifetime			Baseline	Child Mortality	Mortality	Self-report			max	years	5	0	0		0	1
			The color of child survival in Colombia, 1955–2008		Education	2	aggregate	All causes		Colombia|COL	125	1			2005	2005	0	5			1			Cross sectional	2005 Colombian Integrated Public Use Microdata Series-International (IPUMS-I)	At the individual	Census (IPUMS-I)	only at baseline					Lifetime			Baseline	Child Mortality	Mortality	Self-report			max	years	5	0	0		0	1
			The color of child survival in Colombia, 1955–2009		Education	2	aggregate	All causes		Colombia|COL	125	1			2005	2005	0	5			1			Cross sectional	2005 Colombian Integrated Public Use Microdata Series-International (IPUMS-I)	At the individual	Census (IPUMS-I)	only at baseline					Lifetime			Baseline	Child Mortality	Mortality	Self-report			max	years	5	0	0		0	1
			The color of child survival in Colombia, 1955–2010		Education	2	aggregate	All causes		Colombia|COL	125	1			2005	2005	0	5			1			Cross sectional	2005 Colombian Integrated Public Use Microdata Series-International (IPUMS-I)	At the individual	Census (IPUMS-I)	only at baseline					Lifetime			Baseline	Child Mortality	Mortality	Self-report			max	years	5	0	0		0	1
			The color of child survival in Colombia, 1955–2011		Education	2	aggregate	All causes		Colombia|COL	125	1			2005	2005	0	5			1			Cross sectional	2005 Colombian Integrated Public Use Microdata Series-International (IPUMS-I)	At the individual	Census (IPUMS-I)	only at baseline					Lifetime			Baseline	Child Mortality	Mortality	Self-report			max	years	5	1	0		0	1
			The color of child survival in Colombia, 1955–2012		Education	2	aggregate	All causes		Colombia|COL	125	1			2005	2005	0	5			1			Cross sectional	2005 Colombian Integrated Public Use Microdata Series-International (IPUMS-I)	At the individual	Census (IPUMS-I)	only at baseline					Lifetime			Baseline	Child Mortality	Mortality	Self-report			max	years	5	1	0		0	1
			The color of child survival in Colombia, 1955–2013		Education	2	aggregate	All causes		Colombia|COL	125	1			2005	2005	0	5			1			Cross sectional	2005 Colombian Integrated Public Use Microdata Series-International (IPUMS-I)	At the individual	Census (IPUMS-I)	only at baseline					Lifetime			Baseline	Child Mortality	Mortality	Self-report			max	years	5	1	0		0	1
			The color of child survival in Colombia, 1955–2014		Education	2	aggregate	All causes		Colombia|COL	125	1			2005	2005	0	5			1			Cross sectional	2005 Colombian Integrated Public Use Microdata Series-International (IPUMS-I)	At the individual	Census (IPUMS-I)	only at baseline					Lifetime			Baseline	Child Mortality	Mortality	Self-report			max	years	5	1	0		0	1
			The color of child survival in Colombia, 1955–2015		Education	2	aggregate	All causes		Colombia|COL	125	1			2005	2005	0	5			1			Cross sectional	2005 Colombian Integrated Public Use Microdata Series-International (IPUMS-I)	At the individual	Census (IPUMS-I)	only at baseline					Lifetime			Baseline	Child Mortality	Mortality	Self-report			max	years	5	1	0		0	1
			The color of child survival in Colombia, 1955–2016		Education	2	aggregate	All causes		Colombia|COL	125	1			2005	2005	0	5			1			Cross sectional	2005 Colombian Integrated Public Use Microdata Series-International (IPUMS-I)	At the individual	Census (IPUMS-I)	only at baseline					Lifetime			Baseline	Child Mortality	Mortality	Self-report			max	years	5	1	0		0	1
			Risk factors of neonatal mortality incidence in Muna regency in 2014		Education	2	aggregate	All causes		Indonesia|IDN	11	0	Muna Regency, Southeast Sulawesi		2014	2014	0	0.0833333			0			Case-control		At the individual	Observed Deaths/Births and Self-reported (Questionnaire)	only at baseline								Baseline	Neonatal Mortality	Mortality	Self-report			max	months	1	0	0		0	0
			Morbidity and mortality of children aged 2-59 months admitted in the Tanzania Lake Zone's public hospitals: A cross-sectional study		Education	2	aggregate	All causes		Tanzania|TZA	189	0	Kagera, Mara, Mwanza		2015	2015	0.166667	5			1	48.8		Retrospective cohort		At the individual	Self-reported (interviews) and Vital Records	only at baseline		Self-report (human/environment)			Period: years	5		Baseline	Under-Five Mortality	Mortality	Death certificates	Physician diagnosis		max	months	58	0	0		0	0
			Morbidity and mortality of children aged 2-59 months admitted in the Tanzania Lake Zone's public hospitals: A cross-sectional study		Education	2	aggregate	All causes		Tanzania|TZA	189	0	Kagera, Mara, Mwanza		2015	2015	0.166667	5			1	48.8		Retrospective cohort		At the individual	Self-reported (interviews) and Vital Records	only at baseline		Self-report (human/environment)			Period: years	5		Baseline	Under-Five Mortality	Mortality	Death certificates	Physician diagnosis		max	months	58	0	0		0	0
			Morbidity and mortality of children aged 2-59 months admitted in the Tanzania Lake Zone's public hospitals: A cross-sectional study		Education	2	aggregate	All causes		Tanzania|TZA	189	0	Kagera, Mara, Mwanza		2015	2015	0.166667	5			1	48.8		Retrospective cohort		At the individual	Self-reported (interviews) and Vital Records	only at baseline		Self-report (human/environment)			Period: years	5		Baseline	Under-Five Mortality	Mortality	Death certificates	Physician diagnosis		max	months	58	0	0		0	0
			Morbidity and mortality of children aged 2-59 months admitted in the Tanzania Lake Zone's public hospitals: A cross-sectional study		Education	2	aggregate	All causes		Tanzania|TZA	189	0	Kagera, Mara, Mwanza		2015	2015	0.166667	5			1	48.8		Retrospective cohort		At the individual	Self-reported (interviews) and Vital Records	only at baseline		Self-report (human/environment)			Period: years	5		Baseline	Under-Five Mortality	Mortality	Death certificates	Physician diagnosis		max	months	58	0	0		0	0
			Effect of socio-economic characteristics on fertility and under-five mortality: Examples from the Santals of Birbhum district, West Bengal, India		Education	2	aggregate	All causes		India|IND	163	0	Suri sub-division of Birbhum district, West Bengal				0	5			0			Cross sectional		At the individual	Self-reported (interview)	only at baseline		Self-report (human/environment)			Lifetime			Baseline	Under-Five Mortality	Mortality	Self-report			max	years	5	1	1		0	0
			Effect of socio-economic characteristics on fertility and under-five mortality: Examples from the Santals of Birbhum district, West Bengal, India		Education	2	aggregate	All causes		India|IND	163	0	Suri sub-division of Birbhum district, West Bengal				0	5			0			Cross sectional		At the individual	Self-reported (interview)	only at baseline		Self-report (human/environment)			Lifetime			Baseline	Under-Five Mortality	Mortality	Self-report			max	years	5	1	1		0	0
			Effect of socio-economic characteristics on fertility and under-five mortality: Examples from the Santals of Birbhum district, West Bengal, India		Education	2	aggregate	All causes		India|IND	163	0	Suri sub-division of Birbhum district, West Bengal				0	5			0			Cross sectional		At the individual	Self-reported (interview)	only at baseline		Self-report (human/environment)			Lifetime			Baseline	Under-Five Mortality	Mortality	Self-report			max	years	5	0	0		0	0
			Effect of socio-economic characteristics on fertility and under-five mortality: Examples from the Santals of Birbhum district, West Bengal, India		Education	2	aggregate	All causes		India|IND	163	0	Suri sub-division of Birbhum district, West Bengal				0	5			0			Cross sectional		At the individual	Self-reported (interview)	only at baseline		Self-report (human/environment)			Lifetime			Baseline	Under-Five Mortality	Mortality	Self-report			max	years	5	0	0		0	0
			Socioeconomic inequalities and infant mortality of 46 470 preterm infants born in Sweden between 1992 and 2006		Education	2	aggregate	All causes		Sweden|SWE	93	1			1992	2006	0	1			1	53.8		Prospective cohort	WomMed II	At the individual	National Registries (Swedish Medical Birth Register, National Patient Register, Swedish Cause of Death Register, Swedish Total Population Register)	only at baseline								Baseline	Infant Mortality	Mortality	Administrative medical records or disease registries	Death certificates		max	years	1	1	0		0	0
			Socioeconomic inequalities and infant mortality of 46 470 preterm infants born in Sweden between 1992 and 2007		Education	2	aggregate	All causes		Sweden|SWE	93	1			1992	2006	0	1			1	53.8		Prospective cohort	WomMed II	At the individual	National Registries (Swedish Medical Birth Register, National Patient Register, Swedish Cause of Death Register, Swedish Total Population Register)	only at baseline								Baseline	Infant Mortality	Mortality	Administrative medical records or disease registries	Death certificates		max	years	1	1	0		0	0
			Socioeconomic inequalities and infant mortality of 46 470 preterm infants born in Sweden between 1992 and 2008		Education	2	aggregate	All causes		Sweden|SWE	93	1			1992	2006	0	1			1	53.8		Prospective cohort	WomMed II	At the individual	National Registries (Swedish Medical Birth Register, National Patient Register, Swedish Cause of Death Register, Swedish Total Population Register)	only at baseline								Baseline	Infant Mortality	Mortality	Administrative medical records or disease registries	Death certificates		max	years	1	1	1		1	0
			Socioeconomic inequalities and infant mortality of 46 470 preterm infants born in Sweden between 1992 and 2009		Education	2	aggregate	All causes		Sweden|SWE	93	1			1992	2006	0	1			1	53.8		Prospective cohort	WomMed II	At the individual	National Registries (Swedish Medical Birth Register, National Patient Register, Swedish Cause of Death Register, Swedish Total Population Register)	only at baseline								Baseline	Infant Mortality	Mortality	Administrative medical records or disease registries	Death certificates		max	years	1	1	1		1	0
			Ethnic inequity in neonatal survival: a case-referent study in northern Vietnam		Education	2	aggregate	All causes		Vietnam|VNM	20	0	Quang Ninh		2008-07-01	2009-12-01	0	0.0767123			0			Prospective cohort	Neonatal Health – Knowledge into Practice, NeoKIP, ISRCTN 44599712	At the individual	Self-reported (Interview)	only at baseline		Self-report (human/environment)						Baseline	Neonatal Mortality	Mortality	Self-report			max	days	28	0	0		0	0
			Ethnic inequity in neonatal survival: a case-referent study in northern Vietnam		Education	1	aggregate	All causes		Vietnam|VNM	20	0	Quang Ninh		2008-07-01	2009-12-01	0	0.0767123			0			Prospective cohort	Neonatal Health – Knowledge into Practice, NeoKIP, ISRCTN 44599712	At the individual	Self-reported (Interview)	only at baseline		Self-report (human/environment)						Baseline	Neonatal Mortality	Mortality	Self-report			max	days	28	0	0		0	0
			Ethnic inequity in neonatal survival: a case-referent study in northern Vietnam		Education	2	aggregate	All causes		Vietnam|VNM	20	0	Quang Ninh		2008-07-01	2009-12-01	0	0.0767123			0			Prospective cohort	Neonatal Health – Knowledge into Practice, NeoKIP, ISRCTN 44599712	At the individual	Self-reported (Interview)	only at baseline		Self-report (human/environment)						Baseline	Neonatal Mortality	Mortality	Self-report			max	days	28	0	0		0	0
			Ethnic inequity in neonatal survival: a case-referent study in northern Vietnam		Education	2	aggregate	All causes		Vietnam|VNM	20	0	Quang Ninh		2008-07-01	2009-12-01	0	0.0767123			0			Prospective cohort	Neonatal Health – Knowledge into Practice, NeoKIP, ISRCTN 44599712	At the individual	Self-reported (Interview)	only at baseline		Self-report (human/environment)						Baseline	Neonatal Mortality	Mortality	Self-report			max	days	28	0	0		0	0
			Ethnic inequity in neonatal survival: a case-referent study in northern Vietnam		Education	2	aggregate	All causes		Vietnam|VNM	20	0	Quang Ninh		2008-07-01	2009-12-01	0	0.0767123			0			Prospective cohort	Neonatal Health – Knowledge into Practice, NeoKIP, ISRCTN 44599712	At the individual	Self-reported (Interview)	only at baseline		Self-report (human/environment)						Baseline	Neonatal Mortality	Mortality	Self-report			max	days	28	0	0		0	0
			Effect of Facilitation of Local Stakeholder Groups on Equity in Neonatal Survival; Results from the NeoKIP Trial in Northern Vietnam		Education	2	aggregate	All causes		Vietnam|VNM	20	0	Quang Ninh Province, Northern Vietnam		2008-07-01	2011-06-01	0	0.0833333			0			Randomized controlled trial	NeoKIP trial (ISRCTN44599712)	At the individual	Self-reported (Interview)	only at baseline		Self-report (human/environment)						Baseline	Neonatal Mortality	Mortality	Administrative medical records or disease registries			max	months	1	0	0		0	0
			Effect of Facilitation of Local Stakeholder Groups on Equity in Neonatal Survival; Results from the NeoKIP Trial in Northern Vietnam		Education	2	aggregate	All causes		Vietnam|VNM	20	0	Quang Ninh Province, Northern Vietnam		2010-07-01	2011-06-01	0	0.0833333			0			Randomized controlled trial	NeoKIP trial (ISRCTN44599712)	At the individual	Self-reported (Interview)	only at baseline		Self-report (human/environment)						Baseline	Neonatal Mortality	Mortality	Administrative medical records or disease registries			max	months	1	0	0		0	0
			Effect of Facilitation of Local Stakeholder Groups on Equity in Neonatal Survival; Results from the NeoKIP Trial in Northern Vietnam		Education	2	aggregate	All causes		Vietnam|VNM	20	0	Quang Ninh Province, Northern Vietnam		2010-07-01	2011-06-01	0	0.0833333			0			Randomized controlled trial	NeoKIP trial (ISRCTN44599712)	At the individual	Self-reported (Interview)	only at baseline		Self-report (human/environment)						Baseline	Neonatal Mortality	Mortality	Administrative medical records or disease registries			max	months	1	0	0		0	0
			Effect of Facilitation of Local Stakeholder Groups on Equity in Neonatal Survival; Results from the NeoKIP Trial in Northern Vietnam		Education	2	aggregate	All causes		Vietnam|VNM	20	0	Quang Ninh Province, Northern Vietnam		2008-07-01	2009-06-01	0	0.0833333			0			Randomized controlled trial	NeoKIP trial (ISRCTN44599712)	At the individual	Self-reported (Interview)	only at baseline		Self-report (human/environment)						Baseline	Neonatal Mortality	Mortality	Administrative medical records or disease registries			max	months	1	0	0		0	0
			Effect of Facilitation of Local Stakeholder Groups on Equity in Neonatal Survival; Results from the NeoKIP Trial in Northern Vietnam		Education	2	aggregate	All causes		Vietnam|VNM	20	0	Quang Ninh Province, Northern Vietnam		2010-07-01	2011-06-01	0	0.0833333			0			Randomized controlled trial	NeoKIP trial (ISRCTN44599712)	At the individual	Self-reported (Interview)	only at baseline		Self-report (human/environment)						Baseline	Neonatal Mortality	Mortality	Administrative medical records or disease registries			max	months	1	0	0		0	0
			Effect of Facilitation of Local Stakeholder Groups on Equity in Neonatal Survival; Results from the NeoKIP Trial in Northern Vietnam		Education	2	aggregate	All causes		Vietnam|VNM	20	0	Quang Ninh Province, Northern Vietnam		2008-07-01	2009-06-01	0	0.0833333			0			Randomized controlled trial	NeoKIP trial (ISRCTN44599712)	At the individual	Self-reported (Interview)	only at baseline		Self-report (human/environment)						Baseline	Neonatal Mortality	Mortality	Administrative medical records or disease registries			max	months	1	0	0		0	0
			Effect of Facilitation of Local Stakeholder Groups on Equity in Neonatal Survival; Results from the NeoKIP Trial in Northern Vietnam		Education	2	aggregate	All causes		Vietnam|VNM	20	0	Quang Ninh Province, Northern Vietnam		2010-07-01	2011-06-01	0	0.0833333			0			Randomized controlled trial	NeoKIP trial (ISRCTN44599712)	At the individual	Self-reported (Interview)	only at baseline		Self-report (human/environment)						Baseline	Neonatal Mortality	Mortality	Administrative medical records or disease registries			max	months	1	0	0		0	0
			DONATA extraction - 57 ARTICLES INCLUDED
			Socioeconomic and environmental determinants of under-five mortality in Gamo Gofa Zone, Southern Ethiopia: A matched case control study		Education	2	aggregate	All causes	aggregate	Ethiopia|ETH	179	0	Gamo Gofa Zone, Southern Ethiopia		2011	2014	0	1			0	0.518		Case-control		At the individual	Self report, Amharic questionnaire	only at baseline		Self-report (human/environment)						Baseline	Infant Mortality	Mortality	Death certificates			max	years	1	0	1		0	0
			Socioeconomic and environmental determinants of under-five mortality in Gamo Gofa Zone, Southern Ethiopia: A matched case control study		Education	2	aggregate	All causes	aggregate	Ethiopia|ETH	179	0	Gamo Gofa Zone, Southern Ethiopia		2011	2014	0	1			0	0.518		Case-control		At the individual	Self report, Amharic questionnaire	only at baseline		Self-report (human/environment)						Baseline	Infant Mortality	Mortality	Death certificates			max	years	1	0	1		0	0
			Socioeconomic and environmental determinants of under-five mortality in Gamo Gofa Zone, Southern Ethiopia: A matched case control study		Education	2	aggregate	All causes	aggregate	Ethiopia|ETH	179	0	Gamo Gofa Zone, Southern Ethiopia		2011	2014	0	1			0	0.518		Case-control		At the individual	Self report, Amharic questionnaire	only at baseline		Self-report (human/environment)						Baseline	Infant Mortality	Mortality	Death certificates			max	years	1	0	1		0	0
			Socioeconomic and environmental determinants of under-five mortality in Gamo Gofa Zone, Southern Ethiopia: A matched case control study		Education	2	aggregate	All causes	aggregate	Ethiopia|ETH	179	0	Gamo Gofa Zone, Southern Ethiopia		2011	2014	0	5			0	0.518		Case-control		At the individual	Self report, Amharic questionnaire	only at baseline		Self-report (human/environment)						Baseline	Child Mortality	Mortality	Death certificates			max	years	5	0	1		0	0
			Socioeconomic and environmental determinants of under-five mortality in Gamo Gofa Zone, Southern Ethiopia: A matched case control study		Education	2	aggregate	All causes	aggregate	Ethiopia|ETH	179	0	Gamo Gofa Zone, Southern Ethiopia		2011	2014	0	5			0	0.518		Case-control		At the individual	Self report, Amharic questionnaire	only at baseline		Self-report (human/environment)						Baseline	Child Mortality	Mortality	Death certificates			max	years	5	0	1		0	0
			Socioeconomic and environmental determinants of under-five mortality in Gamo Gofa Zone, Southern Ethiopia: A matched case control study		Education	2	aggregate	All causes	aggregate	Ethiopia|ETH	179	0	Gamo Gofa Zone, Southern Ethiopia		2011	2014	0	5			0	0.518		Case-control		At the individual	Self report, Amharic questionnaire	only at baseline		Self-report (human/environment)						Baseline	Child Mortality	Mortality	Death certificates			max	years	5	0	1		0	0
			Socioeconomic and environmental determinants of under-five mortality in Gamo Gofa Zone, Southern Ethiopia: A matched case control study		Education	2	aggregate	All causes	aggregate	Ethiopia|ETH	179	0	Gamo Gofa Zone, Southern Ethiopia		2011	2014	0	5			0	0.518		Case-control		At the individual	Self report, Amharic questionnaire	only at baseline		Self-report (human/environment)						Baseline	Child Mortality	Mortality	Death certificates			max
			Risk factors for neonatal mortality in the life of first week		Education	2	aggregate	All causes	aggregate	Brazil|BRA	135	1			2003	2012	0	0.0164384			0			Cross sectional	MIS, Data SUS	At the individual	Vital records	only at baseline		Self-report (human/environment)						Baseline	Neonatal mortality	Mortality	Death certificates			max	days	6	0	0		0	0
			Risk factors for neonatal mortality in the life of first week		Education	2	aggregate	All causes	aggregate	Brazil|BRA	135	1			2003	2012	0	0.0164384			0			Cross sectional	MIS, Data SUS	At the individual	Vital records	only at baseline		Self-report (human/environment)						Baseline	Neonatal mortality	Mortality	Death certificates			max	days	6	0	0		0	0
			Risk factors for neonatal mortality in the life of first week		Education	2	aggregate	All causes	aggregate	Brazil|BRA	135	1			2003	2012	0	0.0164384			0			Cross sectional	MIS, Data SUS	At the individual	Vital records	only at baseline		Self-report (human/environment)						Baseline	Neonatal mortality	Mortality	Death certificates			max	days	6	0	0		0	0
			Risk factors for neonatal mortality in the life of first week		Education	2	aggregate	All causes	aggregate	Brazil|BRA	135	1			2003	2012	0	0.0164384			0			Cross sectional	MIS, Data SUS	At the individual	Vital records	only at baseline		Self-report (human/environment)						Baseline	Neonatal mortality	Mortality	Death certificates			max	days	6	0	0		0	0
			Risk factors for neonatal mortality in the life of first week		Education	2	aggregate	All causes	aggregate	Brazil|BRA	135	1			2003	2012	0	0.0164384			0			Cross sectional	MIS, Data SUS	At the individual	Vital records	only at baseline		Self-report (human/environment)						Baseline	Neonatal mortality	Mortality	Death certificates			max	days	6
			Maternal education and risk of offspring death; changing patterns from 16 weeks of gestation until one year after birth		Education	2	aggregate	All causes	aggregate	Norway|NOR	90	1			1999	2004	0	0.0191781			0			Retrospective cohort		At the individual	Administrative records	only at baseline								Baseline	Under 1 week mortality	Mortality	Death certificates			max	weeks	1	1	1		0	0
			Maternal education and risk of offspring death; changing patterns from 16 weeks of gestation until one year after birth		Education	2	aggregate	All causes	aggregate	Norway|NOR	90	1			1999	2004	0	0.0191781			0			Retrospective cohort		At the individual	Administrative records	only at baseline								Baseline	Under 1 week mortality	Mortality	Death certificates			max	weeks	1	1	1		0	0
			Maternal education and risk of offspring death; changing patterns from 16 weeks of gestation until one year after birth		Education	2	aggregate	All causes	aggregate	Norway|NOR	90	1			1999	2004	0	0.0191781			0			Retrospective cohort		At the individual	Administrative records	only at baseline								Baseline	Under 1 week mortality	Mortality	Death certificates			max	weeks	1	0	0		0	0
			Maternal education and risk of offspring death; changing patterns from 16 weeks of gestation until one year after birth		Education	2	aggregate	All causes	aggregate	Norway|NOR	90	1			1999	2004	0	0.0191781			0			Retrospective cohort		At the individual	Administrative records	only at baseline								Baseline	Under 1 week mortality	Mortality	Death certificates			max	weeks	1	0	0		0	0
			Maternal education and risk of offspring death; changing patterns from 16 weeks of gestation until one year after birth		Education	2	aggregate	All causes	aggregate	Norway|NOR	90	1			1999	2004	0.0191781	0.0833333			1			Retrospective cohort		At the individual	Administrative records	only at baseline								Baseline	Neonatal mortality	Mortality	Death certificates			max	weeks	3	1	1		0	0
			Maternal education and risk of offspring death; changing patterns from 16 weeks of gestation until one year after birth		Education	2	aggregate	All causes	aggregate	Norway|NOR	90	1			1999	2004	0.0191781	0.0833333			1			Retrospective cohort		At the individual	Administrative records	only at baseline								Baseline	Neonatal mortality	Mortality	Death certificates			max	weeks	3	1	1		0	0
			Maternal education and risk of offspring death; changing patterns from 16 weeks of gestation until one year after birth		Education	2	aggregate	All causes	aggregate	Norway|NOR	90	1			1999	2004	0.0191781	0.0833333			1			Retrospective cohort		At the individual	Administrative records	only at baseline								Baseline	Neonatal mortality	Mortality	Death certificates			max	weeks	3	0	0		0	0
			Maternal education and risk of offspring death; changing patterns from 16 weeks of gestation until one year after birth		Education	2	aggregate	All causes	aggregate	Norway|NOR	90	1			1999	2004	0.0191781	0.0833333			1			Retrospective cohort		At the individual	Administrative records	only at baseline								Baseline	Neonatal mortality	Mortality	Death certificates			max	weeks	3	0	0		0	0
			Maternal education and risk of offspring death; changing patterns from 16 weeks of gestation until one year after birth		Education	2	aggregate	All causes	aggregate	Norway|NOR	90	1			1999	2004	0.0833333	1			1			Retrospective cohort		At the individual	Administrative records	only at baseline								Baseline	Infant mortality	Mortality	Death certificates			max	months	11	1	1		0	0
			Maternal education and risk of offspring death; changing patterns from 16 weeks of gestation until one year after birth		Education	2	aggregate	All causes	aggregate	Norway|NOR	90	1			1999	2004	0.0833333	1			1			Retrospective cohort		At the individual	Administrative records	only at baseline								Baseline	Infant mortality	Mortality	Death certificates			max	months	11	1	1		0	0
			Maternal education and risk of offspring death; changing patterns from 16 weeks of gestation until one year after birth		Education	2	aggregate	All causes	aggregate	Norway|NOR	90	1			1999	2004	0.0833333	1			1			Retrospective cohort		At the individual	Administrative records	only at baseline								Baseline	Infant mortality	Mortality	Death certificates			max	months	11	0	0		0	0
			Maternal education and risk of offspring death; changing patterns from 16 weeks of gestation until one year after birth		Education	2	aggregate	All causes	aggregate	Norway|NOR	90	1			1999	2004	0.0833333	1			1			Retrospective cohort		At the individual	Administrative records	only at baseline								Baseline	Infant mortality	Mortality	Death certificates			max	months	11	0	0		0	0
			Maternal education and risk of offspring death; changing patterns from 16 weeks of gestation until one year after birth		Education	2	aggregate	All causes	aggregate	Norway|NOR	90	1			1999	2004	0	0.0191781			1			Retrospective cohort		At the individual	Administrative records	only at baseline								Baseline	Under 1 week mortality	Mortality	Death certificates			max	weeks	1
			Maternal education and risk of offspring death; changing patterns from 16 weeks of gestation until one year after birth		Education	2	aggregate	All causes	aggregate	Norway|NOR	90	1			1999	2004	0.0191781	0.0833333			1			Retrospective cohort		At the individual	Administrative records	only at baseline								Baseline	Neonatal mortality	Mortality	Death certificates			max	weeks	3
			Maternal education and risk of offspring death; changing patterns from 16 weeks of gestation until one year after birth		Education	2	aggregate	All causes	aggregate	Norway|NOR	90	1			1999	2004	0.0833333	1			1			Retrospective cohort		At the individual	Administrative records	only at baseline								Baseline	Infant mortality	Mortality	Death certificates			max	months	11
			Maternal education, birth weight, and infant mortality in the United States		Education	2	aggregate	All causes	aggregate	United States|USA	102	1			2001	2001	0	1			0	0		Retrospective cohort		At the individual	Death certificates	only at baseline								Baseline	Infant mortality	Mortality	Death certificates			max	years	1	0	0		0	0
			Maternal education, birth weight, and infant mortality in the United States		Education	2	aggregate	All causes	aggregate	United States|USA	102	1			2001	2001	0	1			0	1		Retrospective cohort		At the individual	Death certificates	only at baseline								Baseline	Infant mortality	Mortality	Death certificates			max	years	1	0	0		0	0
			Maternal education, birth weight, and infant mortality in the United States		Education	2	aggregate	All causes	aggregate	United States|USA	102	1			2001	2001	0	1			0	0		Retrospective cohort		At the individual	Death certificates	only at baseline								Baseline	Infant mortality	Mortality	Death certificates			max	years	1	0	0		0	0
			Maternal education, birth weight, and infant mortality in the United States		Education	2	aggregate	All causes	aggregate	United States|USA	102	1			2001	2001	0	1			0	1		Retrospective cohort		At the individual	Death certificates	only at baseline								Baseline	Infant mortality	Mortality	Death certificates			max	years	1	0	0		0	0
			Maternal education, birth weight, and infant mortality in the United States		Education	2	aggregate	All causes	aggregate	United States|USA	102	1			2001	2001	0	1			0	0		Retrospective cohort		At the individual	Death certificates	only at baseline								Baseline	Infant mortality	Mortality	Death certificates			max	years	1	0	0		0	0
			Maternal education, birth weight, and infant mortality in the United States		Education	2	aggregate	All causes	aggregate	United States|USA	102	1			2001	2001	0	1			0	1		Retrospective cohort		At the individual	Death certificates	only at baseline								Baseline	Infant mortality	Mortality	Death certificates			max	years	1	0	0		0	0
			Maternal education, birth weight, and infant mortality in the United States		Education	2	aggregate	All causes	aggregate	United States|USA	102	1			2001	2001	0	1			0	0		Retrospective cohort		At the individual	Death certificates	only at baseline								Baseline	Infant mortality	Mortality	Death certificates			max	years	1	0	0		0	0
			Maternal education, birth weight, and infant mortality in the United States		Education	2	aggregate	All causes	aggregate	United States|USA	102	1			2001	2001	0	1			0	1		Retrospective cohort		At the individual	Death certificates	only at baseline								Baseline	Infant mortality	Mortality	Death certificates			max	years	1	0	0		0	0
			Maternal education, birth weight, and infant mortality in the United States		Education	2	aggregate	All causes	aggregate	United States|USA	102	1			2001	2001	0	1			0	0		Retrospective cohort		At the individual	Death certificates	only at baseline								Baseline	Infant mortality	Mortality	Death certificates			max	years	1	0	0		0	0
			Maternal education, birth weight, and infant mortality in the United States		Education	2	aggregate	All causes	aggregate	United States|USA	102	1			2001	2001	0	1			0	1		Retrospective cohort		At the individual	Death certificates	only at baseline								Baseline	Infant mortality	Mortality	Death certificates			max	years	1	0	0		0	0
			Maternal education, birth weight, and infant mortality in the United States		Education	2	aggregate	All causes	aggregate	United States|USA	102	1			2001	2001	0	1			0	0		Retrospective cohort		At the individual	Death certificates	only at baseline								Baseline	Infant mortality	Mortality	Death certificates			max	years	1	0	0		0	0
			Maternal education, birth weight, and infant mortality in the United States		Education	2	aggregate	All causes	aggregate	United States|USA	102	1			2001	2001	0	1			0	1		Retrospective cohort		At the individual	Death certificates	only at baseline								Baseline	Infant mortality	Mortality	Death certificates			max	years	1	0	0		0	0
			Maternal education, birth weight, and infant mortality in the United States		Education	2	aggregate	All causes	aggregate	United States|USA	102	1			2001	2001	0	1			0	0		Retrospective cohort		At the individual	Death certificates	only at baseline								Baseline	Infant mortality	Mortality	Death certificates			max	years	1	0	0		0	0
			Maternal education, birth weight, and infant mortality in the United States		Education	2	aggregate	All causes	aggregate	United States|USA	102	1			2001	2001	0	1			0	1		Retrospective cohort		At the individual	Death certificates	only at baseline								Baseline	Infant mortality	Mortality	Death certificates			max	years	1	0	0		0	0
			Maternal education, birth weight, and infant mortality in the United States		Education	2	aggregate	All causes	aggregate	United States|USA	102	1			2001	2001	0	1			0	0		Retrospective cohort		At the individual	Death certificates	only at baseline								Baseline	Infant mortality	Mortality	Death certificates			max	years	1	0	0		0	0
			Maternal education, birth weight, and infant mortality in the United States		Education	2	aggregate	All causes	aggregate	United States|USA	102	1			2001	2001	0	1			0	1		Retrospective cohort		At the individual	Death certificates	only at baseline								Baseline	Infant mortality	Mortality	Death certificates			max	years	1	0	0		0	0
			Maternal education, birth weight, and infant mortality in the United States		Education	2	aggregate	All causes	aggregate	United States|USA	102	1			2001	2001	0	1			0	0		Retrospective cohort		At the individual	Death certificates	only at baseline								Baseline	Infant mortality	Mortality	Death certificates			max	years	1	0	0		0	0
			Maternal education, birth weight, and infant mortality in the United States		Education	2	aggregate	All causes	aggregate	United States|USA	102	1			2001	2001	0	1			0	1		Retrospective cohort		At the individual	Death certificates	only at baseline								Baseline	Infant mortality	Mortality	Death certificates			max	years	1	0	0		0	0
			Maternal education, birth weight, and infant mortality in the United States		Education	2	aggregate	All causes	aggregate	United States|USA	102	1			2001	2001	0	1			0	0		Retrospective cohort		At the individual	Death certificates	only at baseline								Baseline	Infant mortality	Mortality	Death certificates			max	years	1	0	0		0	0
			Maternal education, birth weight, and infant mortality in the United States		Education	2	aggregate	All causes	aggregate	United States|USA	102	1			2001	2001	0	1			0	1		Retrospective cohort		At the individual	Death certificates	only at baseline								Baseline	Infant mortality	Mortality	Death certificates			max	years	1	0	0		0	0
			Maternal education, birth weight, and infant mortality in the United States		Education	2	aggregate	All causes	aggregate	United States|USA	102	1			2001	2001	0	1			0	0		Retrospective cohort		At the individual	Death certificates	only at baseline								Baseline	Infant mortality	Mortality	Death certificates			max	years	1	0	0		0	0
			Maternal education, birth weight, and infant mortality in the United States		Education	2	aggregate	All causes	aggregate	United States|USA	102	1			2001	2001	0	1			0	1		Retrospective cohort		At the individual	Death certificates	only at baseline								Baseline	Infant mortality	Mortality	Death certificates			max	years	1	0	0		0	0
			Maternal education, birth weight, and infant mortality in the United States		Education	2	aggregate	All causes	aggregate	United States|USA	102	1			2001	2001	0	1			0	0		Retrospective cohort		At the individual	Death certificates	only at baseline								Baseline	Infant mortality	Mortality	Death certificates			max	years	1	0	0		0	0
			Maternal education, birth weight, and infant mortality in the United States		Education	2	aggregate	All causes	aggregate	United States|USA	102	1			2001	2001	0	1			0	1		Retrospective cohort		At the individual	Death certificates	only at baseline								Baseline	Infant mortality	Mortality	Death certificates			max	years	1	0	0		0	0
			Association of caesarean section and neonatal death: a population-based case–control study in Islamic Republic of Iran		Education	2	aggregate	All causes	aggregate	Iran|IRN	142	0	Bushehr		23.09.2011	22.09.2012	0	0.0767123			0			Case-control		At the individual	Self reported (interviews)	only at baseline		Self-report (human/environment)						Baseline	Neonatal mortality	Mortality	Administrative medical records or disease registries			max	days	28	1	0		0	0
			Association of caesarean section and neonatal death: a population-based case–control study in Islamic Republic of Iran		Education	2	aggregate	All causes	aggregate	Iran|IRN	142	0	Bushehr		23.09.2012	22.09.2013	0	0.0767123			0			Case-control		At the individual	Self reported (interviews)	only at baseline		Self-report (human/environment)						Baseline	Neonatal mortality	Mortality	Administrative medical records or disease registries			max	days	28	1	0		0	0
			Association of caesarean section and neonatal death: a population-based case–control study in Islamic Republic of Iran		Education	2	aggregate	All causes	aggregate	Iran|IRN	142	0	Bushehr		23.09.2013	22.09.2014	0	0.0767123			0			Case-control		At the individual	Self reported (interviews)	only at baseline		Self-report (human/environment)						Baseline	Neonatal mortality	Mortality	Administrative medical records or disease registries			max	days	28	1	0		0	0
			Association of caesarean section and neonatal death: a population-based case–control study in Islamic Republic of Iran		Education	2	aggregate	All causes	aggregate	Iran|IRN	142	0	Bushehr		23.09.2014	22.09.2015	0	0.0767123			0			Case-control		At the individual	Self reported (interviews)	only at baseline		Self-report (human/environment)						Baseline	Neonatal mortality	Mortality	Administrative medical records or disease registries			max	days	28	1	0		0	0
			A structural equation analysis on the relationship between maternal health services utilization and newborn health outcomes: a cross-sectional study in Eastern Uganda		Education	2	aggregate	All causes	aggregate	Uganda|UGA	190	0	Pallisa, Kibuku and Kamuli districts		2015	2015	0	0.0767123			0			Cross sectional	Maternal and Neonatal Implementation for Equitable Systems (MANIFEST)	At the individual	Self reported	only at baseline		Self-report (human/environment)			Period: months	12		Baseline	Neonatal mortality	Mortality	Self-report			max	days	28	0	0		0	0
			A structural equation analysis on the relationship between maternal health services utilization and newborn health outcomes: a cross-sectional study in Eastern Uganda		Education	2	aggregate	All causes	aggregate	Uganda|UGA	190	0	Pallisa, Kibuku and Kamuli districts		2015	2015	0	0.0767123			0			Cross sectional	Maternal and Neonatal Implementation for Equitable Systems (MANIFEST)	At the individual	Self reported	only at baseline		Self-report (human/environment)			Period: months	12		Baseline	Neonatal mortality	Mortality	Self-report			max	days	28	0	0		0	0
			Independent risk factors associated with infant deaths		Education	2	aggregate	All causes	aggregate	Brazil|BRA	135	0	Municipality of Paranvaí		2000	2002	0	1			0	0.472		Cross sectional		At the individual	vital records (Information System on Live Births and Mortality of the Unified Health System)	only at baseline								Baseline	Infant mortality	Mortality	Death certificates			max	years	1	0	0		0	0
			Independent risk factors associated with infant deaths		Education	2	aggregate	All causes	aggregate	Brazil|BRA	135	0	Municipality of Paranvaí		2009	2011	0	1			0	0.472		Cross sectional		At the individual	vital records (Information System on Live Births and Mortality of the Unified Health System)	only at baseline								Baseline	Infant mortality	Mortality	Death certificates			max	years	1	0	0		0	0
			Independent risk factors associated with infant deaths		Education	2	aggregate	All causes	aggregate	Brazil|BRA	135	0	Municipality of Paranvaí		2000	2002	0	1			0	0.472		Cross sectional		At the individual	vital records (Information System on Live Births and Mortality of the Unified Health System)	only at baseline								Baseline	Infant mortality	Mortality	Death certificates			max	years	1	1	0		0	0
			Independent risk factors associated with infant deaths		Education	2	aggregate	All causes	aggregate	Brazil|BRA	135	0	Municipality of Paranvaí		2009	2011	0	1			0	0.472		Cross sectional		At the individual	vital records (Information System on Live Births and Mortality of the Unified Health System)	only at baseline								Baseline	Infant mortality	Mortality	Death certificates			max	years	1	1	0		0	0
			Causes of death and predictors of childhood mortality in Rwanda: a matched case-control study using verbal social autopsy		Education	2	aggregate	All causes	aggregate	Rwanda|RWA	185	0	Kayonza and Kirehe		2013	2014	0	0.0767123			0	0.562		Case-control		At the individual	Self reported (interviews)	only at baseline		Self-report (human/environment)			Period: years	1		Baseline	Neonatal mortality	Mortality	Administrative medical records or disease registries			max	days	28	0	0		0	0
			Causes of death and predictors of childhood mortality in Rwanda: a matched case-control study using verbal social autopsy		Education	2	aggregate	All causes	aggregate	Rwanda|RWA	185	0	Kayonza and Kirehe		2013	2014	0.0767123	5			1	0.562		Case-control		At the individual	Self reported (interviews)	only at baseline		Self-report (human/environment)			Period: years	1		Baseline	Pos-neonatal mortality	Mortality	Administrative medical records or disease registries			max	days	337	0	0		0	0
			Causes of death and predictors of childhood mortality in Rwanda: a matched case-control study using verbal social autopsy		Education	2	aggregate	All causes	aggregate	Rwanda|RWA	185	0	Kayonza and Kirehe		2013	2014	0.0767123	5			1	0.562		Case-control		At the individual	Self reported (interviews)	only at baseline		Self-report (human/environment)			Period: years	1		Baseline	Pos-neonatal mortality	Mortality	Administrative medical records or disease registries			max	days	337	1	1		0	0
			Major improvements, but persisting inequalities in infant survival in Estonia 1992-2002		Education	2	aggregate	All causes	aggregate	Estonia|EST	58	1			1992	1997	0	0.0741758			0			Retrospective cohort		At the individual	vital records (birth registry)	only at baseline		Self-report (human/environment)						Baseline	Neonatal mortality	Mortality	Death certificates			max	days	27	0	0		0	0
			Major improvements, but persisting inequalities in infant survival in Estonia 1992-2003		Education	2	aggregate	All causes	aggregate	Estonia|EST	58	1			1992	1997	0	0.0741758			0			Retrospective cohort		At the individual	vital records (birth registry)	only at baseline		Self-report (human/environment)						Baseline	Neonatal mortality	Mortality	Death certificates			max	days	27	0	0		0	0
			Major improvements, but persisting inequalities in infant survival in Estonia 1992-2004		Education	2	aggregate	All causes	aggregate	Estonia|EST	58	1			1992	1997	0	0.0741758			0			Retrospective cohort		At the individual	vital records (birth registry)	only at baseline		Self-report (human/environment)						Baseline	Neonatal mortality	Mortality	Death certificates			max	days	27	0	0		0	0
			Major improvements, but persisting inequalities in infant survival in Estonia 1992-2005		Education	2	aggregate	All causes	aggregate	Estonia|EST	58	1			1992	1997	0	0.0741758			0			Retrospective cohort		At the individual	vital records (birth registry)	only at baseline		Self-report (human/environment)						Baseline	Neonatal mortality	Mortality	Death certificates			max	days	27	1	1		0	0
			Major improvements, but persisting inequalities in infant survival in Estonia 1992-2006		Education	2	aggregate	All causes	aggregate	Estonia|EST	58	1			1992	1997	0	0.0741758			0			Retrospective cohort		At the individual	vital records (birth registry)	only at baseline		Self-report (human/environment)						Baseline	Neonatal mortality	Mortality	Death certificates			max	days	27	1	1		0	0
			Major improvements, but persisting inequalities in infant survival in Estonia 1992-2007		Education	2	aggregate	All causes	aggregate	Estonia|EST	58	1			1992	1997	0	0.0741758			0			Retrospective cohort		At the individual	vital records (birth registry)	only at baseline		Self-report (human/environment)						Baseline	Neonatal mortality	Mortality	Death certificates			max	days	27	1	1		0	0
			Major improvements, but persisting inequalities in infant survival in Estonia 1992-2008		Education	2	aggregate	All causes	aggregate	Estonia|EST	58	1			1992	1997	0	0.0741758			0			Retrospective cohort		At the individual	vital records (birth registry)	only at baseline		Self-report (human/environment)						Baseline	Neonatal mortality	Mortality	Death certificates			max	days	27	1	1		0	0
			Major improvements, but persisting inequalities in infant survival in Estonia 1992-2009		Education	2	aggregate	All causes	aggregate	Estonia|EST	58	1			1992	1997	0	0.0741758			0			Retrospective cohort		At the individual	vital records (birth registry)	only at baseline		Self-report (human/environment)						Baseline	Neonatal mortality	Mortality	Death certificates			max	days	27	1	1		0	0
			Major improvements, but persisting inequalities in infant survival in Estonia 1992-2010		Education	2	aggregate	All causes	aggregate	Estonia|EST	58	1			1992	1997	0	0.0741758			0			Retrospective cohort		At the individual	vital records (birth registry)	only at baseline		Self-report (human/environment)						Baseline	Neonatal mortality	Mortality	Death certificates			max	days	27	1	1		0	0
			Major improvements, but persisting inequalities in infant survival in Estonia 1992-2011		Education	2	aggregate	All causes	aggregate	Estonia|EST	58	1			1992	1997	0	0.0741758			0			Retrospective cohort		At the individual	vital records (birth registry)	only at baseline		Self-report (human/environment)						Baseline	Neonatal mortality	Mortality	Death certificates			max	days	27	0	0		0	0
			Major improvements, but persisting inequalities in infant survival in Estonia 1992-2012		Education	2	aggregate	All causes	aggregate	Estonia|EST	58	1			1992	1997	0	0.0741758			0			Retrospective cohort		At the individual	vital records (birth registry)	only at baseline		Self-report (human/environment)						Baseline	Neonatal mortality	Mortality	Death certificates			max	days	27	0	0		0	0
			Major improvements, but persisting inequalities in infant survival in Estonia 1992-2013		Education	2	aggregate	All causes	aggregate	Estonia|EST	58	1			1992	1997	0	0.0741758			0			Retrospective cohort		At the individual	vital records (birth registry)	only at baseline		Self-report (human/environment)						Baseline	Neonatal mortality	Mortality	Death certificates			max	days	27	0	0		0	0
			Major improvements, but persisting inequalities in infant survival in Estonia 1992-2014		Education	2	aggregate	All causes	aggregate	Estonia|EST	58	1			1997	2002	0	0.0741758			0			Retrospective cohort		At the individual	vital records (birth registry)	only at baseline		Self-report (human/environment)						Baseline	Neonatal mortality	Mortality	Death certificates			max	days	27	0	0		0	0
			Major improvements, but persisting inequalities in infant survival in Estonia 1992-2015		Education	2	aggregate	All causes	aggregate	Estonia|EST	58	1			1997	2002	0	0.0741758			0			Retrospective cohort		At the individual	vital records (birth registry)	only at baseline		Self-report (human/environment)						Baseline	Neonatal mortality	Mortality	Death certificates			max	days	27	0	0		0	0
			Major improvements, but persisting inequalities in infant survival in Estonia 1992-2016		Education	2	aggregate	All causes	aggregate	Estonia|EST	58	1			1997	2002	0	0.0741758			0			Retrospective cohort		At the individual	vital records (birth registry)	only at baseline		Self-report (human/environment)						Baseline	Neonatal mortality	Mortality	Death certificates			max	days	27	0	0		0	0
			Major improvements, but persisting inequalities in infant survival in Estonia 1992-2017		Education	2	aggregate	All causes	aggregate	Estonia|EST	58	1			1997	2002	0	0.0741758			0			Retrospective cohort		At the individual	vital records (birth registry)	only at baseline		Self-report (human/environment)						Baseline	Neonatal mortality	Mortality	Death certificates			max	days	27	1	1		0	0
			Major improvements, but persisting inequalities in infant survival in Estonia 1992-2018		Education	2	aggregate	All causes	aggregate	Estonia|EST	58	1			1997	2002	0	0.0741758			0			Retrospective cohort		At the individual	vital records (birth registry)	only at baseline		Self-report (human/environment)						Baseline	Neonatal mortality	Mortality	Death certificates			max	days	27	1	1		0	0
			Major improvements, but persisting inequalities in infant survival in Estonia 1992-2019		Education	2	aggregate	All causes	aggregate	Estonia|EST	58	1			1997	2002	0	0.0741758			0			Retrospective cohort		At the individual	vital records (birth registry)	only at baseline		Self-report (human/environment)						Baseline	Neonatal mortality	Mortality	Death certificates			max	days	27	1	1		0	0
			Major improvements, but persisting inequalities in infant survival in Estonia 1992-2020		Education	2	aggregate	All causes	aggregate	Estonia|EST	58	1			1997	2002	0	0.0741758			0			Retrospective cohort		At the individual	vital records (birth registry)	only at baseline		Self-report (human/environment)						Baseline	Neonatal mortality	Mortality	Death certificates			max	days	27	1	1		0	0
			Major improvements, but persisting inequalities in infant survival in Estonia 1992-2021		Education	2	aggregate	All causes	aggregate	Estonia|EST	58	1			1997	2002	0	0.0741758			0			Retrospective cohort		At the individual	vital records (birth registry)	only at baseline		Self-report (human/environment)						Baseline	Neonatal mortality	Mortality	Death certificates			max	days	27	1	1		0	0
			Major improvements, but persisting inequalities in infant survival in Estonia 1992-2022		Education	2	aggregate	All causes	aggregate	Estonia|EST	58	1			1997	2002	0	0.0741758			0			Retrospective cohort		At the individual	vital records (birth registry)	only at baseline		Self-report (human/environment)						Baseline	Neonatal mortality	Mortality	Death certificates			max	days	27	1	1		0	0
			Major improvements, but persisting inequalities in infant survival in Estonia 1992-2023		Education	2	aggregate	All causes	aggregate	Estonia|EST	58	1			1997	2002	0	0.0741758			0			Retrospective cohort		At the individual	vital records (birth registry)	only at baseline		Self-report (human/environment)						Baseline	Neonatal mortality	Mortality	Death certificates			max	days	27	0	0		0	0
			Major improvements, but persisting inequalities in infant survival in Estonia 1992-2024		Education	2	aggregate	All causes	aggregate	Estonia|EST	58	1			1997	2002	0	0.0741758			0			Retrospective cohort		At the individual	vital records (birth registry)	only at baseline		Self-report (human/environment)						Baseline	Neonatal mortality	Mortality	Death certificates			max	days	27	0	0		0	0
			Major improvements, but persisting inequalities in infant survival in Estonia 1992-2025		Education	2	aggregate	All causes	aggregate	Estonia|EST	58	1			1997	2002	0	0.0741758			0			Retrospective cohort		At the individual	vital records (birth registry)	only at baseline		Self-report (human/environment)						Baseline	Neonatal mortality	Mortality	Death certificates			max	days	27	0	0		0	0
			Major improvements, but persisting inequalities in infant survival in Estonia 1992-2026		Education	2	aggregate	All causes	aggregate	Estonia|EST	58	1			1992	1997	0.0769231	1			1			Retrospective cohort		At the individual	vital records (birth registry)	only at baseline		Self-report (human/environment)						Baseline	Pos-neonatal mortality	Mortality	Death certificates			max	days	337	0	0		0	0
			Major improvements, but persisting inequalities in infant survival in Estonia 1992-2027		Education	2	aggregate	All causes	aggregate	Estonia|EST	58	1			1992	1997	0.0769231	1			1			Retrospective cohort		At the individual	vital records (birth registry)	only at baseline		Self-report (human/environment)						Baseline	Pos-neonatal mortality	Mortality	Death certificates			max	days	337	0	0		0	0
			Major improvements, but persisting inequalities in infant survival in Estonia 1992-2028		Education	2	aggregate	All causes	aggregate	Estonia|EST	58	1			1992	1997	0.0769231	1			1			Retrospective cohort		At the individual	vital records (birth registry)	only at baseline		Self-report (human/environment)						Baseline	Pos-neonatal mortality	Mortality	Death certificates			max	days	337	0	0		0	0
			Major improvements, but persisting inequalities in infant survival in Estonia 1992-2029		Education	2	aggregate	All causes	aggregate	Estonia|EST	58	1			1992	1997	0.0769231	1			1			Retrospective cohort		At the individual	vital records (birth registry)	only at baseline		Self-report (human/environment)						Baseline	Pos-neonatal mortality	Mortality	Death certificates			max	days	337	1	1		0	0
			Major improvements, but persisting inequalities in infant survival in Estonia 1992-2030		Education	2	aggregate	All causes	aggregate	Estonia|EST	58	1			1992	1997	0.0769231	1			1			Retrospective cohort		At the individual	vital records (birth registry)	only at baseline		Self-report (human/environment)						Baseline	Pos-neonatal mortality	Mortality	Death certificates			max	days	337	1	1		0	0
			Major improvements, but persisting inequalities in infant survival in Estonia 1992-2031		Education	2	aggregate	All causes	aggregate	Estonia|EST	58	1			1992	1997	0.0769231	1			1			Retrospective cohort		At the individual	vital records (birth registry)	only at baseline		Self-report (human/environment)						Baseline	Pos-neonatal mortality	Mortality	Death certificates			max	days	337	1	1		0	0
			Major improvements, but persisting inequalities in infant survival in Estonia 1992-2032		Education	2	aggregate	All causes	aggregate	Estonia|EST	58	1			1992	1997	0.0769231	1			1			Retrospective cohort		At the individual	vital records (birth registry)	only at baseline		Self-report (human/environment)						Baseline	Pos-neonatal mortality	Mortality	Death certificates			max	days	337	1	1		0	0
			Major improvements, but persisting inequalities in infant survival in Estonia 1992-2033		Education	2	aggregate	All causes	aggregate	Estonia|EST	58	1			1992	1997	0.0769231	1			1			Retrospective cohort		At the individual	vital records (birth registry)	only at baseline		Self-report (human/environment)						Baseline	Pos-neonatal mortality	Mortality	Death certificates			max	days	337	1	1		0	0
			Major improvements, but persisting inequalities in infant survival in Estonia 1992-2034		Education	2	aggregate	All causes	aggregate	Estonia|EST	58	1			1992	1997	0.0769231	1			1			Retrospective cohort		At the individual	vital records (birth registry)	only at baseline		Self-report (human/environment)						Baseline	Pos-neonatal mortality	Mortality	Death certificates			max	days	337	1	1		0	0
			Major improvements, but persisting inequalities in infant survival in Estonia 1992-2035		Education	2	aggregate	All causes	aggregate	Estonia|EST	58	1			1992	1997	0.0769231	1			1			Retrospective cohort		At the individual	vital records (birth registry)	only at baseline		Self-report (human/environment)						Baseline	Pos-neonatal mortality	Mortality	Death certificates			max	days	337	0	0		0	0
			Major improvements, but persisting inequalities in infant survival in Estonia 1992-2036		Education	2	aggregate	All causes	aggregate	Estonia|EST	58	1			1992	1997	0.0769231	1			1			Retrospective cohort		At the individual	vital records (birth registry)	only at baseline		Self-report (human/environment)						Baseline	Pos-neonatal mortality	Mortality	Death certificates			max	days	337	0	0		0	0
			Major improvements, but persisting inequalities in infant survival in Estonia 1992-2037		Education	2	aggregate	All causes	aggregate	Estonia|EST	58	1			1992	1997	0.0769231	1			1			Retrospective cohort		At the individual	vital records (birth registry)	only at baseline		Self-report (human/environment)						Baseline	Pos-neonatal mortality	Mortality	Death certificates			max	days	337	0	0		0	0
			Major improvements, but persisting inequalities in infant survival in Estonia 1992-2038		Education	2	aggregate	All causes	aggregate	Estonia|EST	58	1			1997	2002	0.0769231	1			1			Retrospective cohort		At the individual	vital records (birth registry)	only at baseline		Self-report (human/environment)						Baseline	Pos-neonatal mortality	Mortality	Death certificates			max	days	337	0	0		0	0
			Major improvements, but persisting inequalities in infant survival in Estonia 1992-2039		Education	2	aggregate	All causes	aggregate	Estonia|EST	58	1			1997	2002	0.0769231	1			1			Retrospective cohort		At the individual	vital records (birth registry)	only at baseline		Self-report (human/environment)						Baseline	Pos-neonatal mortality	Mortality	Death certificates			max	days	337	0	0		0	0
			Major improvements, but persisting inequalities in infant survival in Estonia 1992-2040		Education	2	aggregate	All causes	aggregate	Estonia|EST	58	1			1997	2002	0.0769231	1			1			Retrospective cohort		At the individual	vital records (birth registry)	only at baseline		Self-report (human/environment)						Baseline	Pos-neonatal mortality	Mortality	Death certificates			max	days	337	0	0		0	0
			Major improvements, but persisting inequalities in infant survival in Estonia 1992-2041		Education	2	aggregate	All causes	aggregate	Estonia|EST	58	1			1997	2002	0.0769231	1			1			Retrospective cohort		At the individual	vital records (birth registry)	only at baseline		Self-report (human/environment)						Baseline	Pos-neonatal mortality	Mortality	Death certificates			max	days	337	1	1		0	0
			Major improvements, but persisting inequalities in infant survival in Estonia 1992-2042		Education	2	aggregate	All causes	aggregate	Estonia|EST	58	1			1997	2002	0.0769231	1			1			Retrospective cohort		At the individual	vital records (birth registry)	only at baseline		Self-report (human/environment)						Baseline	Pos-neonatal mortality	Mortality	Death certificates			max	days	337	1	1		0	0
			Major improvements, but persisting inequalities in infant survival in Estonia 1992-2043		Education	2	aggregate	All causes	aggregate	Estonia|EST	58	1			1997	2002	0.0769231	1			1			Retrospective cohort		At the individual	vital records (birth registry)	only at baseline		Self-report (human/environment)						Baseline	Pos-neonatal mortality	Mortality	Death certificates			max	days	337	1	1		0	0
			Major improvements, but persisting inequalities in infant survival in Estonia 1992-2044		Education	2	aggregate	All causes	aggregate	Estonia|EST	58	1			1997	2002	0.0769231	1			1			Retrospective cohort		At the individual	vital records (birth registry)	only at baseline		Self-report (human/environment)						Baseline	Pos-neonatal mortality	Mortality	Death certificates			max	days	337	1	1		0	0
			Major improvements, but persisting inequalities in infant survival in Estonia 1992-2045		Education	2	aggregate	All causes	aggregate	Estonia|EST	58	1			1997	2002	0.0769231	1			1			Retrospective cohort		At the individual	vital records (birth registry)	only at baseline		Self-report (human/environment)						Baseline	Pos-neonatal mortality	Mortality	Death certificates			max	days	337	1	1		0	0
			Major improvements, but persisting inequalities in infant survival in Estonia 1992-2046		Education	2	aggregate	All causes	aggregate	Estonia|EST	58	1			1997	2002	0.0769231	1			1			Retrospective cohort		At the individual	vital records (birth registry)	only at baseline		Self-report (human/environment)						Baseline	Pos-neonatal mortality	Mortality	Death certificates			max	days	337	1	1		0	0
			Major improvements, but persisting inequalities in infant survival in Estonia 1992-2047		Education	2	aggregate	All causes	aggregate	Estonia|EST	58	1			1997	2002	0.0769231	1			1			Retrospective cohort		At the individual	vital records (birth registry)	only at baseline		Self-report (human/environment)						Baseline	Pos-neonatal mortality	Mortality	Death certificates			max	days	337	0	0		0	0
			Major improvements, but persisting inequalities in infant survival in Estonia 1992-2048		Education	2	aggregate	All causes	aggregate	Estonia|EST	58	1			1997	2002	0.0769231	1			1			Retrospective cohort		At the individual	vital records (birth registry)	only at baseline		Self-report (human/environment)						Baseline	Pos-neonatal mortality	Mortality	Death certificates			max	days	337	0	0		0	0
			Major improvements, but persisting inequalities in infant survival in Estonia 1992-2049		Education	2	aggregate	All causes	aggregate	Estonia|EST	58	1			1997	2002	0.0769231	1			1			Retrospective cohort		At the individual	vital records (birth registry)	only at baseline		Self-report (human/environment)						Baseline	Pos-neonatal mortality	Mortality	Death certificates			max	days	337	0	0		0	0
			Major improvements, but persisting inequalities in infant survival in Estonia 1992-2050		Education	2	aggregate	All causes	aggregate	Estonia|EST	58	1			1992	1997	0	0.0741758			0			Retrospective cohort		At the individual	vital records (birth registry)	only at baseline		Self-report (human/environment)						Baseline	Neonatal mortality	Mortality	Death certificates			max	days	27
			Major improvements, but persisting inequalities in infant survival in Estonia 1992-2051		Education	2	aggregate	All causes	aggregate	Estonia|EST	58	1			1992	1997	0.0769231	1			1			Retrospective cohort		At the individual	vital records (birth registry)	only at baseline		Self-report (human/environment)						Baseline	Pos-neonatal mortality	Mortality	Death certificates			max	days	337
			Major improvements, but persisting inequalities in infant survival in Estonia 1992-2052		Education	2	aggregate	All causes	aggregate	Estonia|EST	58	1			1997	2002	0	0.0741758			0			Retrospective cohort		At the individual	vital records (birth registry)	only at baseline		Self-report (human/environment)						Baseline	Neonatal mortality	Mortality	Death certificates			max	days	27
			Major improvements, but persisting inequalities in infant survival in Estonia 1992-2053		Education	2	aggregate	All causes	aggregate	Estonia|EST	58	1			1997	2002	0.0769231	1			1			Retrospective cohort		At the individual	vital records (birth registry)	only at baseline		Self-report (human/environment)						Baseline	Pos-neonatal mortality	Mortality	Death certificates			max	days	337
			Effects of maternal education on infant mortality and stillbirths in Denmark: original article		Education	2	aggregate	All causes	aggregate	Denmark|DNK	78	1			1991	1992	0	0.0767123			0			Retrospective cohort		At the individual	vital records (National Bureau of Statistics (Danmarks Statistik)	only at baseline								Baseline	Neonatal mortality	Mortality	Administrative medical records or disease registries			max	days	28	0	0		0	0
			Effects of maternal education on infant mortality and stillbirths in Denmark: original article		Education	2	aggregate	All causes	aggregate	Denmark|DNK	78	1			1991	1992	0	0.0767123			0			Retrospective cohort		At the individual	vital records (National Bureau of Statistics (Danmarks Statistik)	only at baseline								Baseline	Neonatal mortality	Mortality	Administrative medical records or disease registries			max	days	28	0	0		0	0
			Effects of maternal education on infant mortality and stillbirths in Denmark: original article		Education	2	aggregate	All causes	aggregate	Denmark|DNK	78	1			1991	1992	0	0.0767123			0			Retrospective cohort		At the individual	vital records (National Bureau of Statistics (Danmarks Statistik)	only at baseline								Baseline	Neonatal mortality	Mortality	Administrative medical records or disease registries			max	days	28	0	0		0	0
			Effects of maternal education on infant mortality and stillbirths in Denmark: original article		Education	2	aggregate	All causes	aggregate	Denmark|DNK	78	1			1991	1992	0	0.0767123			0			Retrospective cohort		At the individual	vital records (National Bureau of Statistics (Danmarks Statistik)	only at baseline								Baseline	Neonatal mortality	Mortality	Administrative medical records or disease registries			max	days	28	0	0		0	0
			Effects of maternal education on infant mortality and stillbirths in Denmark: original article		Education	2	aggregate	All causes	aggregate	Denmark|DNK	78	1			1991	1992	0	0.0767123			0			Retrospective cohort		At the individual	vital records (National Bureau of Statistics (Danmarks Statistik)	only at baseline								Baseline	Neonatal mortality	Mortality	Administrative medical records or disease registries			max	days	28	0	0		0	0
			Effects of maternal education on infant mortality and stillbirths in Denmark: original article		Education	2	aggregate	All causes	aggregate	Denmark|DNK	78	1			1991	1992	0	0.0767123			0			Retrospective cohort		At the individual	vital records (National Bureau of Statistics (Danmarks Statistik)	only at baseline								Baseline	Neonatal mortality	Mortality	Administrative medical records or disease registries			max	days	28	0	0		0	0
			Effects of maternal education on infant mortality and stillbirths in Denmark: original article		Education	2	aggregate	All causes	aggregate	Denmark|DNK	78	1			1991	1992	0	0.0767123			0			Retrospective cohort		At the individual	vital records (National Bureau of Statistics (Danmarks Statistik)	only at baseline								Baseline	Neonatal mortality	Mortality	Administrative medical records or disease registries			max	days	28	0	0		0	0
			Effects of maternal education on infant mortality and stillbirths in Denmark: original article		Education	2	aggregate	All causes	aggregate	Denmark|DNK	78	1			1991	1992	0	0.0767123			0			Retrospective cohort		At the individual	vital records (National Bureau of Statistics (Danmarks Statistik)	only at baseline								Baseline	Neonatal mortality	Mortality	Administrative medical records or disease registries			max	days	28	1	0		0	0
			Effects of maternal education on infant mortality and stillbirths in Denmark: original article		Education	2	aggregate	All causes	aggregate	Denmark|DNK	78	1			1991	1992	0	0.0767123			0			Retrospective cohort		At the individual	vital records (National Bureau of Statistics (Danmarks Statistik)	only at baseline								Baseline	Neonatal mortality	Mortality	Administrative medical records or disease registries			max	days	28	1	0		0	0
			Effects of maternal education on infant mortality and stillbirths in Denmark: original article		Education	2	aggregate	All causes	aggregate	Denmark|DNK	78	1			1991	1992	0	0.0767123			0			Retrospective cohort		At the individual	vital records (National Bureau of Statistics (Danmarks Statistik)	only at baseline								Baseline	Neonatal mortality	Mortality	Administrative medical records or disease registries			max	days	28	1	0		0	0
			Effects of maternal education on infant mortality and stillbirths in Denmark: original article		Education	2	aggregate	All causes	aggregate	Denmark|DNK	78	1			1991	1992	0	0.0767123			0			Retrospective cohort		At the individual	vital records (National Bureau of Statistics (Danmarks Statistik)	only at baseline								Baseline	Neonatal mortality	Mortality	Administrative medical records or disease registries			max	days	28	1	0		0	0
			Effects of maternal education on infant mortality and stillbirths in Denmark: original article		Education	2	aggregate	All causes	aggregate	Denmark|DNK	78	1			1991	1992	0	0.0767123			0			Retrospective cohort		At the individual	vital records (National Bureau of Statistics (Danmarks Statistik)	only at baseline								Baseline	Neonatal mortality	Mortality	Administrative medical records or disease registries			max	days	28	1	0		0	0
			Effects of maternal education on infant mortality and stillbirths in Denmark: original article		Education	2	aggregate	All causes	aggregate	Denmark|DNK	78	1			1991	1992	0	0.0767123			0			Retrospective cohort		At the individual	vital records (National Bureau of Statistics (Danmarks Statistik)	only at baseline								Baseline	Neonatal mortality	Mortality	Administrative medical records or disease registries			max	days	28	1	0		0	0
			Effects of maternal education on infant mortality and stillbirths in Denmark: original article		Education	2	aggregate	All causes	aggregate	Denmark|DNK	78	1			1991	1992	0	0.0767123			0			Retrospective cohort		At the individual	vital records (National Bureau of Statistics (Danmarks Statistik)	only at baseline								Baseline	Neonatal mortality	Mortality	Administrative medical records or disease registries			max	days	28	1	0		0	0
			Effects of maternal education on infant mortality and stillbirths in Denmark: original article		Education	2	aggregate	All causes	aggregate	Denmark|DNK	78	1			1991	1992	0	0.0767123			0			Retrospective cohort		At the individual	vital records (National Bureau of Statistics (Danmarks Statistik)	only at baseline								Baseline	Neonatal mortality	Mortality	Administrative medical records or disease registries			max	days	28	1	0		0	0
			Effects of maternal education on infant mortality and stillbirths in Denmark: original article		Education	2	aggregate	All causes	aggregate	Denmark|DNK	78	1			1991	1992	0	0.0767123			0			Retrospective cohort		At the individual	vital records (National Bureau of Statistics (Danmarks Statistik)	only at baseline								Baseline	Neonatal mortality	Mortality	Administrative medical records or disease registries			max	days	28	1	0		0	0
			Effects of maternal education on infant mortality and stillbirths in Denmark: original article		Education	2	aggregate	All causes	aggregate	Denmark|DNK	78	1			1991	1992	0	0.0767123			0			Retrospective cohort		At the individual	vital records (National Bureau of Statistics (Danmarks Statistik)	only at baseline								Baseline	Neonatal mortality	Mortality	Administrative medical records or disease registries			max	days	28	1	0		0	0
			Effects of maternal education on infant mortality and stillbirths in Denmark: original article		Education	2	aggregate	All causes	aggregate	Denmark|DNK	78	1			1991	1992	0	0.0767123			0			Retrospective cohort		At the individual	vital records (National Bureau of Statistics (Danmarks Statistik)	only at baseline								Baseline	Neonatal mortality	Mortality	Administrative medical records or disease registries			max	days	28	1	0		0	0
			Effects of maternal education on infant mortality and stillbirths in Denmark: original article		Education	2	aggregate	All causes	aggregate	Denmark|DNK	78	1			1991	1992	0	0.0767123			0			Retrospective cohort		At the individual	vital records (National Bureau of Statistics (Danmarks Statistik)	only at baseline								Baseline	Neonatal mortality	Mortality	Administrative medical records or disease registries			max	days	28	1	0		0	0
			Effects of maternal education on infant mortality and stillbirths in Denmark: original article		Education	2	aggregate	All causes	aggregate	Denmark|DNK	78	1			1991	1992	0	0.0767123			0			Retrospective cohort		At the individual	vital records (National Bureau of Statistics (Danmarks Statistik)	only at baseline								Baseline	Neonatal mortality	Mortality	Administrative medical records or disease registries			max	days	28	1	0		0	0
			Effects of maternal education on infant mortality and stillbirths in Denmark: original article		Education	2	aggregate	All causes	aggregate	Denmark|DNK	78	1			1991	1992	0	0.0767123			0			Retrospective cohort		At the individual	vital records (National Bureau of Statistics (Danmarks Statistik)	only at baseline								Baseline	Neonatal mortality	Mortality	Administrative medical records or disease registries			max	days	28	1	0		0	0
			Effects of maternal education on infant mortality and stillbirths in Denmark: original article		Education	2	aggregate	All causes	aggregate	Denmark|DNK	78	1			1991	1992	0.0794521	1			1			Retrospective cohort		At the individual	vital records (National Bureau of Statistics (Danmarks Statistik)	only at baseline								Baseline	Postneonatal mortality	Mortality	Administrative medical records or disease registries			max	days	337	0	0		0	0
			Effects of maternal education on infant mortality and stillbirths in Denmark: original article		Education	2	aggregate	All causes	aggregate	Denmark|DNK	78	1			1991	1992	0.0794521	1			1			Retrospective cohort		At the individual	vital records (National Bureau of Statistics (Danmarks Statistik)	only at baseline								Baseline	Postneonatal mortality	Mortality	Administrative medical records or disease registries			max	days	337	0	0		0	0
			Effects of maternal education on infant mortality and stillbirths in Denmark: original article		Education	2	aggregate	All causes	aggregate	Denmark|DNK	78	1			1991	1992	0.0794521	1			1			Retrospective cohort		At the individual	vital records (National Bureau of Statistics (Danmarks Statistik)	only at baseline								Baseline	Postneonatal mortality	Mortality	Administrative medical records or disease registries			max	days	337	0	0		0	0
			Effects of maternal education on infant mortality and stillbirths in Denmark: original article		Education	2	aggregate	All causes	aggregate	Denmark|DNK	78	1			1991	1992	0.0794521	1			1			Retrospective cohort		At the individual	vital records (National Bureau of Statistics (Danmarks Statistik)	only at baseline								Baseline	Postneonatal mortality	Mortality	Administrative medical records or disease registries			max	days	337	0	0		0	0
			Effects of maternal education on infant mortality and stillbirths in Denmark: original article		Education	2	aggregate	All causes	aggregate	Denmark|DNK	78	1			1991	1992	0.0794521	1			1			Retrospective cohort		At the individual	vital records (National Bureau of Statistics (Danmarks Statistik)	only at baseline								Baseline	Postneonatal mortality	Mortality	Administrative medical records or disease registries			max	days	337	0	0		0	0
			Effects of maternal education on infant mortality and stillbirths in Denmark: original article		Education	2	aggregate	All causes	aggregate	Denmark|DNK	78	1			1991	1992	0.0794521	1			1			Retrospective cohort		At the individual	vital records (National Bureau of Statistics (Danmarks Statistik)	only at baseline								Baseline	Postneonatal mortality	Mortality	Administrative medical records or disease registries			max	days	337	0	0		0	0
			Effects of maternal education on infant mortality and stillbirths in Denmark: original article		Education	2	aggregate	All causes	aggregate	Denmark|DNK	78	1			1991	1992	0.0794521	1			1			Retrospective cohort		At the individual	vital records (National Bureau of Statistics (Danmarks Statistik)	only at baseline								Baseline	Postneonatal mortality	Mortality	Administrative medical records or disease registries			max	days	337	0	0		0	0
			Effects of maternal education on infant mortality and stillbirths in Denmark: original article		Education	2	aggregate	All causes	aggregate	Denmark|DNK	78	1			1991	1992	0.0794521	1			1			Retrospective cohort		At the individual	vital records (National Bureau of Statistics (Danmarks Statistik)	only at baseline								Baseline	Postneonatal mortality	Mortality	Administrative medical records or disease registries			max	days	337	1	0		0	0
			Effects of maternal education on infant mortality and stillbirths in Denmark: original article		Education	2	aggregate	All causes	aggregate	Denmark|DNK	78	1			1991	1992	0.0794521	1			1			Retrospective cohort		At the individual	vital records (National Bureau of Statistics (Danmarks Statistik)	only at baseline								Baseline	Postneonatal mortality	Mortality	Administrative medical records or disease registries			max	days	337	1	0		0	0
			Effects of maternal education on infant mortality and stillbirths in Denmark: original article		Education	2	aggregate	All causes	aggregate	Denmark|DNK	78	1			1991	1992	0.0794521	1			1			Retrospective cohort		At the individual	vital records (National Bureau of Statistics (Danmarks Statistik)	only at baseline								Baseline	Postneonatal mortality	Mortality	Administrative medical records or disease registries			max	days	337	1	0		0	0
			Effects of maternal education on infant mortality and stillbirths in Denmark: original article		Education	2	aggregate	All causes	aggregate	Denmark|DNK	78	1			1991	1992	0.0794521	1			1			Retrospective cohort		At the individual	vital records (National Bureau of Statistics (Danmarks Statistik)	only at baseline								Baseline	Postneonatal mortality	Mortality	Administrative medical records or disease registries			max	days	337	1	0		0	0
			Effects of maternal education on infant mortality and stillbirths in Denmark: original article		Education	2	aggregate	All causes	aggregate	Denmark|DNK	78	1			1991	1992	0.0794521	1			1			Retrospective cohort		At the individual	vital records (National Bureau of Statistics (Danmarks Statistik)	only at baseline								Baseline	Postneonatal mortality	Mortality	Administrative medical records or disease registries			max	days	337	1	0		0	0
			Effects of maternal education on infant mortality and stillbirths in Denmark: original article		Education	2	aggregate	All causes	aggregate	Denmark|DNK	78	1			1991	1992	0.0794521	1			1			Retrospective cohort		At the individual	vital records (National Bureau of Statistics (Danmarks Statistik)	only at baseline								Baseline	Postneonatal mortality	Mortality	Administrative medical records or disease registries			max	days	337	1	0		0	0
			Effects of maternal education on infant mortality and stillbirths in Denmark: original article		Education	2	aggregate	All causes	aggregate	Denmark|DNK	78	1			1991	1992	0.0794521	1			1			Retrospective cohort		At the individual	vital records (National Bureau of Statistics (Danmarks Statistik)	only at baseline								Baseline	Postneonatal mortality	Mortality	Administrative medical records or disease registries			max	days	337	1	0		0	0
			Effects of maternal education on infant mortality and stillbirths in Denmark: original article		Education	2	aggregate	All causes	aggregate	Denmark|DNK	78	1			1991	1992	0.0794521	1			1			Retrospective cohort		At the individual	vital records (National Bureau of Statistics (Danmarks Statistik)	only at baseline								Baseline	Postneonatal mortality	Mortality	Administrative medical records or disease registries			max	days	337	1	0		0	0
			Effects of maternal education on infant mortality and stillbirths in Denmark: original article		Education	2	aggregate	All causes	aggregate	Denmark|DNK	78	1			1991	1992	0.0794521	1			1			Retrospective cohort		At the individual	vital records (National Bureau of Statistics (Danmarks Statistik)	only at baseline								Baseline	Postneonatal mortality	Mortality	Administrative medical records or disease registries			max	days	337	1	0		0	0
			Effects of maternal education on infant mortality and stillbirths in Denmark: original article		Education	2	aggregate	All causes	aggregate	Denmark|DNK	78	1			1991	1992	0.0794521	1			1			Retrospective cohort		At the individual	vital records (National Bureau of Statistics (Danmarks Statistik)	only at baseline								Baseline	Postneonatal mortality	Mortality	Administrative medical records or disease registries			max	days	337	1	0		0	0
			Effects of maternal education on infant mortality and stillbirths in Denmark: original article		Education	2	aggregate	All causes	aggregate	Denmark|DNK	78	1			1991	1992	0.0794521	1			1			Retrospective cohort		At the individual	vital records (National Bureau of Statistics (Danmarks Statistik)	only at baseline								Baseline	Postneonatal mortality	Mortality	Administrative medical records or disease registries			max	days	337	1	0		0	0
			Effects of maternal education on infant mortality and stillbirths in Denmark: original article		Education	2	aggregate	All causes	aggregate	Denmark|DNK	78	1			1991	1992	0.0794521	1			1			Retrospective cohort		At the individual	vital records (National Bureau of Statistics (Danmarks Statistik)	only at baseline								Baseline	Postneonatal mortality	Mortality	Administrative medical records or disease registries			max	days	337	1	0		0	0
			Effects of maternal education on infant mortality and stillbirths in Denmark: original article		Education	2	aggregate	All causes	aggregate	Denmark|DNK	78	1			1991	1992	0.0794521	1			1			Retrospective cohort		At the individual	vital records (National Bureau of Statistics (Danmarks Statistik)	only at baseline								Baseline	Postneonatal mortality	Mortality	Administrative medical records or disease registries			max	days	337	1	0		0	0
			Effects of maternal education on infant mortality and stillbirths in Denmark: original article		Education	2	aggregate	All causes	aggregate	Denmark|DNK	78	1			1991	1992	0.0794521	1			1			Retrospective cohort		At the individual	vital records (National Bureau of Statistics (Danmarks Statistik)	only at baseline								Baseline	Postneonatal mortality	Mortality	Administrative medical records or disease registries			max	days	337	1	0		0	0
			Effects of maternal education on infant mortality and stillbirths in Denmark: original article		Education	2	aggregate	All causes	aggregate	Denmark|DNK	78	1			1991	1992	0	1			0			Retrospective cohort		At the individual	vital records (National Bureau of Statistics (Danmarks Statistik)	only at baseline								Baseline	Infant mortality	Mortality	Administrative medical records or disease registries			max	years	1	0	0		0	0
			Effects of maternal education on infant mortality and stillbirths in Denmark: original article		Education	2	aggregate	All causes	aggregate	Denmark|DNK	78	1			1991	1992	0	1			0			Retrospective cohort		At the individual	vital records (National Bureau of Statistics (Danmarks Statistik)	only at baseline								Baseline	Infant mortality	Mortality	Administrative medical records or disease registries			max	years	1	0	0		0	0
			Effects of maternal education on infant mortality and stillbirths in Denmark: original article		Education	2	aggregate	All causes	aggregate	Denmark|DNK	78	1			1991	1992	0	1			0			Retrospective cohort		At the individual	vital records (National Bureau of Statistics (Danmarks Statistik)	only at baseline								Baseline	Infant mortality	Mortality	Administrative medical records or disease registries			max	years	1	0	0		0	0
			Effects of maternal education on infant mortality and stillbirths in Denmark: original article		Education	2	aggregate	All causes	aggregate	Denmark|DNK	78	1			1991	1992	0	1			0			Retrospective cohort		At the individual	vital records (National Bureau of Statistics (Danmarks Statistik)	only at baseline								Baseline	Infant mortality	Mortality	Administrative medical records or disease registries			max	years	1	0	0		0	0
			Effects of maternal education on infant mortality and stillbirths in Denmark: original article		Education	2	aggregate	All causes	aggregate	Denmark|DNK	78	1			1991	1992	0	1			0			Retrospective cohort		At the individual	vital records (National Bureau of Statistics (Danmarks Statistik)	only at baseline								Baseline	Infant mortality	Mortality	Administrative medical records or disease registries			max	years	1	0	0		0	0
			Effects of maternal education on infant mortality and stillbirths in Denmark: original article		Education	2	aggregate	All causes	aggregate	Denmark|DNK	78	1			1991	1992	0	1			0			Retrospective cohort		At the individual	vital records (National Bureau of Statistics (Danmarks Statistik)	only at baseline								Baseline	Infant mortality	Mortality	Administrative medical records or disease registries			max	years	1	0	0		0	0
			Effects of maternal education on infant mortality and stillbirths in Denmark: original article		Education	2	aggregate	All causes	aggregate	Denmark|DNK	78	1			1991	1992	0	1			0			Retrospective cohort		At the individual	vital records (National Bureau of Statistics (Danmarks Statistik)	only at baseline								Baseline	Infant mortality	Mortality	Administrative medical records or disease registries			max	years	1	0	0		0	0
			Effects of maternal education on infant mortality and stillbirths in Denmark: original article		Education	2	aggregate	All causes	aggregate	Denmark|DNK	78	1			1991	1992	0	1			0			Retrospective cohort		At the individual	vital records (National Bureau of Statistics (Danmarks Statistik)	only at baseline								Baseline	Infant mortality	Mortality	Administrative medical records or disease registries			max	years	1	1	0		0	0
			Effects of maternal education on infant mortality and stillbirths in Denmark: original article		Education	2	aggregate	All causes	aggregate	Denmark|DNK	78	1			1991	1992	0	1			0			Retrospective cohort		At the individual	vital records (National Bureau of Statistics (Danmarks Statistik)	only at baseline								Baseline	Infant mortality	Mortality	Administrative medical records or disease registries			max	years	1	1	0		0	0
			Effects of maternal education on infant mortality and stillbirths in Denmark: original article		Education	2	aggregate	All causes	aggregate	Denmark|DNK	78	1			1991	1992	0	1			0			Retrospective cohort		At the individual	vital records (National Bureau of Statistics (Danmarks Statistik)	only at baseline								Baseline	Infant mortality	Mortality	Administrative medical records or disease registries			max	years	1	1	0		0	0
			Effects of maternal education on infant mortality and stillbirths in Denmark: original article		Education	2	aggregate	All causes	aggregate	Denmark|DNK	78	1			1991	1992	0	1			0			Retrospective cohort		At the individual	vital records (National Bureau of Statistics (Danmarks Statistik)	only at baseline								Baseline	Infant mortality	Mortality	Administrative medical records or disease registries			max	years	1	1	0		0	0
			Effects of maternal education on infant mortality and stillbirths in Denmark: original article		Education	2	aggregate	All causes	aggregate	Denmark|DNK	78	1			1991	1992	0	1			0			Retrospective cohort		At the individual	vital records (National Bureau of Statistics (Danmarks Statistik)	only at baseline								Baseline	Infant mortality	Mortality	Administrative medical records or disease registries			max	years	1	1	0		0	0
			Effects of maternal education on infant mortality and stillbirths in Denmark: original article		Education	2	aggregate	All causes	aggregate	Denmark|DNK	78	1			1991	1992	0	1			0			Retrospective cohort		At the individual	vital records (National Bureau of Statistics (Danmarks Statistik)	only at baseline								Baseline	Infant mortality	Mortality	Administrative medical records or disease registries			max	years	1	1	0		0	0
			Effects of maternal education on infant mortality and stillbirths in Denmark: original article		Education	2	aggregate	All causes	aggregate	Denmark|DNK	78	1			1991	1992	0	1			0			Retrospective cohort		At the individual	vital records (National Bureau of Statistics (Danmarks Statistik)	only at baseline								Baseline	Infant mortality	Mortality	Administrative medical records or disease registries			max	years	1	1	0		0	0
			Effects of maternal education on infant mortality and stillbirths in Denmark: original article		Education	2	aggregate	All causes	aggregate	Denmark|DNK	78	1			1991	1992	0	1			0			Retrospective cohort		At the individual	vital records (National Bureau of Statistics (Danmarks Statistik)	only at baseline								Baseline	Infant mortality	Mortality	Administrative medical records or disease registries			max	years	1	1	0		0	0
			Effects of maternal education on infant mortality and stillbirths in Denmark: original article		Education	2	aggregate	All causes	aggregate	Denmark|DNK	78	1			1991	1992	0	1			0			Retrospective cohort		At the individual	vital records (National Bureau of Statistics (Danmarks Statistik)	only at baseline								Baseline	Infant mortality	Mortality	Administrative medical records or disease registries			max	years	1	1	0		0	0
			Effects of maternal education on infant mortality and stillbirths in Denmark: original article		Education	2	aggregate	All causes	aggregate	Denmark|DNK	78	1			1991	1992	0	1			0			Retrospective cohort		At the individual	vital records (National Bureau of Statistics (Danmarks Statistik)	only at baseline								Baseline	Infant mortality	Mortality	Administrative medical records or disease registries			max	years	1	1	0		0	0
			Effects of maternal education on infant mortality and stillbirths in Denmark: original article		Education	2	aggregate	All causes	aggregate	Denmark|DNK	78	1			1991	1992	0	1			0			Retrospective cohort		At the individual	vital records (National Bureau of Statistics (Danmarks Statistik)	only at baseline								Baseline	Infant mortality	Mortality	Administrative medical records or disease registries			max	years	1	1	0		0	0
[truncated: 1,185 more rows]
[truncated: 158 more columns]
