# Supplementary material for: Parental education and inequalities in child mortality: a global systematic review and meta-analysis
Source: Lancet. 2021 Aug 14;398(10300):608–20. doi: 10.1016/S0140-6736(21)00534-1 (PMC8363948; doi:10.1016/S0140-6736(21)00534-1)
Supplement: Supplementary appendix 3 [file mmc3.csv]

	seq_id	confounders_rural_urban_residenceint	confounders_wealthint	confounders_otherparenteducationint	confounders_sexint	confounders_ageint	dummy_0 to 1, realint	dummy_0 to 0.1, realint	dummy_0.1 to 1, realint	dummy_0.1 to 5, realint	dummy_1 to 5, realint	confounders_rural_urban_residence	confounders_wealth	confounders_otherparenteducation	confounders_sex	confounders_age	dummy_0 to 1, real	dummy_0 to 0.1, real	dummy_0.1 to 1, real	dummy_0.1 to 5, real	dummy_1 to 5, real	obs	obs_se	study_id	cohort_exp_def_lower.x	cohort_exp_def_upper.x	cohort_unexp_def_lower.x	cohort_unexp_def_upper.x	age_midpoint.x	intercept	location_id	year_id	ihme_loc_id	V1	Mother_Father_education	field_citation_value	location_name	rep_geography	year_start_study	year_end_study	age_start	age_end	design	effect_size_measure	effect_size	lower	upper	CI_uncertainty_type_value	nonCI_uncertainty_type
1	4	0	0	3	0	3	3	0	0	0	0	0	0	1	0	1	1	0	0	0	0	-0.211956361923645	0.212913439933991	study_30	1	5.99	0	0.99	0.5	1	6	2001	CHN	765	1	study_30	China|CHN	0	2001	2001	0	1	Cross sectional	Odds ratio (OR)	0.809	0.533	1.228	95	NA
2	5	0	0	12	0	12	12	0	0	0	0	0	0	1	0	1	1	0	0	0	0	-0.414001439130451	0.223981771761005	study_30	6	18.99	0	0.99	0.5	1	6	2001	CHN	766	1	study_30	China|CHN	0	2001	2001	0	1	Cross sectional	Odds ratio (OR)	0.661	0.426	1.025	95	NA
3	6	0	0	3	0	3	3	0	0	0	0	0	0	1	0	1	1	0	0	0	0	-0.267879445155601	0.214037616885623	study_30	1	5.99	0	0.99	0.5	1	6	2001	CHN	767	1	study_30	China|CHN	0	2001	2001	0	1	Cross sectional	Odds ratio (OR)	0.765	0.503	1.164	95	NA
4	7	0	0	12	0	12	12	0	0	0	0	0	0	1	0	1	1	0	0	0	0	-0.457284856837961	0.226094000400601	study_30	6	18.99	0	0.99	0.5	1	6	2001	CHN	768	1	study_30	China|CHN	0	2001	2001	0	1	Cross sectional	Odds ratio (OR)	0.633	0.406	0.985	95	NA
5	45	8	8	8	8	0	0	8	0	0	0	1	1	1	1	0	0	1	0	0	0	-0.276881681669602	0.0960523869279823	KHM2005	8	8.99	0	0.99	0.0416666666666667	1	10	2005	KHM	13786	1	KHM2005	NA	NA	NA	NA	0	0.0833333333333333	NA	NA	0.758144194159255	0.628740543887333	0.916208572981132	NA	NA
6	47	8	8	8	8	0	8	0	0	0	0	1	1	1	1	0	1	0	0	0	0	-0.270356702491355	0.0735409979731568	KHM2005	8	8.99	0	0.99	0.5	1	10	2005	KHM	14014	1	KHM2005	NA	NA	NA	NA	0	1	NA	NA	0.763107243528531	0.657924682487986	0.877758213563022	NA	NA
7	49	8	8	8	8	0	0	0	0	0	0	1	1	1	1	0	0	0	0	0	0	-0.287622925507566	0.0647755903659968	KHM2005	8	8.99	0	0.99	2.5	1	10	2005	KHM	14242	1	KHM2005	NA	NA	NA	NA	0	5	NA	NA	0.750044361520073	0.660566535606524	0.851515896147394	NA	NA
8	51	8	8	8	8	0	0	0	8	0	0	1	1	1	1	0	0	0	1	0	0	-0.276711970949552	0.10383539862951	KHM2005	8	8.99	0	0.99	0.541666666666667	1	10	2005	KHM	14470	1	KHM2005	NA	NA	NA	NA	0.0833333333333333	1	NA	NA	0.758272870274897	0.614814466431792	0.923670405793163	NA	NA
9	53	8	8	8	8	0	0	0	0	8	0	1	1	1	1	0	0	0	0	1	0	-0.317669617719747	0.0867307795381111	KHM2005	8	8.99	0	0.99	2.54166666666667	1	10	2005	KHM	14698	1	KHM2005	NA	NA	NA	NA	0.0833333333333333	5	NA	NA	0.727843215197138	0.611471347549882	0.859072014555832	NA	NA
10	55	8	8	8	8	0	0	0	0	0	8	1	1	1	1	0	0	0	0	0	1	-0.432712778414532	0.14648090036776	KHM2005	8	8.99	0	0.99	3	1	10	2005	KHM	14926	1	KHM2005	NA	NA	NA	NA	1	5	NA	NA	0.648746799132167	0.487919358642235	0.866407431377707	NA	NA
11	57	8	8	8	8	0	0	8	0	0	0	1	1	1	1	0	0	1	0	0	0	-0.346283469426021	0.0969097664167134	KHM2010	8	8.99	0	0.99	0.0416666666666667	1	10	2010	KHM	13788	1	KHM2010	NA	NA	NA	NA	0	0.0833333333333333	NA	NA	0.707311957371246	0.583433665979228	0.85304904817884	NA	NA
12	59	8	8	8	8	0	8	0	0	0	0	1	1	1	1	0	1	0	0	0	0	-0.28423902464254	0.077481151601828	KHM2010	8	8.99	0	0.99	0.5	1	10	2010	KHM	14016	1	KHM2010	NA	NA	NA	NA	0	1	NA	NA	0.752586736430142	0.646082358376	0.875375642268203	NA	NA
13	61	8	8	8	8	0	0	0	0	0	0	1	1	1	1	0	0	0	0	0	0	-0.249736897695458	0.0702804085517144	KHM2010	8	8.99	0	0.99	2.5	1	10	2010	KHM	14244	1	KHM2010	NA	NA	NA	NA	0	5	NA	NA	0.779005714309969	0.679869656281711	0.895516188887973	NA	NA
14	63	8	8	8	8	0	0	0	8	0	0	1	1	1	1	0	0	0	1	0	0	-0.230192915907875	0.115452430151847	KHM2010	8	8.99	0	0.99	0.541666666666667	1	10	2010	KHM	14472	1	KHM2010	NA	NA	NA	NA	0.0833333333333333	1	NA	NA	0.794380339116018	0.6243971884874	0.981773089682069	NA	NA
15	65	8	8	8	8	0	0	0	0	8	0	1	1	1	1	0	0	0	0	1	0	-0.186846268755107	0.0962781412883296	KHM2010	8	8.99	0	0.99	2.54166666666667	1	10	2010	KHM	14700	1	KHM2010	NA	NA	NA	NA	0.0833333333333333	5	NA	NA	0.829571257605314	0.683993909695001	0.997606916497164	NA	NA
16	67	8	8	8	8	0	0	0	0	0	8	1	1	1	1	0	0	0	0	0	1	-0.086981790471623	0.16028403618661	KHM2010	8	8.99	0	0.99	3	1	10	2010	KHM	14928	1	KHM2010	NA	NA	NA	NA	1	5	NA	NA	0.916693788042718	0.670866239374981	1.25750288192122	NA	NA
17	69	8	8	8	8	0	0	8	0	0	0	1	1	1	1	0	0	1	0	0	0	-0.147107027160513	0.0978728028024641	KHM2014	8	8.99	0	0.99	0.0416666666666667	1	10	2014	KHM	13790	1	KHM2014	NA	NA	NA	NA	0	0.0833333333333333	NA	NA	0.863201586457487	0.711471597990354	1.0441901472329	NA	NA
18	71	8	8	8	8	0	8	0	0	0	0	1	1	1	1	0	1	0	0	0	0	-0.146392285096213	0.0809993084107794	KHM2014	8	8.99	0	0.99	0.5	1	10	2014	KHM	14018	1	KHM2014	NA	NA	NA	NA	0	1	NA	NA	0.863818773479788	0.736659897742454	1.01195927423497	NA	NA
19	73	8	8	8	8	0	0	0	0	0	0	1	1	1	1	0	0	0	0	0	0	-0.119324055339523	0.0743316728841417	KHM2014	8	8.99	0	0.99	2.5	1	10	2014	KHM	14246	1	KHM2014	NA	NA	NA	NA	0	5	NA	NA	0.887520148513784	0.768152329577726	1.02799770856465	NA	NA
20	75	8	8	8	8	0	0	0	8	0	0	1	1	1	1	0	0	0	1	0	0	-0.169816784989314	0.125861267314023	KHM2014	8	8.99	0	0.99	0.541666666666667	1	10	2014	KHM	14474	1	KHM2014	NA	NA	NA	NA	0.0833333333333333	1	NA	NA	0.843819402815597	0.649518723019436	1.06380547653914	NA	NA
21	77	8	8	8	8	0	0	0	0	8	0	1	1	1	1	0	0	0	0	1	0	-0.109855343803305	0.105220107898259	KHM2014	8	8.99	0	0.99	2.54166666666667	1	10	2014	KHM	14702	1	KHM2014	NA	NA	NA	NA	0.0833333333333333	5	NA	NA	0.895963732628712	0.726970219471851	1.09811278576274	NA	NA
22	79	8	8	8	8	0	0	0	0	0	8	1	1	1	1	0	0	0	0	0	1	-0.00443937047437205	0.17408106213044	KHM2014	8	8.99	0	0.99	3	1	10	2014	KHM	14930	1	KHM2014	NA	NA	NA	NA	1	5	NA	NA	0.995570468965042	0.707337297277083	1.39954910813181	NA	NA
23	92	8	8	8	8	0	0	8	0	0	0	1	1	1	1	0	0	1	0	0	0	-0.28370162792855	0.163106365541011	MDV2009	8	8.99	0	0.99	0.0416666666666667	1	14	2009	MDV	13808	1	MDV2009	NA	NA	NA	NA	0	0.0833333333333333	NA	NA	0.75299128276049	0.5478198689861	1.03828280619951	NA	NA
24	94	8	8	8	8	0	8	0	0	0	0	1	1	1	1	0	1	0	0	0	0	-0.225784945971765	0.128866554070229	MDV2009	8	8.99	0	0.99	0.5	1	14	2009	MDV	14036	1	MDV2009	NA	NA	NA	NA	0	1	NA	NA	0.797889672604683	0.617712852023106	1.02370184959109	NA	NA
25	96	8	8	8	8	0	0	0	0	0	0	1	1	1	1	0	0	0	0	0	0	-0.136164265209405	0.11792632909413	MDV2009	8	8.99	0	0.99	2.5	1	14	2009	MDV	14264	1	MDV2009	NA	NA	NA	NA	0	5	NA	NA	0.872699266586253	0.696781522073667	1.10626318729718	NA	NA
26	98	8	8	8	8	0	0	0	8	0	0	1	1	1	1	0	0	0	1	0	0	-0.121886885898431	0.256251192288236	MDV2009	8	8.99	0	0.99	0.541666666666667	1	14	2009	MDV	14492	1	MDV2009	NA	NA	NA	NA	0.0833333333333333	1	NA	NA	0.885248496927947	0.540025804843214	1.47456984971884	NA	NA
27	100	8	8	8	8	0	0	0	0	8	0	1	1	1	1	0	0	0	0	1	0	0.0578571494694983	0.19558553947019	MDV2009	8	8.99	0	0.99	2.54166666666667	1	14	2009	MDV	14720	1	MDV2009	NA	NA	NA	NA	0.0833333333333333	5	NA	NA	1.05956362567287	0.712394194480065	1.53352872779879	NA	NA
28	102	8	8	8	8	0	0	0	0	0	8	1	1	1	1	0	0	0	0	0	1	0.417519837474955	0.321475158694753	MDV2009	8	8.99	0	0.99	3	1	14	2009	MDV	14948	1	MDV2009	NA	NA	NA	NA	1	5	NA	NA	1.51819152068603	0.82204114335917	2.89857080500428	NA	NA
29	104	8	8	8	8	0	0	8	0	0	0	1	1	1	1	0	0	1	0	0	0	-0.0937045372872352	0.189886465619388	MDV2016	8	8.99	0	0.99	0.0416666666666667	1	14	2016	MDV	13810	1	MDV2016	NA	NA	NA	NA	0	0.0833333333333333	NA	NA	0.910551756592025	0.634009821868651	1.33464336316918	NA	NA
30	106	8	8	8	8	0	8	0	0	0	0	1	1	1	1	0	1	0	0	0	0	0.048102701965191	0.170849636722446	MDV2016	8	8.99	0	0.99	0.5	1	14	2016	MDV	14038	1	MDV2016	NA	NA	NA	NA	0	1	NA	NA	1.04927841274595	0.751394948198156	1.46800848023324	NA	NA
31	108	8	8	8	8	0	0	0	0	0	0	1	1	1	1	0	0	0	0	0	0	0.05638150285042	0.15436669593042	MDV2016	8	8.99	0	0.99	2.5	1	14	2016	MDV	14266	1	MDV2016	NA	NA	NA	NA	0	5	NA	NA	1.05800123724107	0.788728325996597	1.4445301364732	NA	NA
32	110	8	8	8	8	0	0	0	8	0	0	1	1	1	1	0	0	0	1	0	0	0.468359135585982	0.347890529196965	MDV2016	8	8.99	0	0.99	0.541666666666667	1	14	2016	MDV	14494	1	MDV2016	NA	NA	NA	NA	0.0833333333333333	1	NA	NA	1.59737097244645	0.812392326324437	3.17706870069241	NA	NA
33	112	8	8	8	8	0	0	0	0	8	0	1	1	1	1	0	0	0	0	1	0	0.331984631999671	0.247521426043241	MDV2016	8	8.99	0	0.99	2.54166666666667	1	14	2016	MDV	14722	1	MDV2016	NA	NA	NA	NA	0.0833333333333333	5	NA	NA	1.39373142948287	0.857544506191538	2.2627972995261	NA	NA
34	114	8	8	8	8	0	0	0	0	0	8	1	1	1	1	0	0	0	0	0	1	0.116715084985012	0.419563132490993	MDV2016	8	8.99	0	0.99	3	1	14	2016	MDV	14950	1	MDV2016	NA	NA	NA	NA	1	5	NA	NA	1.12379919680812	0.494657854723233	2.56202643461344	NA	NA
35	116	8	8	8	8	0	0	8	0	0	0	1	1	1	1	0	0	1	0	0	0	-0.0631662479002243	0.0891176888797738	MMR2015	8	8.99	0	0.99	0.0416666666666667	1	15	2015	MMR	13816	1	MMR2015	NA	NA	NA	NA	0	0.0833333333333333	NA	NA	0.938787389282915	0.78729997890106	1.11649621788478	NA	NA
36	118	8	8	8	8	0	8	0	0	0	0	1	1	1	1	0	1	0	0	0	0	-0.151514856301876	0.0695214242425462	MMR2015	8	8.99	0	0.99	0.5	1	15	2015	MMR	14044	1	MMR2015	NA	NA	NA	NA	0	1	NA	NA	0.859405114596271	0.747012780878818	0.981033176079858	NA	NA
37	120	8	8	8	8	0	0	0	0	0	0	1	1	1	1	0	0	0	0	0	0	-0.189050547987448	0.0634723677300218	MMR2015	8	8.99	0	0.99	2.5	1	15	2015	MMR	14272	1	MMR2015	NA	NA	NA	NA	0	5	NA	NA	0.827744664810304	0.732846300836167	0.939875741207233	NA	NA
38	122	8	8	8	8	0	0	0	8	0	0	1	1	1	1	0	0	0	1	0	0	-0.306228086343519	0.124706611842386	MMR2015	8	8.99	0	0.99	0.541666666666667	1	15	2015	MMR	14500	1	MMR2015	NA	NA	NA	NA	0.0833333333333333	1	NA	NA	0.736218678877856	0.573182482617378	0.934539648248397	NA	NA
39	124	8	8	8	8	0	0	0	0	8	0	1	1	1	1	0	0	0	0	1	0	-0.336517299673502	0.0961927500411746	MMR2015	8	8.99	0	0.99	2.54166666666667	1	15	2015	MMR	14728	1	MMR2015	NA	NA	NA	NA	0.0833333333333333	5	NA	NA	0.714253527116454	0.588116643111384	0.857482594628866	NA	NA
40	126	8	8	8	8	0	0	0	0	0	8	1	1	1	1	0	0	0	0	0	1	-0.410037218905289	0.15339390751744	MMR2015	8	8.99	0	0.99	3	1	15	2015	MMR	14956	1	MMR2015	NA	NA	NA	NA	1	5	NA	NA	0.663625550260169	0.492980538963818	0.899441320893353	NA	NA
41	133	8	8	8	8	0	0	8	0	0	0	1	1	1	1	0	0	1	0	0	0	-0.102208242821697	0.0562376136868156	TLS2009	8	8.99	0	0.99	0.0416666666666667	1	19	2009	TLS	13886	1	TLS2009	NA	NA	NA	NA	0	0.0833333333333333	NA	NA	0.902841521825573	0.807681826397084	1.00688798220561	NA	NA
42	135	8	8	8	8	0	8	0	0	0	0	1	1	1	1	0	1	0	0	0	0	-0.113375116825406	0.0389890505494762	TLS2009	8	8.99	0	0.99	0.5	1	19	2009	TLS	14114	1	TLS2009	NA	NA	NA	NA	0	1	NA	NA	0.892815687106717	0.825980990895138	0.962379475408075	NA	NA
43	137	8	8	8	8	0	0	0	0	0	0	1	1	1	1	0	0	0	0	0	0	-0.127568483774995	0.0375032831502141	TLS2009	8	8.99	0	0.99	2.5	1	19	2009	TLS	14342	1	TLS2009	NA	NA	NA	NA	0	5	NA	NA	0.880233132082255	0.817620076006536	0.947105644417695	NA	NA
44	139	8	8	8	8	0	0	0	8	0	0	1	1	1	1	0	0	0	1	0	0	-0.13168393670276	0.0621742690205657	TLS2009	8	8.99	0	0.99	0.541666666666667	1	19	2009	TLS	14570	1	TLS2009	NA	NA	NA	NA	0.0833333333333333	1	NA	NA	0.87661801807988	0.77994091913127	0.99519759628347	NA	NA
45	141	8	8	8	8	0	0	0	0	8	0	1	1	1	1	0	0	0	0	1	0	-0.151207009626185	0.0492317786022814	TLS2009	8	8.99	0	0.99	2.54166666666667	1	19	2009	TLS	14798	1	TLS2009	NA	NA	NA	NA	0.0833333333333333	5	NA	NA	0.859669720330779	0.778462172596279	0.944172584595779	NA	NA
46	143	8	8	8	8	0	0	0	0	0	8	1	1	1	1	0	0	0	0	0	1	-0.18719379441979	0.0819346396867083	TLS2009	8	8.99	0	0.99	3	1	19	2009	TLS	15026	1	TLS2009	NA	NA	NA	NA	1	5	NA	NA	0.829283010392166	0.707682817538006	0.975724022949845	NA	NA
47	159	0	0	0	0	0	0	-9.5	0	0	0	0	0	0	0	0	0	1	0	0	0	0.609765571620894	0.198338859437167	study_141	0	4.99	5	18.99	0.0383561643835617	1	20	2018	VNM	89	1	study_141	Vietnam|VNM	0	39630	40148	0	0.0767123287671233	Prospective cohort	Odds ratio (OR)	1.84	1.25	2.72	95	NA
48	172	8	8	8	8	0	0	8	0	0	0	1	1	1	1	0	0	1	0	0	0	-0.0790093067733255	0.194710432491031	ARM2005	8	8.99	0	0.99	0.0416666666666667	1	33	2005	ARM	13686	1	ARM2005	NA	NA	NA	NA	0	0.0833333333333333	NA	NA	0.924031324654984	0.63811877919509	1.36893635718943	NA	NA
49	174	8	8	8	8	0	8	0	0	0	0	1	1	1	1	0	1	0	0	0	0	-0.233491184326509	0.156146870828801	ARM2005	8	8.99	0	0.99	0.5	1	33	2005	ARM	13914	1	ARM2005	NA	NA	NA	NA	0	1	NA	NA	0.791764575647461	0.581022553222566	1.07157553566838	NA	NA
50	176	8	8	8	8	0	0	0	0	0	0	1	1	1	1	0	0	0	0	0	0	-0.239252342174997	0.144750420529598	ARM2005	8	8.99	0	0.99	2.5	1	33	2005	ARM	14142	1	ARM2005	NA	NA	NA	NA	0	5	NA	NA	0.787216209456477	0.591401391765359	1.04306274275004	NA	NA
51	178	8	8	8	8	0	0	0	8	0	0	1	1	1	1	0	0	0	1	0	0	-0.473558293366926	0.244694921795082	ARM2005	8	8.99	0	0.99	0.541666666666667	1	33	2005	ARM	14370	1	ARM2005	NA	NA	NA	NA	0.0833333333333333	1	NA	NA	0.622782278886285	0.376343169183187	0.98211214709837	NA	NA
52	180	8	8	8	8	0	0	0	0	8	0	1	1	1	1	0	0	0	0	1	0	-0.423823994627533	0.193748723243374	ARM2005	8	8.99	0	0.99	2.54166666666667	1	33	2005	ARM	14598	1	ARM2005	NA	NA	NA	NA	0.0833333333333333	5	NA	NA	0.654539074164876	0.44303908870302	0.946861657601458	NA	NA
53	182	8	8	8	8	0	0	0	0	0	8	1	1	1	1	0	0	0	0	0	1	-0.322115537874361	0.454261963287043	ARM2005	8	8.99	0	0.99	3	1	33	2005	ARM	14826	1	ARM2005	NA	NA	NA	NA	1	5	NA	NA	0.724614465078251	0.298496778759716	1.77129471830364	NA	NA
54	184	8	8	8	8	0	0	8	0	0	0	1	1	1	1	0	0	1	0	0	0	-1.31624689934287	1.35958620446395	ARM2015	8	8.99	0	0.99	0.0416666666666667	1	33	2015	ARM	13688	1	ARM2015	NA	NA	NA	NA	0	0.0833333333333333	NA	NA	0.268139771401591	0.0164179690275577	3.38786202026916	NA	NA
55	186	8	8	8	8	0	8	0	0	0	0	1	1	1	1	0	1	0	0	0	0	-0.773300682417094	1.27869194967149	ARM2015	8	8.99	0	0.99	0.5	1	33	2015	ARM	13916	1	ARM2015	NA	NA	NA	NA	0	1	NA	NA	0.461487328594079	0.0378904302736453	5.6940156909956	NA	NA
56	188	8	8	8	8	0	0	0	0	0	0	1	1	1	1	0	0	0	0	0	0	-0.506827052104857	1.17309289472378	ARM2015	8	8.99	0	0.99	2.5	1	33	2015	ARM	14144	1	ARM2015	NA	NA	NA	NA	0	5	NA	NA	0.602403945968821	0.0555091499399504	5.51414571864007	NA	NA
57	190	8	8	8	8	0	0	0	8	0	0	1	1	1	1	0	0	0	1	0	0	2.09269131903995	3.80399781141694	ARM2015	8	8.99	0	0.99	0.541666666666667	1	33	2015	ARM	14372	1	ARM2015	NA	NA	NA	NA	0.0833333333333333	1	NA	NA	8.10670355702979	0.0042827013403921	12816.6464202381	NA	NA
58	192	8	8	8	8	0	0	0	0	8	0	1	1	1	1	0	0	0	0	1	0	0.8634002856941	2.1435954686705	ARM2015	8	8.99	0	0.99	2.54166666666667	1	33	2015	ARM	14600	1	ARM2015	NA	NA	NA	NA	0.0833333333333333	5	NA	NA	2.3712097920672	0.0317315090835592	141.52114249116	NA	NA
59	194	8	8	8	8	0	0	0	0	0	8	1	1	1	1	0	0	0	0	0	1	0.0179715763966946	2.49446048376495	ARM2015	8	8.99	0	0.99	3	1	33	2015	ARM	14828	1	ARM2015	NA	NA	NA	NA	1	5	NA	NA	1.01813403694054	0.00863756488968016	152.421623397101	NA	NA
60	196	8	8	8	8	0	0	8	0	0	0	1	1	1	1	0	0	1	0	0	0	-0.228626072848967	0.158334787718997	AZE2006	8	8.99	0	0.99	0.0416666666666667	1	34	2006	AZE	13690	1	AZE2006	NA	NA	NA	NA	0	0.0833333333333333	NA	NA	0.795625984046714	0.582982475718211	1.08445137719402	NA	NA
61	198	8	8	8	8	0	8	0	0	0	0	1	1	1	1	0	1	0	0	0	0	-0.153920690614245	0.106648704295873	AZE2006	8	8.99	0	0.99	0.5	1	34	2006	AZE	13918	1	AZE2006	NA	NA	NA	NA	0	1	NA	NA	0.857340013425052	0.691655182042329	1.05063546034734	NA	NA
62	200	8	8	8	8	0	0	0	0	0	0	1	1	1	1	0	0	0	0	0	0	-0.107963482638338	0.101381378409464	AZE2006	8	8.99	0	0.99	2.5	1	34	2006	AZE	14146	1	AZE2006	NA	NA	NA	NA	0	5	NA	NA	0.89766037602052	0.738902885305906	1.09946777635241	NA	NA
63	202	8	8	8	8	0	0	0	8	0	0	1	1	1	1	0	0	0	1	0	0	-0.09759279488722	0.162313710877363	AZE2006	8	8.99	0	0.99	0.541666666666667	1	34	2006	AZE	14374	1	AZE2006	NA	NA	NA	NA	0.0833333333333333	1	NA	NA	0.907018171001679	0.650085399609344	1.2282841628541	NA	NA
64	204	8	8	8	8	0	0	0	0	8	0	1	1	1	1	0	0	0	0	1	0	-0.0141559800727127	0.135096666153268	AZE2006	8	8.99	0	0.99	2.54166666666667	1	34	2006	AZE	14602	1	AZE2006	NA	NA	NA	NA	0.0833333333333333	5	NA	NA	0.985943744691352	0.758219908262577	1.28762200772404	NA	NA
65	206	8	8	8	8	0	0	0	0	0	8	1	1	1	1	0	0	0	0	0	1	0.404005204876097	0.371610120882531	AZE2006	8	8.99	0	0.99	3	1	34	2006	AZE	14830	1	AZE2006	NA	NA	NA	NA	1	5	NA	NA	1.49781174286239	0.723534161291831	3.10528083250652	NA	NA
66	208	8	8	8	8	0	0	8	0	0	0	1	1	1	1	0	0	1	0	0	0	-0.334462928064479	0.205406441998256	KGZ2012	8	8.99	0	0.99	0.0416666666666667	1	37	2012	KGZ	13784	1	KGZ2012	NA	NA	NA	NA	0	0.0833333333333333	NA	NA	0.71572237754992	0.476570808868255	1.06615027607638	NA	NA
67	210	8	8	8	8	0	8	0	0	0	0	1	1	1	1	0	1	0	0	0	0	-0.344998715698329	0.167136007263804	KGZ2012	8	8.99	0	0.99	0.5	1	37	2012	KGZ	14012	1	KGZ2012	NA	NA	NA	NA	0	1	NA	NA	0.708221263036967	0.513605808154372	0.988935596315443	NA	NA
68	212	8	8	8	8	0	0	0	0	0	0	1	1	1	1	0	0	0	0	0	0	-0.345368408642516	0.147348547841571	KGZ2012	8	8.99	0	0.99	2.5	1	37	2012	KGZ	14240	1	KGZ2012	NA	NA	NA	NA	0	5	NA	NA	0.707959487024453	0.532113292125174	0.948102604820603	NA	NA
69	214	8	8	8	8	0	0	0	8	0	0	1	1	1	1	0	0	0	1	0	0	-0.407648843036265	0.248000976557814	KGZ2012	8	8.99	0	0.99	0.541666666666667	1	37	2012	KGZ	14468	1	KGZ2012	NA	NA	NA	NA	0.0833333333333333	1	NA	NA	0.665212431790913	0.401422881227576	1.06122509145496	NA	NA
70	216	8	8	8	8	0	0	0	0	8	0	1	1	1	1	0	0	0	0	1	0	-0.389649195025512	0.202646526662714	KGZ2012	8	8.99	0	0.99	2.54166666666667	1	37	2012	KGZ	14696	1	KGZ2012	NA	NA	NA	NA	0.0833333333333333	5	NA	NA	0.677294431083329	0.455128235768092	1.00722429182475	NA	NA
71	218	8	8	8	8	0	0	0	0	0	8	1	1	1	1	0	0	0	0	0	1	-0.31196855098163	0.556931137361641	KGZ2012	8	8.99	0	0.99	3	1	37	2012	KGZ	14924	1	KGZ2012	NA	NA	NA	NA	1	5	NA	NA	0.732004548690824	0.241750861884906	2.14539241347627	NA	NA
72	224	8	8	8	8	0	0	8	0	0	0	1	1	1	1	0	0	1	0	0	0	-0.116260197207918	0.141756575251259	TJK2012	8	8.99	0	0.99	0.0416666666666667	1	39	2012	TJK	13884	1	TJK2012	NA	NA	NA	NA	0	0.0833333333333333	NA	NA	0.890243554271775	0.673515192522896	1.17402856114018	NA	NA
73	226	8	8	8	8	0	8	0	0	0	0	1	1	1	1	0	1	0	0	0	0	-0.227398161658752	0.0979568548948691	TJK2012	8	8.99	0	0.99	0.5	1	39	2012	TJK	14112	1	TJK2012	NA	NA	NA	NA	0	1	NA	NA	0.79660354215019	0.657410244368237	0.965165042733721	NA	NA
74	228	8	8	8	8	0	0	0	0	0	0	1	1	1	1	0	0	0	0	0	0	-0.232815197155445	0.090952019079094	TJK2012	8	8.99	0	0.99	2.5	1	39	2012	TJK	14340	1	TJK2012	NA	NA	NA	NA	0	5	NA	NA	0.792299979285709	0.66346152817597	0.947666629463449	NA	NA
75	230	8	8	8	8	0	0	0	8	0	0	1	1	1	1	0	0	0	1	0	0	-0.321315026066335	0.127603487695329	TJK2012	8	8.99	0	0.99	0.541666666666667	1	39	2012	TJK	14568	1	TJK2012	NA	NA	NA	NA	0.0833333333333333	1	NA	NA	0.725194759749192	0.555318438981291	0.915753647662833	NA	NA
76	232	8	8	8	8	0	0	0	0	8	0	1	1	1	1	0	0	0	0	1	0	-0.308017573696146	0.114771945164319	TJK2012	8	8.99	0	0.99	2.54166666666667	1	39	2012	TJK	14796	1	TJK2012	NA	NA	NA	NA	0.0833333333333333	5	NA	NA	0.73490240294406	0.583173691455662	0.91451246126072	NA	NA
77	234	8	8	8	8	0	0	0	0	0	8	1	1	1	1	0	0	0	0	0	1	-0.303594069584999	0.230625885809424	TJK2012	8	8.99	0	0.99	3	1	39	2012	TJK	15024	1	TJK2012	NA	NA	NA	NA	1	5	NA	NA	0.738160447418722	0.474078354276536	1.17078071704756	NA	NA
78	236	8	8	8	8	0	0	8	0	0	0	1	1	1	1	0	0	1	0	0	0	-0.265917217374549	0.243689173452526	ALB2008	8	8.99	0	0.99	0.0416666666666667	1	43	2008	ALB	13682	1	ALB2008	NA	NA	NA	NA	0	0.0833333333333333	NA	NA	0.766502577970504	0.474817124709253	1.23421607350807	NA	NA
79	238	8	8	8	8	0	8	0	0	0	0	1	1	1	1	0	1	0	0	0	0	-0.379264151184857	0.180111117779082	ALB2008	8	8.99	0	0.99	0.5	1	43	2008	ALB	13910	1	ALB2008	NA	NA	NA	NA	0	1	NA	NA	0.684364813011876	0.483625367300758	0.97979773175016	NA	NA
80	240	8	8	8	8	0	0	0	0	0	0	1	1	1	1	0	0	0	0	0	0	-0.277780408646997	0.165358822897242	ALB2008	8	8.99	0	0.99	2.5	1	43	2008	ALB	14138	1	ALB2008	NA	NA	NA	NA	0	5	NA	NA	0.757463135607897	0.548360548261261	1.04852489252675	NA	NA
81	242	8	8	8	8	0	0	0	8	0	0	1	1	1	1	0	0	0	1	0	0	-0.466060627301191	0.245635904597187	ALB2008	8	8.99	0	0.99	0.541666666666667	1	43	2008	ALB	14366	1	ALB2008	NA	NA	NA	NA	0.0833333333333333	1	NA	NA	0.627469241127463	0.392921512059081	1.02916453713167	NA	NA
82	244	8	8	8	8	0	0	0	0	8	0	1	1	1	1	0	0	0	0	1	0	-0.286840662302469	0.217922092836597	ALB2008	8	8.99	0	0.99	2.54166666666667	1	43	2008	ALB	14594	1	ALB2008	NA	NA	NA	NA	0.0833333333333333	5	NA	NA	0.750631323175601	0.486298628010961	1.14261811464254	NA	NA
83	246	8	8	8	8	0	0	0	0	0	8	1	1	1	1	0	0	0	0	0	1	0.562916176727108	0.478678171668939	ALB2008	8	8.99	0	0.99	3	1	43	2008	ALB	14822	1	ALB2008	NA	NA	NA	NA	1	5	NA	NA	1.75578522187484	0.702811766665323	4.58941356679512	NA	NA
84	248	8	8	8	8	0	0	8	0	0	0	1	1	1	1	0	0	1	0	0	0	-0.0390512805336082	0.196943752133508	ALB2017	8	8.99	0	0.99	0.0416666666666667	1	43	2017	ALB	13684	1	ALB2017	NA	NA	NA	NA	0	0.0833333333333333	NA	NA	0.961701391321337	0.649694447879097	1.40602475731073	NA	NA
85	250	8	8	8	8	0	8	0	0	0	0	1	1	1	1	0	1	0	0	0	0	0.0351902035707202	0.152432834221171	ALB2017	8	8.99	0	0.99	0.5	1	43	2017	ALB	13912	1	ALB2017	NA	NA	NA	NA	0	1	NA	NA	1.03581670610035	0.762946744417763	1.38675940558407	NA	NA
86	252	8	8	8	8	0	0	0	0	0	0	1	1	1	1	0	0	0	0	0	0	-0.0179266226737155	0.148729596858467	ALB2017	8	8.99	0	0.99	2.5	1	43	2017	ALB	14140	1	ALB2017	NA	NA	NA	NA	0	5	NA	NA	0.982233103352992	0.73514727316976	1.31697256551971	NA	NA
87	254	8	8	8	8	0	0	0	8	0	0	1	1	1	1	0	0	0	1	0	0	0.139173376506983	0.221638199487312	ALB2017	8	8.99	0	0.99	0.541666666666667	1	43	2017	ALB	14368	1	ALB2017	NA	NA	NA	NA	0.0833333333333333	1	NA	NA	1.14932334839815	0.725811318263201	1.73040684582017	NA	NA
88	256	8	8	8	8	0	0	0	0	8	0	1	1	1	1	0	0	0	0	1	0	0.0113717962905456	0.202609474894046	ALB2017	8	8.99	0	0.99	2.54166666666667	1	43	2017	ALB	14596	1	ALB2017	NA	NA	NA	NA	0.0833333333333333	5	NA	NA	1.01143670096022	0.675257899581972	1.49416654134988	NA	NA
89	258	8	8	8	8	0	0	0	0	0	8	1	1	1	1	0	0	0	0	0	1	-0.609293957871003	0.459259313744543	ALB2017	8	8.99	0	0.99	3	1	43	2017	ALB	14824	1	ALB2017	NA	NA	NA	NA	1	5	NA	NA	0.54373463313975	0.223070446045649	1.34989775699122	NA	NA
90	260	0	0	-12.5	-12.5	-12.5	0	-12.5	0	0	0	0	0	1	1	1	0	1	0	0	0	-0.0976128288670004	0.0806982980133054	study_37	0	9.99	16	18.99	0.037	1	47	1990	CZE	51	1	study_37	Czech Republic|CZE	1	1986	1990	0	0.074	Retrospective cohort	Odds ratio (OR)	0.907	0.774	1.062	95	NA
91	261	0	0	-5	-5	-5	0	-5	0	0	0	0	0	1	1	1	0	1	0	0	0	-0.0576291128366364	0.0617605778211285	study_37	12	12.99	16	18.99	0.037	1	47	1990	CZE	52	1	study_37	Czech Republic|CZE	1	1986	1990	0	0.074	Retrospective cohort	Odds ratio (OR)	0.944	0.836	1.065	95	NA
92	262	0	0	-3.5	-3.5	-3.5	0	-3.5	0	0	0	0	0	1	1	1	0	1	0	0	0	-0.08446915662645	0.0625721636610757	study_37	12	15.99	16	18.99	0.037	1	47	1990	CZE	53	1	study_37	Czech Republic|CZE	1	1986	1990	0	0.074	Retrospective cohort	Odds ratio (OR)	0.919	0.813	1.039	95	NA
93	266	0	0	-12.5	-12.5	-12.5	0	0	-12.5	0	0	0	0	1	1	1	0	0	1	0	0	0.2390169004705	0.118184867091069	study_37	0	9.99	16	18.99	0.537	1	47	1990	CZE	1521	1	study_37	Czech Republic|CZE	1	1986	1990	0.077	0.997	Retrospective cohort	Odds ratio (OR)	1.27	1.008	1.602	95	NA
94	267	0	0	-5	-5	-5	0	0	-5	0	0	0	0	1	1	1	0	0	1	0	0	0.0944006754214843	0.0980342859656117	study_37	12	12.99	16	18.99	0.537	1	47	1990	CZE	1522	1	study_37	Czech Republic|CZE	1	1986	1990	0.077	0.997	Retrospective cohort	Odds ratio (OR)	1.099	0.907	1.332	95	NA
95	268	0	0	-3.5	-3.5	-3.5	0	0	-3.5	0	0	0	0	1	1	1	0	0	1	0	0	-0.0629397997738742	0.100662703667452	study_37	12	15.99	16	18.99	0.537	1	47	1990	CZE	1523	1	study_37	Czech Republic|CZE	1	1986	1990	0.077	0.997	Retrospective cohort	Odds ratio (OR)	0.939	0.771	1.144	95	NA
96	347	8	8	8	8	0	0	8	0	0	0	1	1	1	1	0	0	1	0	0	0	-0.455062638847336	0.315490964808273	MDA2005	8	8.99	0	0.99	0.0416666666666667	1	61	2005	MDA	13802	1	MDA2005	NA	NA	NA	NA	0	0.0833333333333333	NA	NA	0.634408228103464	0.34063139527233	1.17324128011762	NA	NA
97	349	8	8	8	8	0	8	0	0	0	0	1	1	1	1	0	1	0	0	0	0	-0.0432775779185475	0.244346490438898	MDA2005	8	8.99	0	0.99	0.5	1	61	2005	MDA	14030	1	MDA2005	NA	NA	NA	NA	0	1	NA	NA	0.957645531917106	0.585240086812123	1.5251688593684	NA	NA
98	351	8	8	8	8	0	0	0	0	0	0	1	1	1	1	0	0	0	0	0	0	-0.0077386186045404	0.226139523253748	MDA2005	8	8.99	0	0.99	2.5	1	61	2005	MDA	14258	1	MDA2005	NA	NA	NA	NA	0	5	NA	NA	0.99229124741418	0.644812110259505	1.56466324920012	NA	NA
99	353	8	8	8	8	0	0	0	8	0	0	1	1	1	1	0	0	0	1	0	0	0.600514487655496	0.447805222482453	MDA2005	8	8.99	0	0.99	0.541666666666667	1	61	2005	MDA	14486	1	MDA2005	NA	NA	NA	NA	0.0833333333333333	1	NA	NA	1.82305649921671	0.775904287930292	4.48918138453503	NA	NA
100	355	8	8	8	8	0	0	0	0	8	0	1	1	1	1	0	0	0	0	1	0	0.474282942439037	0.332802191173493	MDA2005	8	8.99	0	0.99	2.54166666666667	1	61	2005	MDA	14714	1	MDA2005	NA	NA	NA	NA	0.0833333333333333	5	NA	NA	1.60686157204612	0.838123698083901	3.08945596124108	NA	NA
101	357	8	8	8	8	0	0	0	0	0	8	1	1	1	1	0	0	0	0	0	1	0.229174385391842	0.638948198212016	MDA2005	8	8.99	0	0.99	3	1	61	2005	MDA	14942	1	MDA2005	NA	NA	NA	NA	1	5	NA	NA	1.25756132021316	0.356780839663466	4.36685625065959	NA	NA
102	358	0	0	0	0	0	-4.5	0	0	0	0	0	0	0	0	0	1	0	0	0	0	0.307484699747961	0.0262837310964886	study_183	10	12.99	13	18.99	0.5	1	68	1999	KOR	812	1	study_183	South Korea|KOR	1	1995	1999	0	1	Retrospective cohort	Hazard ratio (HR)	1.36	1.29	1.43	95	NA
103	359	0	0	0	0	0	-11	0	0	0	0	0	0	0	0	0	1	0	0	0	0	0.85015092936961	0.0381458505027969	study_183	0	9.99	13	18.99	0.5	1	68	1999	KOR	813	1	study_183	South Korea|KOR	1	1995	1999	0	1	Retrospective cohort	Hazard ratio (HR)	2.34	2.17	2.52	95	NA
104	360	0	0	0	-4.5	-4.5	-4.5	0	0	0	0	0	0	0	1	1	1	0	0	0	0	0.215111379616945	0.0266614027386446	study_183	10	12.99	13	18.99	0.5	1	68	1999	KOR	814	1	study_183	South Korea|KOR	1	1995	1999	0	1	Retrospective cohort	Hazard ratio (HR)	1.24	1.18	1.31	95	NA
105	361	0	0	0	-11	-11	-11	0	0	0	0	0	0	0	1	1	1	0	0	0	0	0.657520002916794	0.0383041514950416	study_183	0	9.99	13	18.99	0.5	1	68	1999	KOR	815	1	study_183	South Korea|KOR	1	1995	1999	0	1	Retrospective cohort	Hazard ratio (HR)	1.93	1.79	2.08	95	NA
106	366	0	0	0	0	-12	0	0	0	-12	0	0	0	0	0	1	0	0	0	1	0	1.00795792039998	0.0798469082745079	study_20	0	8.99	14	18.99	2.5	1	68	2000	KOR	1968	1	study_20	South Korea|KOR	1	1995	2000	1	4	Retrospective cohort	Relative Index of Inequality RII	2.74	2.34	3.2	95	NA
107	368	0	0	0	-3.5	-3.5	0	-3.5	0	0	0	0	0	0	1	1	0	1	0	0	0	0.262364264467491	0.0393241530171577	study_247	12	15.99	16	18.99	0.038356164385	1	68	2004	KOR	60	1	study_247	South Korea|KOR	1	1995	2004	0	0.07671232877	Retrospective cohort	Hazard ratio (HR)	1.3	1.2	1.4	95	NA
108	369	0	0	0	-7	-7	0	-7	0	0	0	0	0	0	1	1	0	1	0	0	0	0.470003629245736	0.0858347542401054	study_247	9	11.99	16	18.99	0.038356164385	1	68	2004	KOR	61	1	study_247	South Korea|KOR	1	1995	2004	0	0.07671232877	Retrospective cohort	Hazard ratio (HR)	1.6	1.5	2.1	95	NA
109	370	0	0	0	-13	-13	0	-13	0	0	0	0	0	0	1	1	0	1	0	0	0	1.02961941718116	0.0874859058997016	study_247	0	8.99	16	18.99	0.038356164385	1	68	2004	KOR	62	1	study_247	South Korea|KOR	1	1995	2004	0	0.07671232877	Retrospective cohort	Hazard ratio (HR)	2.8	2.2	3.1	95	NA
110	374	0	0	0	0	0	-4.5	0	0	0	0	0	0	0	0	0	1	0	0	0	0	0.418710334858185	0.0302448302868765	study_183	10	12.99	13	18.99	0.5	1	68	2004	KOR	816	1	study_183	South Korea|KOR	1	2000	2004	0	1	Retrospective cohort	Hazard ratio (HR)	1.52	1.43	1.61	95	NA
111	375	0	0	0	0	0	-11	0	0	0	0	0	0	0	0	0	1	0	0	0	0	0.989541193613748	0.0539555732739796	study_183	0	9.99	13	18.99	0.5	1	68	2004	KOR	817	1	study_183	South Korea|KOR	1	2000	2004	0	1	Retrospective cohort	Hazard ratio (HR)	2.69	2.42	2.99	95	NA
112	376	0	0	0	-4.5	-4.5	-4.5	0	0	0	0	0	0	0	1	1	1	0	0	0	0	0.300104592450338	0.0320475033462779	study_183	10	12.99	13	18.99	0.5	1	68	2004	KOR	818	1	study_183	South Korea|KOR	1	2000	2004	0	1	Retrospective cohort	Hazard ratio (HR)	1.35	1.27	1.44	95	NA
113	377	0	0	0	-11	-11	-11	0	0	0	0	0	0	0	1	1	1	0	0	0	0	0.698134722070984	0.0569243753352576	study_183	0	9.99	13	18.99	0.5	1	68	2004	KOR	819	1	study_183	South Korea|KOR	1	2000	2004	0	1	Retrospective cohort	Hazard ratio (HR)	2.01	1.8	2.25	95	NA
114	378	0	0	0	-3.5	-3.5	-3.5	0	0	0	0	0	0	0	1	1	1	0	0	0	0	0.262364264467491	0.0189050949371739	study_247	12	15.99	16	18.99	0.5	1	68	2004	KOR	836	1	study_247	South Korea|KOR	1	1995	2004	0	1	Retrospective cohort	Hazard ratio (HR)	1.3	1.3	1.4	95	NA
115	379	0	0	0	-7	-7	-7	0	0	0	0	0	0	0	1	1	1	0	0	0	0	0.693147180559945	0.0393241530171577	study_247	9	11.99	16	18.99	0.5	1	68	2004	KOR	837	1	study_247	South Korea|KOR	1	1995	2004	0	1	Retrospective cohort	Hazard ratio (HR)	2	1.8	2.1	95	NA
116	380	0	0	0	-13	-13	-13	0	0	0	0	0	0	0	1	1	1	0	0	0	0	1.06471073699243	0.0511915039444263	study_247	0	8.99	16	18.99	0.5	1	68	2004	KOR	838	1	study_247	South Korea|KOR	1	1995	2004	0	1	Retrospective cohort	Hazard ratio (HR)	2.9	2.7	3.3	95	NA
117	381	0	0	0	-3.5	-3.5	-3.5	0	0	0	0	0	0	0	1	1	1	0	0	0	0	0.0953101798043249	0.0465106012229476	study_247	12	15.99	16	18.99	0.5	1	68	2004	KOR	839	1	study_247	South Korea|KOR	1	1995	2004	0	1	Retrospective cohort	Hazard ratio (HR)	1.1	1	1.2	95	NA
118	382	0	0	0	-7	-7	-7	0	0	0	0	0	0	0	1	1	1	0	0	0	0	0.405465108108164	0.0830159184782214	study_247	9	11.99	16	18.99	0.5	1	68	2004	KOR	840	1	study_247	South Korea|KOR	1	1995	2004	0	1	Retrospective cohort	Hazard ratio (HR)	1.5	1.3	1.8	95	NA
119	383	0	0	0	-13	-13	-13	0	0	0	0	0	0	0	1	1	1	0	0	0	0	0.8754687373539	0.116520000636662	study_247	0	8.99	16	18.99	0.5	1	68	2004	KOR	841	1	study_247	South Korea|KOR	1	1995	2004	0	1	Retrospective cohort	Hazard ratio (HR)	2.4	1.9	3	95	NA
120	384	0	0	0	-3.5	-3.5	-3.5	0	0	0	0	0	0	0	1	1	1	0	0	0	0	0.182321556793955	0.061520932861451	study_247	12	15.99	16	18.99	0.5	1	68	2004	KOR	842	1	study_247	South Korea|KOR	1	1995	2004	0	1	Retrospective cohort	Hazard ratio (HR)	1.2	1.1	1.4	95	NA
121	385	0	0	0	-7	-7	-7	0	0	0	0	0	0	0	1	1	1	0	0	0	0	0.641853886172395	0.0812381967139119	study_247	9	11.99	16	18.99	0.5	1	68	2004	KOR	843	1	study_247	South Korea|KOR	1	1995	2004	0	1	Retrospective cohort	Hazard ratio (HR)	1.9	1.6	2.2	95	NA
122	386	0	0	0	-13	-13	-13	0	0	0	0	0	0	0	1	1	1	0	0	0	0	0.916290731874155	0.12774879793686	study_247	0	8.99	16	18.99	0.5	1	68	2004	KOR	844	1	study_247	South Korea|KOR	1	1995	2004	0	1	Retrospective cohort	Hazard ratio (HR)	2.5	2	3.3	95	NA
123	387	0	0	0	-3.5	-3.5	-3.5	0	0	0	0	0	0	0	1	1	1	0	0	0	0	0.182321556793955	0.061520932861451	study_247	12	15.99	16	18.99	0.5	1	68	2004	KOR	845	1	study_247	South Korea|KOR	1	1995	2004	0	1	Retrospective cohort	Hazard ratio (HR)	1.2	1.1	1.4	95	NA
124	388	0	0	0	-7	-7	-7	0	0	0	0	0	0	0	1	1	1	0	0	0	0	0.641853886172395	0.109041840517076	study_247	9	11.99	16	18.99	0.5	1	68	2004	KOR	846	1	study_247	South Korea|KOR	1	1995	2004	0	1	Retrospective cohort	Hazard ratio (HR)	1.9	1.5	2.3	95	NA
125	389	0	0	0	-13	-13	-13	0	0	0	0	0	0	0	1	1	1	0	0	0	0	1.09861228866811	0.141169703618568	study_247	0	8.99	16	18.99	0.5	1	68	2004	KOR	847	1	study_247	South Korea|KOR	1	1995	2004	0	1	Retrospective cohort	Hazard ratio (HR)	3	2.3	4	95	NA
126	390	0	0	0	-3.5	-3.5	-3.5	0	0	0	0	0	0	0	1	1	1	0	0	0	0	0.405465108108164	0.0684346904578264	study_247	12	15.99	16	18.99	0.5	1	68	2004	KOR	848	1	study_247	South Korea|KOR	1	1995	2004	0	1	Retrospective cohort	Hazard ratio (HR)	1.5	1.3	1.7	95	NA
127	391	0	0	0	-7	-7	-7	0	0	0	0	0	0	0	1	1	1	0	0	0	0	0.741937344729377	0.108388569889098	study_247	9	11.99	16	18.99	0.5	1	68	2004	KOR	849	1	study_247	South Korea|KOR	1	1995	2004	0	1	Retrospective cohort	Hazard ratio (HR)	2.1	1.7	2.6	95	NA
128	392	0	0	0	-13	-13	-13	0	0	0	0	0	0	0	1	1	1	0	0	0	0	0.916290731874155	0.15584415365382	study_247	0	8.99	16	18.99	0.5	1	68	2004	KOR	850	1	study_247	South Korea|KOR	1	1995	2004	0	1	Retrospective cohort	Hazard ratio (HR)	2.5	1.9	3.5	95	NA
129	393	0	0	0	-3.5	-3.5	-3.5	0	0	0	0	0	0	0	1	1	1	0	0	0	0	0.262364264467491	0.061520932861451	study_247	12	15.99	16	18.99	0.5	1	68	2004	KOR	851	1	study_247	South Korea|KOR	1	1995	2004	0	1	Retrospective cohort	Hazard ratio (HR)	1.3	1.1	1.4	95	NA
130	394	0	0	0	-7	-7	-7	0	0	0	0	0	0	0	1	1	1	0	0	0	0	0.587786664902119	0.115302327485474	study_247	9	11.99	16	18.99	0.5	1	68	2004	KOR	852	1	study_247	South Korea|KOR	1	1995	2004	0	1	Retrospective cohort	Hazard ratio (HR)	1.8	1.4	2.2	95	NA
131	395	0	0	0	-13	-13	-13	0	0	0	0	0	0	0	1	1	1	0	0	0	0	0.993251773010283	0.163738236268468	study_247	0	8.99	16	18.99	0.5	1	68	2004	KOR	853	1	study_247	South Korea|KOR	1	1995	2004	0	1	Retrospective cohort	Hazard ratio (HR)	2.7	2	3.8	95	NA
132	396	0	0	0	-3.5	-3.5	-3.5	0	0	0	0	0	0	0	1	1	1	0	0	0	0	0.182321556793955	0.061520932861451	study_247	12	15.99	16	18.99	0.5	1	68	2004	KOR	854	1	study_247	South Korea|KOR	1	1995	2004	0	1	Retrospective cohort	Hazard ratio (HR)	1.2	1.1	1.4	95	NA
133	397	0	0	0	-7	-7	-7	0	0	0	0	0	0	0	1	1	1	0	0	0	0	0.587786664902119	0.115302327485474	study_247	9	11.99	16	18.99	0.5	1	68	2004	KOR	855	1	study_247	South Korea|KOR	1	1995	2004	0	1	Retrospective cohort	Hazard ratio (HR)	1.8	1.4	2.2	95	NA
134	398	0	0	0	-13	-13	-13	0	0	0	0	0	0	0	1	1	1	0	0	0	0	0.587786664902119	0.20686995311641	study_247	0	8.99	16	18.99	0.5	1	68	2004	KOR	856	1	study_247	South Korea|KOR	1	1995	2004	0	1	Retrospective cohort	Hazard ratio (HR)	1.8	1.2	2.7	95	NA
135	399	0	0	0	-3.5	-3.5	-3.5	0	0	0	0	0	0	0	1	1	1	0	0	0	0	0.470003629245736	0.0641108235410475	study_247	12	15.99	16	18.99	0.5	1	68	2004	KOR	857	1	study_247	South Korea|KOR	1	1995	2004	0	1	Retrospective cohort	Hazard ratio (HR)	1.6	1.4	1.8	95	NA
136	400	0	0	0	-7	-7	-7	0	0	0	0	0	0	0	1	1	1	0	0	0	0	0.741937344729377	0.127293664826272	study_247	9	11.99	16	18.99	0.5	1	68	2004	KOR	858	1	study_247	South Korea|KOR	1	1995	2004	0	1	Retrospective cohort	Hazard ratio (HR)	2.1	1.7	2.8	95	NA
137	401	0	0	0	-13	-13	-13	0	0	0	0	0	0	0	1	1	1	0	0	0	0	1.09861228866811	0.201137081725579	study_247	0	8.99	16	18.99	0.5	1	68	2004	KOR	859	1	study_247	South Korea|KOR	1	1995	2004	0	1	Retrospective cohort	Hazard ratio (HR)	3	2	4.4	95	NA
138	402	0	0	0	-3.5	-3.5	-3.5	0	0	0	0	0	0	0	1	1	1	0	0	0	0	0.336472236621213	0.0733882837887196	study_247	12	15.99	16	18.99	0.5	1	68	2004	KOR	860	1	study_247	South Korea|KOR	1	1995	2004	0	1	Retrospective cohort	Hazard ratio (HR)	1.4	1.2	1.6	95	NA
139	403	0	0	0	-7	-7	-7	0	0	0	0	0	0	0	1	1	1	0	0	0	0	0.693147180559945	0.149945577781153	study_247	9	11.99	16	18.99	0.5	1	68	2004	KOR	861	1	study_247	South Korea|KOR	1	1995	2004	0	1	Retrospective cohort	Hazard ratio (HR)	2	1.5	2.7	95	NA
140	404	0	0	0	-13	-13	-13	0	0	0	0	0	0	0	1	1	1	0	0	0	0	1.38629436111989	0.19505258789339	study_247	0	8.99	16	18.99	0.5	1	68	2004	KOR	862	1	study_247	South Korea|KOR	1	1995	2004	0	1	Retrospective cohort	Hazard ratio (HR)	4	2.7	5.8	95	NA
141	405	0	0	0	-3.5	-3.5	-3.5	0	0	0	0	0	0	0	1	1	1	0	0	0	0	0.336472236621213	0.0733882837887196	study_247	12	15.99	16	18.99	0.5	1	68	2004	KOR	863	1	study_247	South Korea|KOR	1	1995	2004	0	1	Retrospective cohort	Hazard ratio (HR)	1.4	1.2	1.6	95	NA
142	406	0	0	0	-7	-7	-7	0	0	0	0	0	0	0	1	1	1	0	0	0	0	0.336472236621213	0.176823260346925	study_247	9	11.99	16	18.99	0.5	1	68	2004	KOR	864	1	study_247	South Korea|KOR	1	1995	2004	0	1	Retrospective cohort	Hazard ratio (HR)	1.4	1	2	95	NA
143	407	0	0	0	-13	-13	-13	0	0	0	0	0	0	0	1	1	1	0	0	0	0	1.48160454092422	0.188877567706758	study_247	0	8.99	16	18.99	0.5	1	68	2004	KOR	865	1	study_247	South Korea|KOR	1	1995	2004	0	1	Retrospective cohort	Hazard ratio (HR)	4.4	3.1	6.5	95	NA
144	408	0	0	0	-3.5	-3.5	-3.5	0	0	0	0	0	0	0	1	1	1	0	0	0	0	0.405465108108164	0.103434976558205	study_247	12	15.99	16	18.99	0.5	1	68	2004	KOR	866	1	study_247	South Korea|KOR	1	1995	2004	0	1	Retrospective cohort	Hazard ratio (HR)	1.5	1.2	1.8	95	NA
145	409	0	0	0	-7	-7	-7	0	0	0	0	0	0	0	1	1	1	0	0	0	0	0.955511445027436	0.19061591883424	study_247	9	11.99	16	18.99	0.5	1	68	2004	KOR	867	1	study_247	South Korea|KOR	1	1995	2004	0	1	Retrospective cohort	Hazard ratio (HR)	2.6	1.8	3.8	95	NA
146	410	0	0	0	-13	-13	-13	0	0	0	0	0	0	0	1	1	1	0	0	0	0	1.43508452528932	0.273363167418416	study_247	0	8.99	16	18.99	0.5	1	68	2004	KOR	868	1	study_247	South Korea|KOR	1	1995	2004	0	1	Retrospective cohort	Hazard ratio (HR)	4.2	2.5	7.3	95	NA
147	447	0	0	0	-3.5	-3.5	0	0	-3.5	0	0	0	0	0	1	1	0	0	1	0	0	0.336472236621213	0.0189050949371739	study_247	12	15.99	16	18.99	0.538356164385	1	68	2004	KOR	1625	1	study_247	South Korea|KOR	1	1995	2004	0.07671232877	1	Retrospective cohort	Hazard ratio (HR)	1.4	1.3	1.4	95	NA
148	448	0	0	0	-7	-7	0	0	-7	0	0	0	0	0	1	1	0	0	1	0	0	0.78845736036427	0.0356535567283568	study_247	9	11.99	16	18.99	0.538356164385	1	68	2004	KOR	1626	1	study_247	South Korea|KOR	1	1995	2004	0.07671232877	1	Retrospective cohort	Hazard ratio (HR)	2.2	2	2.3	95	NA
149	449	0	0	0	-13	-13	0	0	-13	0	0	0	0	0	1	1	0	0	1	0	0	1.09861228866811	0.0352424332859227	study_247	0	8.99	16	18.99	0.538356164385	1	68	2004	KOR	1627	1	study_247	South Korea|KOR	1	1995	2004	0.07671232877	1	Retrospective cohort	Hazard ratio (HR)	3	2.7	3.1	95	NA
150	453	0	0	0	0	-12	0	0	0	-12	0	0	0	0	0	1	0	0	0	1	0	1.05779029414785	0.0680175161362114	study_20	0	8.99	14	18.99	2.5	1	68	2004	KOR	1967	1	study_20	South Korea|KOR	1	1996	2004	1	4	Retrospective cohort	Relative Index of Inequality RII	2.88	2.52	3.29	95	NA
151	454	0	0	0	-3.5	-3.5	0	0	0	-3.5	0	0	0	0	1	1	0	0	0	1	0	0.470003629245736	0.0164639084534621	study_247	12	15.99	16	18.99	2.5	1	68	2004	KOR	1969	1	study_247	South Korea|KOR	1	1995	2004	1	4	Retrospective cohort	Hazard ratio (HR)	1.6	1.5	1.6	95	NA
152	455	0	0	0	-7	-7	0	0	0	-7	0	0	0	0	1	1	0	0	0	1	0	1.02961941718116	0.0448700679754246	study_247	9	11.99	16	18.99	2.5	1	68	2004	KOR	1970	1	study_247	South Korea|KOR	1	1995	2004	1	4	Retrospective cohort	Hazard ratio (HR)	2.8	2.6	3.1	95	NA
153	456	0	0	0	-13	-13	0	0	0	-13	0	0	0	0	1	1	0	0	0	1	0	1.38629436111989	0.0697176874999186	study_247	0	8.99	16	18.99	2.5	1	68	2004	KOR	1971	1	study_247	South Korea|KOR	1	1995	2004	1	4	Retrospective cohort	Hazard ratio (HR)	4	3.5	4.6	95	NA
154	460	0	0	0	0	0	-4.5	0	0	0	0	0	0	0	0	0	1	0	0	0	0	0.500775287912489	0.055541705062467	study_235	10	12.99	13	18.99	0.5	1	68	2007	KOR	824	1	study_235	South Korea|KOR	0	2004	2007	0	1	Prospective cohort	Odds ratio (OR)	1.65	1.48	1.84	95	NA
155	461	0	0	0	0	0	-11	0	0	0	0	0	0	0	0	0	1	0	0	0	0	1.20297230399235	0.103434976558205	study_235	0	9.99	13	18.99	0.5	1	68	2007	KOR	825	1	study_235	South Korea|KOR	0	2004	2007	0	1	Prospective cohort	Odds ratio (OR)	3.33	2.72	4.08	95	NA
156	462	0	0	0	0	0	-4.5	0	0	0	0	0	0	0	0	0	1	0	0	0	0	0.470003629245736	0.0812381967139119	study_235	10	12.99	13	18.99	0.5	1	68	2007	KOR	826	1	study_235	South Korea|KOR	0	2004	2007	0	1	Prospective cohort	Odds ratio (OR)	1.6	1.36	1.87	95	NA
157	463	0	0	0	0	0	-11	0	0	0	0	0	0	0	0	0	1	0	0	0	0	0.924258901523332	0.143907377759238	study_235	0	9.99	13	18.99	0.5	1	68	2007	KOR	827	1	study_235	South Korea|KOR	0	2004	2007	0	1	Prospective cohort	Odds ratio (OR)	2.52	1.9	3.34	95	NA
158	464	-4.5	0	0	-4.5	-4.5	-4.5	0	0	0	0	1	0	0	1	1	1	0	0	0	0	0.46373401623214	0.0544145669168168	study_235	10	12.99	13	18.99	0.5	1	68	2007	KOR	828	1	study_235	South Korea|KOR	0	2004	2007	0	1	Prospective cohort	Odds ratio (OR)	1.59	1.43	1.77	95	NA
159	465	-11	0	0	-11	-11	-11	0	0	0	0	1	0	0	1	1	1	0	0	0	0	1.07500242302898	0.105569734127215	study_235	0	9.99	13	18.99	0.5	1	68	2007	KOR	829	1	study_235	South Korea|KOR	0	2004	2007	0	1	Prospective cohort	Odds ratio (OR)	2.93	2.38	3.6	95	NA
160	466	-4.5	0	0	-4.5	-4.5	-4.5	0	0	0	0	1	0	0	1	1	1	0	0	0	0	0.444685821261446	0.0847280191384221	study_235	10	12.99	13	18.99	0.5	1	68	2007	KOR	830	1	study_235	South Korea|KOR	0	2004	2007	0	1	Prospective cohort	Odds ratio (OR)	1.56	1.32	1.84	95	NA
161	467	-11	0	0	-11	-11	-11	0	0	0	0	1	0	0	1	1	1	0	0	0	0	0.871293365943419	0.151860048611272	study_235	0	9.99	13	18.99	0.5	1	68	2007	KOR	831	1	study_235	South Korea|KOR	0	2004	2007	0	1	Prospective cohort	Odds ratio (OR)	2.39	1.77	3.21	95	NA
162	468	-4.5	0	0	-4.5	-4.5	-4.5	0	0	0	0	1	0	0	1	1	1	0	0	0	0	0.444685821261446	0.0569243753352576	study_235	10	12.99	13	18.99	0.5	1	68	2007	KOR	832	1	study_235	South Korea|KOR	0	2004	2007	0	1	Prospective cohort	Odds ratio (OR)	1.56	1.4	1.75	95	NA
163	469	-11	0	0	-11	-11	-11	0	0	0	0	1	0	0	1	1	1	0	0	0	0	1.05431202977153	0.105976939634591	study_235	0	9.99	13	18.99	0.5	1	68	2007	KOR	833	1	study_235	South Korea|KOR	0	2004	2007	0	1	Prospective cohort	Odds ratio (OR)	2.87	2.33	3.53	95	NA
164	470	-4.5	0	0	-4.5	-4.5	-4.5	0	0	0	0	1	0	0	1	1	1	0	0	0	0	0.398776119957368	0.0852556347159882	study_235	10	12.99	13	18.99	0.5	1	68	2007	KOR	834	1	study_235	South Korea|KOR	0	2004	2007	0	1	Prospective cohort	Odds ratio (OR)	1.49	1.26	1.76	95	NA
165	471	-11	0	0	-11	-11	-11	0	0	0	0	1	0	0	1	1	1	0	0	0	0	0.806475865866949	0.153506381926741	study_235	0	9.99	13	18.99	0.5	1	68	2007	KOR	835	1	study_235	South Korea|KOR	0	2004	2007	0	1	Prospective cohort	Odds ratio (OR)	2.24	1.66	3.03	95	NA
166	484	0	0	0	0	0	-4.5	0	0	0	0	0	0	0	0	0	1	0	0	0	0	0.506817602368452	0.0338583203200466	study_183	10	12.99	13	18.99	0.5	1	68	2009	KOR	820	1	study_183	South Korea|KOR	1	2005	2009	0	1	Retrospective cohort	Hazard ratio (HR)	1.66	1.55	1.77	95	NA
167	485	0	0	0	0	0	-11	0	0	0	0	0	0	0	0	0	1	0	0	0	0	1.14103300455206	0.0691482630652399	study_183	0	9.99	13	18.99	0.5	1	68	2009	KOR	821	1	study_183	South Korea|KOR	1	2005	2009	0	1	Retrospective cohort	Hazard ratio (HR)	3.13	2.73	3.58	95	NA
168	486	0	0	0	-4.5	-4.5	-4.5	0	0	0	0	0	0	0	1	1	1	0	0	0	0	0.336472236621213	0.0345505027793633	study_183	10	12.99	13	18.99	0.5	1	68	2009	KOR	822	1	study_183	South Korea|KOR	1	2005	2009	0	1	Retrospective cohort	Hazard ratio (HR)	1.4	1.31	1.5	95	NA
169	487	0	0	0	-11	-11	-11	0	0	0	0	0	0	0	1	1	1	0	0	0	0	0.727548607277278	0.0748094687503154	study_183	0	9.99	13	18.99	0.5	1	68	2009	KOR	823	1	study_183	South Korea|KOR	1	2005	2009	0	1	Retrospective cohort	Hazard ratio (HR)	2.07	1.79	2.4	95	NA
170	686	0	0	0	0	10.5	0	10.5	0	0	0	0	0	0	0	1	0	1	0	0	0	-0.0618754037180875	0.171047118318925	study_227	8	18.99	0	5.99	0.0095890410958904	1	86	1985	ITA	56	1	study_227	Italy|ITA	1	1981	1985	0	0.0191780821917808	Prospective cohort	Relative risk (RR)	0.94	0.67	1.31	95	NA
171	687	0	0	0	0	13	0	13	0	0	0	0	0	0	0	1	0	1	0	0	0	-0.478035800943	0.185570472969025	study_227	13	18.99	0	5.99	0.0095890410958904	1	86	1985	ITA	57	1	study_227	Italy|ITA	1	1981	1985	0	0.0191780821917808	Prospective cohort	Relative risk (RR)	0.62	0.43	0.89	95	NA
172	688	0	0	0	0	10.5	0	10.5	0	0	0	0	0	0	0	1	0	1	0	0	0	-0.755022584278033	0.481824422248817	study_227	8	18.99	0	5.99	0.0479452054794521	1	86	1985	ITA	58	1	study_227	Italy|ITA	1	1981	1985	0.0191780821917808	0.0767123287671233	Prospective cohort	Relative risk (RR)	0.47	0.18	1.19	95	NA
173	689	0	0	0	0	13	0	13	0	0	0	0	0	0	0	1	0	1	0	0	0	-0.356674943938732	0.427034804482569	study_227	13	18.99	0	5.99	0.0479452054794521	1	86	1985	ITA	59	1	study_227	Italy|ITA	1	1981	1985	0.0191780821917808	0.0767123287671233	Prospective cohort	Relative risk (RR)	0.7	0.3	1.6	95	NA
174	694	0	0	0	0	10.5	10.5	0	0	0	0	0	0	0	0	1	1	0	0	0	0	-0.150822889734584	0.143319178188484	study_227	8	18.99	0	5.99	0.5	1	86	1985	ITA	810	1	study_227	Italy|ITA	1	1981	1985	0	1	Prospective cohort	Relative risk (RR)	0.86	0.65	1.14	95	NA
175	695	0	0	0	0	13	13	0	0	0	0	0	0	0	0	1	1	0	0	0	0	-0.415515443961666	0.149945577781153	study_227	13	18.99	0	5.99	0.5	1	86	1985	ITA	811	1	study_227	Italy|ITA	1	1981	1985	0	1	Prospective cohort	Relative risk (RR)	0.66	0.5	0.9	95	NA
176	698	0	0	0	0	10.5	0	0	10.5	0	0	0	0	0	0	1	0	0	1	0	0	-0.174353387144778	0.343047285256892	study_227	8	18.99	0	5.99	0.538356164383562	1	86	1985	ITA	1623	1	study_227	Italy|ITA	1	1981	1985	0.0767123287671233	1	Prospective cohort	Relative risk (RR)	0.84	0.43	1.65	95	NA
177	699	0	0	0	0	13	0	0	13	0	0	0	0	0	0	1	0	0	1	0	0	-0.162518929497775	0.356665514991554	study_227	13	18.99	0	5.99	0.538356164383562	1	86	1985	ITA	1624	1	study_227	Italy|ITA	1	1981	1985	0.0767123287671233	1	Prospective cohort	Relative risk (RR)	0.85	0.42	1.7	95	NA
178	776	0	0	0	0	0	0	-11	0	0	0	0	0	0	0	0	0	1	0	0	0	0.364643113587909	0.0390499971167074	study_43	0	9.99	13	18.99	0.037	1	90	1980	NOR	64	1	study_43	Norway|NOR	1	1967	1979	0	0.074	Retrospective cohort	Odds ratio (OR)	1.44	1.33	1.55	95	NA
179	777	0	0	0	0	0	0	-4.5	0	0	0	0	0	0	0	0	0	1	0	0	0	0.19062035960865	0.0357516917712352	study_43	10	12.99	13	18.99	0.037	1	90	1980	NOR	65	1	study_43	Norway|NOR	1	1967	1979	0	0.074	Retrospective cohort	Odds ratio (OR)	1.21	1.13	1.3	95	NA
180	778	0	0	0	0	-11	0	-11	0	0	0	0	0	0	0	1	0	1	0	0	0	0.350656871613169	0.0396021934161438	study_43	0	9.99	13	18.99	0.037	1	90	1980	NOR	66	1	study_43	Norway|NOR	1	1967	1979	0	0.074	Retrospective cohort	Odds ratio (OR)	1.42	1.31	1.53	95	NA
181	779	0	0	0	0	-4.5	0	-4.5	0	0	0	0	0	0	0	1	0	1	0	0	0	0.19062035960865	0.0357516917712352	study_43	10	12.99	13	18.99	0.037	1	90	1980	NOR	67	1	study_43	Norway|NOR	1	1967	1979	0	0.074	Retrospective cohort	Odds ratio (OR)	1.21	1.13	1.3	95	NA
182	780	0	0	-11	0	-11	0	-11	0	0	0	0	0	1	0	1	0	1	0	0	0	0.22314355131421	0.0427864176971434	study_43	0	9.99	13	18.99	0.037	1	90	1980	NOR	68	1	study_43	Norway|NOR	1	1967	1979	0	0.074	Retrospective cohort	Odds ratio (OR)	1.25	1.15	1.36	95	NA
183	781	0	0	-4.5	0	-4.5	0	-4.5	0	0	0	0	0	1	0	1	0	1	0	0	0	0.113328685307003	0.0365053172552738	study_43	10	12.99	13	18.99	0.037	1	90	1980	NOR	69	1	study_43	Norway|NOR	1	1967	1979	0	0.074	Retrospective cohort	Odds ratio (OR)	1.12	1.04	1.2	95	NA
184	792	0	0	0	0	0	0	0	-11	0	0	0	0	0	0	0	0	0	1	0	0	0.139761942375159	0.0599080589483166	study_43	0	9.99	13	18.99	0.537	1	90	1980	NOR	1525	1	study_43	Norway|NOR	1	1967	1979	0.077	0.997	Retrospective cohort	Odds ratio (OR)	1.15	1.02	1.29	95	NA
185	793	0	0	0	0	0	0	0	-4.5	0	0	0	0	0	0	0	0	0	1	0	0	0.0198026272961797	0.052448786138597	study_43	10	12.99	13	18.99	0.537	1	90	1980	NOR	1526	1	study_43	Norway|NOR	1	1967	1979	0.077	0.997	Retrospective cohort	Odds ratio (OR)	1.02	0.92	1.13	95	NA
186	794	0	0	0	0	-11	0	0	-11	0	0	0	0	0	0	1	0	0	1	0	0	0.0582689081239758	0.0601603854187565	study_43	0	9.99	13	18.99	0.537	1	90	1980	NOR	1527	1	study_43	Norway|NOR	1	1967	1979	0.077	0.997	Retrospective cohort	Odds ratio (OR)	1.06	0.94	1.19	95	NA
187	795	0	0	0	0	-4.5	0	0	-4.5	0	0	0	0	0	0	1	0	0	1	0	0	-0.0100503358535015	0.0545946601405452	study_43	10	12.99	13	18.99	0.537	1	90	1980	NOR	1528	1	study_43	Norway|NOR	1	1967	1979	0.077	0.997	Retrospective cohort	Odds ratio (OR)	0.99	0.88	1.09	95	NA
188	796	0	0	-11	0	-11	0	0	-11	0	0	0	0	1	0	1	0	0	1	0	0	0.0295588022415444	0.0669296593029314	study_43	0	9.99	13	18.99	0.537	1	90	1980	NOR	1529	1	study_43	Norway|NOR	1	1967	1979	0.077	0.997	Retrospective cohort	Odds ratio (OR)	1.03	0.9	1.17	95	NA
189	797	0	0	-4.5	0	-4.5	0	0	-4.5	0	0	0	0	1	0	1	0	0	1	0	0	-0.0304592074847086	0.0581081456302837	study_43	10	12.99	13	18.99	0.537	1	90	1980	NOR	1530	1	study_43	Norway|NOR	1	1967	1979	0.077	0.997	Retrospective cohort	Odds ratio (OR)	0.97	0.86	1.08	95	NA
190	835	0	0	0	0	0	0	-11	0	0	0	0	0	0	0	0	0	1	0	0	0	0.182321556793955	0.191745762051417	study_57	0	9.99	13	18.99	0.037	1	90	1983	NOR	82	1	study_57	Norway|NOR	1	1978	1983	0	0.074	Retrospective cohort	Odds ratio (OR)	1.2	0.83	1.76	95	NA
191	836	0	0	-4.5	0	-4.5	0	-4.5	0	0	0	0	0	1	0	1	0	1	0	0	0	-0.105360515657826	0.174822449770133	study_57	10	12.99	13	18.99	0.037	1	90	1983	NOR	83	1	study_57	Norway|NOR	1	1978	1983	0	0.074	Retrospective cohort	Odds ratio (OR)	0.9	0.64	1.27	95	NA
192	839	0	0	0	0	0	0	0	-11	0	0	0	0	0	0	0	0	0	1	0	0	0.336472236621213	0.270750228028285	study_57	0	9.99	13	18.99	0.5385	1	90	1983	NOR	1628	1	study_57	Norway|NOR	1	1978	1983	0.077	1	Retrospective cohort	Odds ratio (OR)	1.4	0.82	2.37	95	NA
193	840	0	0	-4.5	0	-4.5	0	0	-4.5	0	0	0	0	1	0	1	0	0	1	0	0	0.262364264467491	0.24400437560005	study_57	10	12.99	13	18.99	0.5385	1	90	1983	NOR	1629	1	study_57	Norway|NOR	1	1978	1983	0.077	1	Retrospective cohort	Odds ratio (OR)	1.3	0.78	2.03	95	NA
194	855	0	0	0	0	0	0	-11	0	0	0	0	0	0	0	0	0	1	0	0	0	0.29266961396282	0.0744950188904029	study_43	0	9.99	13	18.99	0.037	1	90	1989	NOR	70	1	study_43	Norway|NOR	1	1980	1989	0	0.074	Retrospective cohort	Odds ratio (OR)	1.34	1.15	1.54	95	NA
195	856	0	0	0	0	0	0	-4.5	0	0	0	0	0	0	0	0	0	1	0	0	0	0.246860077931526	0.0537997268464313	study_43	10	12.99	13	18.99	0.037	1	90	1989	NOR	71	1	study_43	Norway|NOR	1	1980	1989	0	0.074	Retrospective cohort	Odds ratio (OR)	1.28	1.15	1.42	95	NA
196	857	0	0	0	0	-11	0	-11	0	0	0	0	0	0	0	1	0	1	0	0	0	0.285178942233662	0.0750610900504949	study_43	0	9.99	13	18.99	0.037	1	90	1989	NOR	72	1	study_43	Norway|NOR	1	1980	1989	0	0.074	Retrospective cohort	Odds ratio (OR)	1.33	1.14	1.53	95	NA
197	858	0	0	0	0	-4.5	0	-4.5	0	0	0	0	0	0	0	1	0	1	0	0	0	0.262364264467491	0.0551589562422541	study_43	10	12.99	13	18.99	0.037	1	90	1989	NOR	73	1	study_43	Norway|NOR	1	1980	1989	0	0.074	Retrospective cohort	Odds ratio (OR)	1.3	1.16	1.44	95	NA
198	859	0	0	-11	0	-11	0	-11	0	0	0	0	0	1	0	1	0	1	0	0	0	0.165514438477573	0.0777705124966494	study_43	0	9.99	13	18.99	0.037	1	90	1989	NOR	74	1	study_43	Norway|NOR	1	1980	1989	0	0.074	Retrospective cohort	Odds ratio (OR)	1.18	1.01	1.37	95	NA
199	860	0	0	-4.5	0	-4.5	0	-4.5	0	0	0	0	0	1	0	1	0	1	0	0	0	0.173953307123438	0.0597960984282766	study_43	10	12.99	13	18.99	0.037	1	90	1989	NOR	75	1	study_43	Norway|NOR	1	1980	1989	0	0.074	Retrospective cohort	Odds ratio (OR)	1.19	1.06	1.34	95	NA
200	871	0	0	0	0	0	0	0	-11	0	0	0	0	0	0	0	0	0	1	0	0	0.392042087776024	0.0808698182516074	study_43	0	9.99	13	18.99	0.537	1	90	1989	NOR	1531	1	study_43	Norway|NOR	1	1980	1989	0.077	0.997	Retrospective cohort	Odds ratio (OR)	1.48	1.26	1.73	95	NA
201	872	0	0	0	0	0	0	0	-4.5	0	0	0	0	0	0	0	0	0	1	0	0	0.29266961396282	0.0607541693120906	study_43	10	12.99	13	18.99	0.537	1	90	1989	NOR	1532	1	study_43	Norway|NOR	1	1980	1989	0.077	0.997	Retrospective cohort	Odds ratio (OR)	1.34	1.19	1.51	95	NA
202	873	0	0	0	0	-11	0	0	-11	0	0	0	0	0	0	1	0	0	1	0	0	0.336472236621213	0.0818221772226197	study_43	0	9.99	13	18.99	0.537	1	90	1989	NOR	1533	1	study_43	Norway|NOR	1	1980	1989	0.077	0.997	Retrospective cohort	Odds ratio (OR)	1.4	1.19	1.64	95	NA
203	874	0	0	0	0	-4.5	0	0	-4.5	0	0	0	0	0	0	1	0	0	1	0	0	0.262364264467491	0.0608863503431343	study_43	10	12.99	13	18.99	0.537	1	90	1989	NOR	1534	1	study_43	Norway|NOR	1	1980	1989	0.077	0.997	Retrospective cohort	Odds ratio (OR)	1.3	1.15	1.46	95	NA
204	875	0	0	-11	0	-11	0	0	-11	0	0	0	0	1	0	1	0	0	1	0	0	0.215111379616945	0.0858347542401053	study_43	0	9.99	13	18.99	0.537	1	90	1989	NOR	1535	1	study_43	Norway|NOR	1	1980	1989	0.077	0.997	Retrospective cohort	Odds ratio (OR)	1.24	1.05	1.47	95	NA
205	876	0	0	-4.5	0	-4.5	0	0	-4.5	0	0	0	0	1	0	1	0	0	1	0	0	0.182321556793955	0.0635754570469349	study_43	10	12.99	13	18.99	0.537	1	90	1989	NOR	1536	1	study_43	Norway|NOR	1	1980	1989	0.077	0.997	Retrospective cohort	Odds ratio (OR)	1.2	1.06	1.36	95	NA
206	913	0	0	0	0	0	0	-11	0	0	0	0	0	0	0	0	0	1	0	0	0	0.215111379616945	0.0941880912540366	study_43	0	9.99	13	18.99	0.037	1	90	1998	NOR	76	1	study_43	Norway|NOR	1	1990	1998	0	0.074	Retrospective cohort	Odds ratio (OR)	1.24	1.03	1.49	95	NA
207	914	0	0	0	0	0	0	-4.5	0	0	0	0	0	0	0	0	0	1	0	0	0	0.0198026272961797	0.0603032597102628	study_43	10	12.99	13	18.99	0.037	1	90	1998	NOR	77	1	study_43	Norway|NOR	1	1990	1998	0	0.074	Retrospective cohort	Odds ratio (OR)	1.02	0.9	1.14	95	NA
208	915	0	0	0	0	-11	0	-11	0	0	0	0	0	0	0	1	0	1	0	0	0	0.231111720963387	0.095124728998355	study_43	0	9.99	13	18.99	0.037	1	90	1998	NOR	78	1	study_43	Norway|NOR	1	1990	1998	0	0.074	Retrospective cohort	Odds ratio (OR)	1.26	1.04	1.51	95	NA
209	916	0	0	0	0	-4.5	0	-4.5	0	0	0	0	0	0	0	1	0	1	0	0	0	0.0392207131532813	0.0607360028858185	study_43	10	12.99	13	18.99	0.037	1	90	1998	NOR	79	1	study_43	Norway|NOR	1	1990	1998	0	0.074	Retrospective cohort	Odds ratio (OR)	1.04	0.93	1.18	95	NA
210	917	0	0	-11	0	-11	0	-11	0	0	0	0	0	1	0	1	0	1	0	0	0	0.173953307123438	0.0999403734056129	study_43	0	9.99	13	18.99	0.037	1	90	1998	NOR	80	1	study_43	Norway|NOR	1	1990	1998	0	0.074	Retrospective cohort	Odds ratio (OR)	1.19	0.98	1.45	95	NA
211	918	0	0	-4.5	0	-4.5	0	-4.5	0	0	0	0	0	1	0	1	0	1	0	0	0	0.00995033085316809	0.0660361311010941	study_43	10	12.99	13	18.99	0.037	1	90	1998	NOR	81	1	study_43	Norway|NOR	1	1990	1998	0	0.074	Retrospective cohort	Odds ratio (OR)	1.01	0.88	1.14	95	NA
212	929	0	0	0	0	0	0	0	-11	0	0	0	0	0	0	0	0	0	1	0	0	0.854415328156068	0.13311600646469	study_43	0	9.99	13	18.99	0.537	1	90	1998	NOR	1537	1	study_43	Norway|NOR	1	1990	1998	0.077	0.997	Retrospective cohort	Odds ratio (OR)	2.35	1.81	3.05	95	NA
213	930	0	0	0	0	0	0	0	-4.5	0	0	0	0	0	0	0	0	0	1	0	0	0.593326845277734	0.097078764500926	study_43	10	12.99	13	18.99	0.537	1	90	1998	NOR	1538	1	study_43	Norway|NOR	1	1990	1998	0.077	0.997	Retrospective cohort	Odds ratio (OR)	1.81	1.49	2.18	95	NA
214	931	0	0	0	0	-11	0	0	-11	0	0	0	0	0	0	1	0	0	1	0	0	0.828551817566148	0.135792732801503	study_43	0	9.99	13	18.99	0.537	1	90	1998	NOR	1539	1	study_43	Norway|NOR	1	1990	1998	0.077	0.997	Retrospective cohort	Odds ratio (OR)	2.29	1.75	2.98	95	NA
215	932	0	0	0	0	-4.5	0	0	-4.5	0	0	0	0	0	0	1	0	0	1	0	0	0.587786664902119	0.100526141839376	study_43	10	12.99	13	18.99	0.537	1	90	1998	NOR	1540	1	study_43	Norway|NOR	1	1990	1998	0.077	0.997	Retrospective cohort	Odds ratio (OR)	1.8	1.47	2.18	95	NA
216	933	0	0	-11	0	-11	0	0	-11	0	0	0	0	1	0	1	0	0	1	0	0	0.570979546585738	0.14303299115917	study_43	0	9.99	13	18.99	0.537	1	90	1998	NOR	1541	1	study_43	Norway|NOR	1	1990	1998	0.077	0.997	Retrospective cohort	Odds ratio (OR)	1.77	1.33	2.33	95	NA
217	934	0	0	-4.5	0	-4.5	0	0	-4.5	0	0	0	0	1	0	1	0	0	1	0	0	0.398776119957368	0.106253812320089	study_43	10	12.99	13	18.99	0.537	1	90	1998	NOR	1542	1	study_43	Norway|NOR	1	1990	1998	0.077	0.997	Retrospective cohort	Odds ratio (OR)	1.49	1.2	1.82	95	NA
218	1157	0	0	0	0	-11.5	0	-11.5	0	0	0	0	0	0	0	1	0	1	0	0	0	0.0953101798043249	0.317722585518543	study_190	0	11.99	16	18.99	0.0384615384615384	1	101	1996	CAN	36	1	study_190	Canada|CAN	0	1994	1996	0	0.0769230769230769	Retrospective cohort	Relative risk (RR)	1.1	0.59	2.05	95	NA
219	1158	0	0	0	0	-5	0	-5	0	0	0	0	0	0	0	1	0	1	0	0	0	0.2390169004705	0.254726742375288	study_190	12	12.99	16	18.99	0.0384615384615384	1	101	1996	CAN	37	1	study_190	Canada|CAN	0	1994	1996	0	0.0769230769230769	Retrospective cohort	Relative risk (RR)	1.27	0.77	2.09	95	NA
220	1159	0	0	0	0	-3.5	0	-3.5	0	0	0	0	0	0	0	1	0	1	0	0	0	-0.083381608939051	0.309168615809978	study_190	13	14.99	16	18.99	0.0384615384615384	1	101	1996	CAN	38	1	study_190	Canada|CAN	0	1994	1996	0	0.0769230769230769	Retrospective cohort	Relative risk (RR)	0.92	0.5	1.68	95	NA
221	1160	0	0	0	0	-11.5	-11.5	0	0	0	0	0	0	0	0	1	1	0	0	0	0	0.22314355131421	0.173093255461925	study_190	0	11.99	16	18.99	0.5	1	101	1996	CAN	720	1	study_190	Canada|CAN	0	1994	1996	0	1	Retrospective cohort	Relative risk (RR)	1.25	0.78	1.53735622189665	NA	NA
222	1161	0	0	0	0	-5	-5	0	0	0	0	0	0	0	0	1	1	0	0	0	0	0.048790164169432	0.212958596332391	study_190	12	12.99	16	18.99	0.5	1	101	1996	CAN	721	1	study_190	Canada|CAN	0	1994	1996	0	1	Retrospective cohort	Relative risk (RR)	1.05	0.69	1.59	95	NA
223	1162	0	0	0	0	-3.5	-3.5	0	0	0	0	0	0	0	0	1	1	0	0	0	0	0	0.240247402340597	study_190	13	14.99	16	18.99	0.5	1	101	1996	CAN	722	1	study_190	Canada|CAN	0	1994	1996	0	1	Retrospective cohort	Relative risk (RR)	1	0.62	1.59	95	NA
224	1163	0	0	0	0	-11.5	-11.5	0	0	0	0	0	0	0	0	1	1	0	0	0	0	0	0.315500670191053	study_190	0	11.99	16	18.99	0.5	1	101	1996	CAN	723	1	study_190	Canada|CAN	0	1994	1996	0	1	Retrospective cohort	Relative risk (RR)	1	0.54	1.86	95	NA
225	1164	0	0	0	0	-5	-5	0	0	0	0	0	0	0	0	1	1	0	0	0	0	0.139761942375159	0.263712156751548	study_190	12	12.99	16	18.99	0.5	1	101	1996	CAN	724	1	study_190	Canada|CAN	0	1994	1996	0	1	Retrospective cohort	Relative risk (RR)	1.15	0.69	1.94	95	NA
226	1165	0	0	0	0	-3.5	-3.5	0	0	0	0	0	0	0	0	1	1	0	0	0	0	0.27763173659828	0.294775617586732	study_190	13	14.99	16	18.99	0.5	1	101	1996	CAN	725	1	study_190	Canada|CAN	0	1994	1996	0	1	Retrospective cohort	Relative risk (RR)	1.32	0.74	2.35	95	NA
227	1166	0	0	0	0	-11.5	-11.5	0	0	0	0	0	0	0	0	1	1	0	0	0	0	0.165514438477573	0.378580777013476	study_190	0	11.99	16	18.99	0.5	1	101	1996	CAN	726	1	study_190	Canada|CAN	0	1994	1996	0	1	Retrospective cohort	Relative risk (RR)	1.18	0.56	2.47	95	NA
228	1167	0	0	0	0	-5	-5	0	0	0	0	0	0	0	0	1	1	0	0	0	0	-0.198450938723838	0.327098214598389	study_190	12	12.99	16	18.99	0.5	1	101	1996	CAN	727	1	study_190	Canada|CAN	0	1994	1996	0	1	Retrospective cohort	Relative risk (RR)	0.82	0.43	1.55	95	NA
229	1168	0	0	0	0	-3.5	-3.5	0	0	0	0	0	0	0	0	1	1	0	0	0	0	-0.430782916092454	0.379080030954842	study_190	13	14.99	16	18.99	0.5	1	101	1996	CAN	728	1	study_190	Canada|CAN	0	1994	1996	0	1	Retrospective cohort	Relative risk (RR)	0.65	0.31	1.37	95	NA
230	1169	0	0	0	0	-11.5	0	0	-11.5	0	0	0	0	0	0	1	0	0	1	0	0	0.350656871613169	0.392141072847136	study_190	0	11.99	16	18.99	0.539835164835165	1	101	1996	CAN	1603	1	study_190	Canada|CAN	0	1994	1996	0.0796703296703297	1	Retrospective cohort	Relative risk (RR)	1.42	0.66	3.07	95	NA
231	1170	0	0	0	0	-5	0	0	-5	0	0	0	0	0	0	1	0	0	1	0	0	-0.23572233352107	0.368320970729101	study_190	12	12.99	16	18.99	0.539835164835165	1	101	1996	CAN	1604	1	study_190	Canada|CAN	0	1994	1996	0.0796703296703297	1	Retrospective cohort	Relative risk (RR)	0.79	0.38	1.61	95	NA
232	1171	0	0	0	0	-3.5	0	0	-3.5	0	0	0	0	0	0	1	0	0	1	0	0	0.139761942375159	0.393657355258383	study_190	13	14.99	16	18.99	0.539835164835165	1	101	1996	CAN	1605	1	study_190	Canada|CAN	0	1994	1996	0.0796703296703297	1	Retrospective cohort	Relative risk (RR)	1.15	0.53	2.48	95	NA
233	1184	0	0	0	0	-11.5	0	-11.5	0	0	0	0	0	0	0	1	0	1	0	0	0	0.0769610411361284	0.299365713479905	study_190	0	11.99	16	18.99	0.0384615384615384	1	101	2006	CAN	33	1	study_190	Canada|CAN	1	2004	2006	0	0.0769230769230769	Retrospective cohort	Relative risk (RR)	1.08	0.6	1.94	95	NA
234	1185	0	0	0	0	-5	0	-5	0	0	0	0	0	0	0	1	0	1	0	0	0	0.157003748809665	0.242675401507972	study_190	12	12.99	16	18.99	0.0384615384615384	1	101	2006	CAN	34	1	study_190	Canada|CAN	1	2004	2006	0	0.0769230769230769	Retrospective cohort	Relative risk (RR)	1.17	0.73	1.89	95	NA
235	1186	0	0	0	0	-3.5	0	-3.5	0	0	0	0	0	0	0	1	0	1	0	0	0	0.148420005118273	0.228171412770831	study_190	13	14.99	16	18.99	0.0384615384615384	1	101	2006	CAN	35	1	study_190	Canada|CAN	1	2004	2006	0	0.0769230769230769	Retrospective cohort	Relative risk (RR)	1.16	0.74	1.81	95	NA
236	1187	0	0	0	0	-11.5	0	-11.5	0	0	0	0	0	0	0	1	0	1	0	0	0	0.0676586484738149	1.40707404162073	study_190	0	11.99	16	18.99	0.0384615384615384	1	101	2006	CAN	39	1	study_190	Canada|CAN	0	2004	2006	0	0.0769230769230769	Retrospective cohort	Relative risk (RR)	1.07	0.07	17.4	95	NA
237	1188	0	0	0	0	-5	0	-5	0	0	0	0	0	0	0	1	0	1	0	0	0	0.357674444271816	0.468031763761502	study_190	12	12.99	16	18.99	0.0384615384615384	1	101	2006	CAN	40	1	study_190	Canada|CAN	0	2004	2006	0	0.0769230769230769	Retrospective cohort	Relative risk (RR)	1.43	0.57	3.57	95	NA
238	1189	0	0	0	0	-3.5	0	-3.5	0	0	0	0	0	0	0	1	0	1	0	0	0	0.536493370514568	0.427250171351263	study_190	13	14.99	16	18.99	0.0384615384615384	1	101	2006	CAN	41	1	study_190	Canada|CAN	0	2004	2006	0	0.0769230769230769	Retrospective cohort	Relative risk (RR)	1.71	0.74	3.95	95	NA
239	1190	0	0	0	0	-11.5	0	-11.5	0	0	0	0	0	0	0	1	0	1	0	0	0	-0.0304592074847086	0.299949471265112	study_190	0	11.99	16	18.99	0.0384615384615384	1	101	2006	CAN	42	1	study_190	Canada|CAN	0	2004	2006	0	0.0769230769230769	Retrospective cohort	Relative risk (RR)	0.97	0.54	1.75	95	NA
240	1191	0	0	0	0	-5	0	-5	0	0	0	0	0	0	0	1	0	1	0	0	0	-0.0202027073175195	0.286260914815894	study_190	12	12.99	16	18.99	0.0384615384615384	1	101	2006	CAN	43	1	study_190	Canada|CAN	0	2004	2006	0	0.0769230769230769	Retrospective cohort	Relative risk (RR)	0.98	0.56	1.72	95	NA
241	1192	0	0	0	0	-3	0	-3	0	0	0	0	0	0	0	1	0	1	0	0	0	-0.127833371509885	0.246643625264537	study_190	13	15.99	16	18.99	0.0384615384615384	1	101	2006	CAN	44	1	study_190	Canada|CAN	0	2004	2006	0	0.0769230769230769	Retrospective cohort	Relative risk (RR)	0.88	0.54	1.42	95	NA
242	1193	0	0	-11.5	0	-11.5	0	-11.5	0	0	0	0	0	1	0	1	0	1	0	0	0	0.207014169384326	0.333973739228433	study_190	0	11.99	16	18.99	0.0384615384615384	1	101	2006	CAN	45	1	study_190	Canada|CAN	1	2004	2006	0	0.0769230769230769	Retrospective cohort	Relative risk (RR)	1.23	0.64	2.37	95	NA
243	1194	0	0	-5	0	-5	0	-5	0	0	0	0	0	1	0	1	0	1	0	0	0	0.231111720963387	0.251038455850994	study_190	12	12.99	16	18.99	0.0384615384615384	1	101	2006	CAN	46	1	study_190	Canada|CAN	1	2004	2006	0	0.0769230769230769	Retrospective cohort	Relative risk (RR)	1.26	0.77	2.06	95	NA
244	1195	0	0	-3	0	-3	0	-3	0	0	0	0	0	1	0	1	0	1	0	0	0	0.182321556793955	0.232401447646253	study_190	13	15.99	16	18.99	0.0384615384615384	1	101	2006	CAN	47	1	study_190	Canada|CAN	1	2004	2006	0	0.0769230769230769	Retrospective cohort	Relative risk (RR)	1.2	0.76	1.89	95	NA
245	1196	0	0	-11.5	0	-11.5	0	-11.5	0	0	0	0	0	1	0	1	0	1	0	0	0	-0.0618754037180875	0.311598459636085	study_190	0	11.99	16	18.99	0.0384615384615384	1	101	2006	CAN	48	1	study_190	Canada|CAN	1	2004	2006	0	0.0769230769230769	Retrospective cohort	Relative risk (RR)	0.94	0.51	1.73	95	NA
246	1197	0	0	-5	0	-5	0	-5	0	0	0	0	0	1	0	1	0	1	0	0	0	0.0582689081239758	0.24824163441781	study_190	12	12.99	16	18.99	0.0384615384615384	1	101	2006	CAN	49	1	study_190	Canada|CAN	1	2004	2006	0	0.0769230769230769	Retrospective cohort	Relative risk (RR)	1.06	0.65	1.72	95	NA
247	1198	0	0	-3	0	-3	0	-3	0	0	0	0	0	1	0	1	0	1	0	0	0	0.0953101798043249	0.23081539603276	study_190	13	15.99	16	18.99	0.0384615384615384	1	101	2006	CAN	50	1	study_190	Canada|CAN	1	2004	2006	0	0.0769230769230769	Retrospective cohort	Relative risk (RR)	1.1	0.7	1.73	95	NA
248	1199	0	0	0	0	-11.5	-11.5	0	0	0	0	0	0	0	0	1	1	0	0	0	0	0.512823626428664	0.255523107353396	study_190	0	11.99	16	18.99	0.5	1	101	2006	CAN	711	1	study_190	Canada|CAN	1	2004	2006	0	1	Retrospective cohort	Relative risk (RR)	1.67	1.01	2.75	95	NA
249	1200	0	0	0	0	-5	-5	0	0	0	0	0	0	0	0	1	1	0	0	0	0	0.29266961396282	0.197026587301311	study_190	12	12.99	16	18.99	0.5	1	101	2006	CAN	712	1	study_190	Canada|CAN	1	2004	2006	0	1	Retrospective cohort	Relative risk (RR)	1.34	0.91	1.97	95	NA
250	1201	0	0	0	0	-3.5	-3.5	0	0	0	0	0	0	0	0	1	1	0	0	0	0	0.2390169004705	0.192461149597893	study_190	13	14.99	16	18.99	0.5	1	101	2006	CAN	713	1	study_190	Canada|CAN	1	2004	2006	0	1	Retrospective cohort	Relative risk (RR)	1.27	0.87	1.85	95	NA
251	1202	0	0	0	0	-11.5	-11.5	0	0	0	0	0	0	0	0	1	1	0	0	0	0	-0.2484613592985	0.293439872248069	study_190	0	11.99	16	18.99	0.5	1	101	2006	CAN	714	1	study_190	Canada|CAN	1	2004	2006	0	1	Retrospective cohort	Relative risk (RR)	0.78	0.44	1.39	95	NA
252	1203	0	0	0	0	-5	-5	0	0	0	0	0	0	0	0	1	1	0	0	0	0	-0.210721031315653	0.256637628020481	study_190	12	12.99	16	18.99	0.5	1	101	2006	CAN	715	1	study_190	Canada|CAN	1	2004	2006	0	1	Retrospective cohort	Relative risk (RR)	0.81	0.49	1.34	95	NA
253	1204	0	0	0	0	-3.5	-3.5	0	0	0	0	0	0	0	0	1	1	0	0	0	0	0.131028262406404	0.22247057126777	study_190	13	14.99	16	18.99	0.5	1	101	2006	CAN	716	1	study_190	Canada|CAN	1	2004	2006	0	1	Retrospective cohort	Relative risk (RR)	1.14	0.74	1.77	95	NA
254	1205	0	0	0	0	-11.5	-11.5	0	0	0	0	0	0	0	0	1	1	0	0	0	0	1.31640823365572	0.468247482725353	study_190	0	11.99	16	18.99	0.5	1	101	2006	CAN	717	1	study_190	Canada|CAN	1	2004	2006	0	1	Retrospective cohort	Relative risk (RR)	3.73	1.49	9.34	95	NA
255	1206	0	0	0	0	-5	-5	0	0	0	0	0	0	0	0	1	1	0	0	0	0	0.916290731874155	0.378155150818753	study_190	12	12.99	16	18.99	0.5	1	101	2006	CAN	718	1	study_190	Canada|CAN	1	2004	2006	0	1	Retrospective cohort	Relative risk (RR)	2.5	1.19	5.24	95	NA
256	1207	0	0	0	0	-3.5	-3.5	0	0	0	0	0	0	0	0	1	1	0	0	0	0	0.231111720963387	0.395160404244526	study_190	13	14.99	16	18.99	0.5	1	101	2006	CAN	719	1	study_190	Canada|CAN	1	2004	2006	0	1	Retrospective cohort	Relative risk (RR)	1.26	0.58	2.73	95	NA
257	1208	0	0	0	0	-11.5	-11.5	0	0	0	0	0	0	0	0	1	1	0	0	0	0	0.792992515529661	0.923819788711368	study_190	0	11.99	16	18.99	0.5	1	101	2006	CAN	729	1	study_190	Canada|CAN	0	2004	2006	0	1	Retrospective cohort	Relative risk (RR)	2.21	0.36	13.46	95	NA
258	1209	0	0	0	0	-5	-5	0	0	0	0	0	0	0	0	1	1	0	0	0	0	0.536493370514568	0.407236181343558	study_190	12	12.99	16	18.99	0.5	1	101	2006	CAN	730	1	study_190	Canada|CAN	0	2004	2006	0	1	Retrospective cohort	Relative risk (RR)	1.71	0.77	3.8	95	NA
259	1210	0	0	0	0	-3.5	-3.5	0	0	0	0	0	0	0	0	1	1	0	0	0	0	0.688134638736401	0.365842399729391	study_190	13	14.99	16	18.99	0.5	1	101	2006	CAN	731	1	study_190	Canada|CAN	0	2004	2006	0	1	Retrospective cohort	Relative risk (RR)	1.99	0.97	4.07	95	NA
260	1211	0	0	0	0	-11.5	-11.5	0	0	0	0	0	0	0	0	1	1	0	0	0	0	-1.27296567581289	1.60357094247675	study_190	0	11.99	16	18.99	0.5	1	101	2006	CAN	732	1	study_190	Canada|CAN	0	2004	2006	0	1	Retrospective cohort	Relative risk (RR)	0.28	0.01	5.37	95	NA
261	1212	0	0	0	0	-5	-5	0	0	0	0	0	0	0	0	1	1	0	0	0	0	0.512823626428664	0.555919916284067	study_190	12	12.99	16	18.99	0.5	1	101	2006	CAN	733	1	study_190	Canada|CAN	0	2004	2006	0	1	Retrospective cohort	Relative risk (RR)	1.67	0.56	4.95	95	NA
262	1213	0	0	0	0	-3.5	-3.5	0	0	0	0	0	0	0	0	1	1	0	0	0	0	0.89199803930511	0.492058337551138	study_190	13	14.99	16	18.99	0.5	1	101	2006	CAN	734	1	study_190	Canada|CAN	0	2004	2006	0	1	Retrospective cohort	Relative risk (RR)	2.44	0.93	6.4	95	NA
263	1214	0	0	0	0	-11.5	-11.5	0	0	0	0	0	0	0	0	1	1	0	0	0	0	1.57691472072854	1.15001389173195	study_190	0	11.99	16	18.99	0.5	1	101	2006	CAN	735	1	study_190	Canada|CAN	0	2004	2006	0	1	Retrospective cohort	Relative risk (RR)	4.84	0.51	46.28	95	NA
264	1215	0	0	0	0	-5	-5	0	0	0	0	0	0	0	0	1	1	0	0	0	0	0.444685821261446	0.776306350968912	study_190	12	12.99	16	18.99	0.5	1	101	2006	CAN	736	1	study_190	Canada|CAN	0	2004	2006	0	1	Retrospective cohort	Relative risk (RR)	1.56	0.34	7.13	95	NA
265	1216	0	0	0	0	-3.5	-3.5	0	0	0	0	0	0	0	0	1	1	0	0	0	0	0	0.727712099467683	study_190	13	14.99	16	18.99	0.5	1	101	2006	CAN	737	1	study_190	Canada|CAN	0	2004	2006	0	1	Retrospective cohort	Relative risk (RR)	1	0.24	4.16	95	NA
266	1217	0	0	0	0	-11.5	-11.5	0	0	0	0	0	0	0	0	1	1	0	0	0	0	0.29266961396282	0.240934083887972	study_190	0	11.99	16	18.99	0.5	1	101	2006	CAN	738	1	study_190	Canada|CAN	0	2004	2006	0	1	Retrospective cohort	Relative risk (RR)	1.34	0.84	2.16	95	NA
267	1218	0	0	0	0	-5	-5	0	0	0	0	0	0	0	0	1	1	0	0	0	0	0.0953101798043249	0.232285728868666	study_190	12	12.99	16	18.99	0.5	1	101	2006	CAN	739	1	study_190	Canada|CAN	0	2004	2006	0	1	Retrospective cohort	Relative risk (RR)	1.1	0.7	1.74	95	NA
268	1219	0	0	0	0	-3	-3	0	0	0	0	0	0	0	0	1	1	0	0	0	0	-0.0725706928348354	0.202256770607917	study_190	13	15.99	16	18.99	0.5	1	101	2006	CAN	740	1	study_190	Canada|CAN	0	2004	2006	0	1	Retrospective cohort	Relative risk (RR)	0.93	0.62	1.37	95	NA
269	1220	0	0	0	0	-11.5	-11.5	0	0	0	0	0	0	0	0	1	1	0	0	0	0	-0.385662480811985	0.29755991964461	study_190	0	11.99	16	18.99	0.5	1	101	2006	CAN	741	1	study_190	Canada|CAN	0	2004	2006	0	1	Retrospective cohort	Relative risk (RR)	0.68	0.38	1.22	95	NA
270	1221	0	0	0	0	-5	-5	0	0	0	0	0	0	0	0	1	1	0	0	0	0	-0.713349887877465	0.301403048080071	study_190	12	12.99	16	18.99	0.5	1	101	2006	CAN	742	1	study_190	Canada|CAN	0	2004	2006	0	1	Retrospective cohort	Relative risk (RR)	0.49	0.27	0.88	95	NA
271	1222	0	0	0	0	-3	-3	0	0	0	0	0	0	0	0	1	1	0	0	0	0	-0.356674943938732	0.233747635682182	study_190	13	15.99	16	18.99	0.5	1	101	2006	CAN	743	1	study_190	Canada|CAN	0	2004	2006	0	1	Retrospective cohort	Relative risk (RR)	0.7	0.44	1.1	95	NA
272	1223	0	0	0	0	-11.5	-11.5	0	0	0	0	0	0	0	0	1	1	0	0	0	0	1.30833281965018	0.413032695986291	study_190	0	11.99	16	18.99	0.5	1	101	2006	CAN	744	1	study_190	Canada|CAN	0	2004	2006	0	1	Retrospective cohort	Relative risk (RR)	3.7	1.65	8.33	95	NA
273	1224	0	0	0	0	-5	-5	0	0	0	0	0	0	0	0	1	1	0	0	0	0	1.36863942588117	0.373753908556914	study_190	12	12.99	16	18.99	0.5	1	101	2006	CAN	745	1	study_190	Canada|CAN	0	2004	2006	0	1	Retrospective cohort	Relative risk (RR)	3.93	1.89	8.18	95	NA
274	1225	0	0	0	0	-3	-3	0	0	0	0	0	0	0	0	1	1	0	0	0	0	0.53062825106217	0.402493111681156	study_190	13	15.99	16	18.99	0.5	1	101	2006	CAN	746	1	study_190	Canada|CAN	0	2004	2006	0	1	Retrospective cohort	Relative risk (RR)	1.7	0.77	3.73	95	NA
275	1226	0	0	-11.5	0	-11.5	-11.5	0	0	0	0	0	0	1	0	1	1	0	0	0	0	0.678033542749897	0.29295993703345	study_190	0	11.99	16	18.99	0.5	1	101	2006	CAN	747	1	study_190	Canada|CAN	1	2004	2006	0	1	Retrospective cohort	Relative risk (RR)	1.97	1.11	3.5	95	NA
276	1227	0	0	-5	0	-5	-5	0	0	0	0	0	0	1	0	1	1	0	0	0	0	0.392042087776024	0.210887391118487	study_190	12	12.99	16	18.99	0.5	1	101	2006	CAN	748	1	study_190	Canada|CAN	1	2004	2006	0	1	Retrospective cohort	Relative risk (RR)	1.48	0.98	2.24	95	NA
277	1228	0	0	-3	0	-3	-3	0	0	0	0	0	0	1	0	1	1	0	0	0	0	0.29266961396282	0.198318245963695	study_190	13	15.99	16	18.99	0.5	1	101	2006	CAN	749	1	study_190	Canada|CAN	1	2004	2006	0	1	Retrospective cohort	Relative risk (RR)	1.34	0.91	1.98	95	NA
278	1229	0	0	-11.5	0	-11.5	-11.5	0	0	0	0	0	0	1	0	1	1	0	0	0	0	-0.0618754037180875	0.319582389922288	study_190	0	11.99	16	18.99	0.5	1	101	2006	CAN	750	1	study_190	Canada|CAN	1	2004	2006	0	1	Retrospective cohort	Relative risk (RR)	0.94	0.5	1.75	95	NA
279	1230	0	0	-5	0	-5	-5	0	0	0	0	0	0	1	0	1	1	0	0	0	0	-0.0943106794712413	0.257639451934299	study_190	12	12.99	16	18.99	0.5	1	101	2006	CAN	751	1	study_190	Canada|CAN	1	2004	2006	0	1	Retrospective cohort	Relative risk (RR)	0.91	0.55	1.51	95	NA
280	1231	0	0	-3	0	-3	-3	0	0	0	0	0	0	1	0	1	1	0	0	0	0	0.198850858745165	0.22387148461568	study_190	13	15.99	16	18.99	0.5	1	101	2006	CAN	752	1	study_190	Canada|CAN	1	2004	2006	0	1	Retrospective cohort	Relative risk (RR)	1.22	0.79	1.9	95	NA
281	1232	0	0	-11.5	0	-11.5	-11.5	0	0	0	0	0	0	1	0	1	1	0	0	0	0	1.46093790411566	0.596188423562225	study_190	0	11.99	16	18.99	0.5	1	101	2006	CAN	753	1	study_190	Canada|CAN	1	2004	2006	0	1	Retrospective cohort	Relative risk (RR)	4.31	1.34	13.87	95	NA
282	1233	0	0	-5	0	-5	-5	0	0	0	0	0	0	1	0	1	1	0	0	0	0	0.989541193613748	0.45630728712574	study_190	12	12.99	16	18.99	0.5	1	101	2006	CAN	754	1	study_190	Canada|CAN	1	2004	2006	0	1	Retrospective cohort	Relative risk (RR)	2.69	1.1	6.58	95	NA
283	1234	0	0	-3	0	-3	-3	0	0	0	0	0	0	1	0	1	1	0	0	0	0	0.27002713721306	0.423655920107564	study_190	13	15.99	16	18.99	0.5	1	101	2006	CAN	755	1	study_190	Canada|CAN	1	2004	2006	0	1	Retrospective cohort	Relative risk (RR)	1.31	0.57	3	95	NA
284	1235	0	0	-11.5	0	-11.5	-11.5	0	0	0	0	0	0	1	0	1	1	0	0	0	0	0.431782416425538	0.263053828538923	study_190	0	11.99	16	18.99	0.5	1	101	2006	CAN	756	1	study_190	Canada|CAN	1	2004	2006	0	1	Retrospective cohort	Relative risk (RR)	1.54	0.92	2.58	95	NA
285	1236	0	0	-5	0	-5	-5	0	0	0	0	0	0	1	0	1	1	0	0	0	0	0.22314355131421	0.199769239087471	study_190	12	12.99	16	18.99	0.5	1	101	2006	CAN	757	1	study_190	Canada|CAN	1	2004	2006	0	1	Retrospective cohort	Relative risk (RR)	1.25	0.85	1.86	95	NA
286	1237	0	0	-3	0	-3	-3	0	0	0	0	0	0	1	0	1	1	0	0	0	0	0.198850858745165	0.196057448480652	study_190	13	15.99	16	18.99	0.5	1	101	2006	CAN	758	1	study_190	Canada|CAN	1	2004	2006	0	1	Retrospective cohort	Relative risk (RR)	1.22	0.83	1.79	95	NA
287	1238	0	0	-11.5	0	-11.5	-11.5	0	0	0	0	0	0	1	0	1	1	0	0	0	0	-0.27443684570176	0.303465323182101	study_190	0	11.99	16	18.99	0.5	1	101	2006	CAN	759	1	study_190	Canada|CAN	1	2004	2006	0	1	Retrospective cohort	Relative risk (RR)	0.76	0.42	1.38	95	NA
288	1239	0	0	-5	0	-5	-5	0	0	0	0	0	0	1	0	1	1	0	0	0	0	-0.22314355131421	0.259986764620883	study_190	12	12.99	16	18.99	0.5	1	101	2006	CAN	760	1	study_190	Canada|CAN	1	2004	2006	0	1	Retrospective cohort	Relative risk (RR)	0.8	0.48	1.33	95	NA
289	1240	0	0	-3	0	-3	-3	0	0	0	0	0	0	1	0	1	1	0	0	0	0	0.131028262406404	0.223907769665285	study_190	13	15.99	16	18.99	0.5	1	101	2006	CAN	761	1	study_190	Canada|CAN	1	2004	2006	0	1	Retrospective cohort	Relative risk (RR)	1.14	0.74	1.78	95	NA
290	1241	0	0	-11.5	0	-11.5	-11.5	0	0	0	0	0	0	1	0	1	1	0	0	0	0	1.16938135955632	0.482321279868102	study_190	0	11.99	16	18.99	0.5	1	101	2006	CAN	762	1	study_190	Canada|CAN	1	2004	2006	0	1	Retrospective cohort	Relative risk (RR)	3.22	1.25	8.28	95	NA
291	1242	0	0	-5	0	-5	-5	0	0	0	0	0	0	1	0	1	1	0	0	0	0	0.810930216216329	0.379688389600299	study_190	12	12.99	16	18.99	0.5	1	101	2006	CAN	763	1	study_190	Canada|CAN	1	2004	2006	0	1	Retrospective cohort	Relative risk (RR)	2.25	1.07	4.74	95	NA
292	1243	0	0	-3	0	-3	-3	0	0	0	0	0	0	1	0	1	1	0	0	0	0	0.139761942375159	0.396724751423383	study_190	13	15.99	16	18.99	0.5	1	101	2006	CAN	764	1	study_190	Canada|CAN	1	2004	2006	0	1	Retrospective cohort	Relative risk (RR)	1.15	0.53	2.51	95	NA
293	1244	0	0	0	0	-11.5	0	0	-11.5	0	0	0	0	0	0	1	0	0	1	0	0	1.19694818938897	0.468421232601757	study_190	0	11.99	16	18.99	0.539835164835165	1	101	2006	CAN	1600	1	study_190	Canada|CAN	1	2004	2006	0.0796703296703297	1	Retrospective cohort	Relative risk (RR)	3.31	1.32	8.28	95	NA
294	1245	0	0	0	0	-5	0	0	-5	0	0	0	0	0	0	1	0	0	1	0	0	0.65232518603969	0.36492725244879	study_190	12	12.99	16	18.99	0.539835164835165	1	101	2006	CAN	1601	1	study_190	Canada|CAN	1	2004	2006	0.0796703296703297	1	Retrospective cohort	Relative risk (RR)	1.92	0.94	3.93	95	NA
295	1246	0	0	0	0	-3.5	0	0	-3.5	0	0	0	0	0	0	1	0	0	1	0	0	0.518793793415168	0.373337755053832	study_190	13	14.99	16	18.99	0.539835164835165	1	101	2006	CAN	1602	1	study_190	Canada|CAN	1	2004	2006	0.0796703296703297	1	Retrospective cohort	Relative risk (RR)	1.68	0.81	3.5	95	NA
296	1247	0	0	0	0	-11.5	0	0	-11.5	0	0	0	0	0	0	1	0	0	1	0	0	1.85629799036563	1.74843164934334	study_190	0	11.99	16	18.99	0.539835164835165	1	101	2006	CAN	1606	1	study_190	Canada|CAN	0	2004	2006	0.0796703296703297	1	Retrospective cohort	Relative risk (RR)	6.4	0.21	198.98	95	NA
297	1248	0	0	0	0	-5	0	0	-5	0	0	0	0	0	0	1	0	0	1	0	0	1.09192330051731	1.089666846089	study_190	12	12.99	16	18.99	0.539835164835165	1	101	2006	CAN	1607	1	study_190	Canada|CAN	0	2004	2006	0.0796703296703297	1	Retrospective cohort	Relative risk (RR)	2.98	0.35	25.07	95	NA
298	1249	0	0	0	0	-3.5	0	0	-3.5	0	0	0	0	0	0	1	0	0	1	0	0	1.18784342239605	1.04689370055527	study_190	13	14.99	16	18.99	0.539835164835165	1	101	2006	CAN	1608	1	study_190	Canada|CAN	0	2004	2006	0.0796703296703297	1	Retrospective cohort	Relative risk (RR)	3.28	0.42	25.44	95	NA
299	1250	0	0	0	0	-11.5	0	0	-11.5	0	0	0	0	0	0	1	0	0	1	0	0	0.819779831493311	0.427684746339406	study_190	0	11.99	16	18.99	0.539835164835165	1	101	2006	CAN	1609	1	study_190	Canada|CAN	0	2004	2006	0.0796703296703297	1	Retrospective cohort	Relative risk (RR)	2.27	0.98	5.24	95	NA
300	1251	0	0	0	0	-5	0	0	-5	0	0	0	0	0	0	1	0	0	1	0	0	0.392042087776024	0.388172374742258	study_190	12	12.99	16	18.99	0.539835164835165	1	101	2006	CAN	1610	1	study_190	Canada|CAN	0	2004	2006	0.0796703296703297	1	Retrospective cohort	Relative risk (RR)	1.48	0.69	3.16	95	NA
301	1252	0	0	0	0	-3	0	0	-3	0	0	0	0	0	0	1	0	0	1	0	0	0.104360015324243	0.384781070296615	study_190	13	15.99	16	18.99	0.539835164835165	1	101	2006	CAN	1611	1	study_190	Canada|CAN	0	2004	2006	0.0796703296703297	1	Retrospective cohort	Relative risk (RR)	1.11	0.52	2.35	95	NA
302	1253	0	0	-11.5	0	-11.5	0	0	-11.5	0	0	0	0	1	0	1	0	0	1	0	0	1.43031124653666	0.554207286445503	study_190	0	11.99	16	18.99	0.539835164835165	1	101	2006	CAN	1612	1	study_190	Canada|CAN	1	2004	2006	0.0796703296703297	1	Retrospective cohort	Relative risk (RR)	4.18	1.41	12.38	95	NA
303	1254	0	0	-5	0	-5	0	0	-5	0	0	0	0	1	0	1	0	0	1	0	0	0.802001585472027	0.409035673497076	study_190	12	12.99	16	18.99	0.539835164835165	1	101	2006	CAN	1613	1	study_190	Canada|CAN	1	2004	2006	0.0796703296703297	1	Retrospective cohort	Relative risk (RR)	2.23	1	4.97	95	NA
304	1255	0	0	-3	0	-3	0	0	-3	0	0	0	0	1	0	1	0	0	1	0	0	0.62057648772511	0.394660097374399	study_190	13	15.99	16	18.99	0.539835164835165	1	101	2006	CAN	1614	1	study_190	Canada|CAN	1	2004	2006	0.0796703296703297	1	Retrospective cohort	Relative risk (RR)	1.86	0.86	4.04	95	NA
305	1256	0	0	-11.5	0	-11.5	0	0	-11.5	0	0	0	0	1	0	1	0	0	1	0	0	1.19392246847243	0.478865957561271	study_190	0	11.99	16	18.99	0.539835164835165	1	101	2006	CAN	1615	1	study_190	Canada|CAN	1	2004	2006	0.0796703296703297	1	Retrospective cohort	Relative risk (RR)	3.3	1.29	8.43	95	NA
306	1257	0	0	-5	0	-5	0	0	-5	0	0	0	0	1	0	1	0	0	1	0	0	0.657520002916794	0.361577792905592	study_190	12	12.99	16	18.99	0.539835164835165	1	101	2006	CAN	1616	1	study_190	Canada|CAN	1	2004	2006	0.0796703296703297	1	Retrospective cohort	Relative risk (RR)	1.93	0.95	3.92	95	NA
307	1258	0	0	-3	0	-3	0	0	-3	0	0	0	0	1	0	1	0	0	1	0	0	0.506817602368452	0.373574525608123	study_190	13	15.99	16	18.99	0.539835164835165	1	101	2006	CAN	1617	1	study_190	Canada|CAN	1	2004	2006	0.0796703296703297	1	Retrospective cohort	Relative risk (RR)	1.66	0.8	3.46	95	NA
308	1331	8	8	8	8	0	0	8	0	0	0	1	1	1	1	0	0	1	0	0	0	0.0332565100156561	0.198306160230066	GUY2009	8	8.99	0	0.99	0.0416666666666667	1	113	2009	GUY	13758	1	GUY2009	NA	NA	NA	NA	0	0.0833333333333333	NA	NA	1.03381568931168	0.700833660157051	1.52481857936917	NA	NA
309	1333	8	8	8	8	0	8	0	0	0	0	1	1	1	1	0	1	0	0	0	0	-0.0408576826674326	0.150976494903725	GUY2009	8	8.99	0	0.99	0.5	1	113	2009	GUY	13986	1	GUY2009	NA	NA	NA	NA	0	1	NA	NA	0.959965739990051	0.710639555756334	1.28433095910922	NA	NA
310	1335	8	8	8	8	0	0	0	0	0	0	1	1	1	1	0	0	0	0	0	0	-0.0624222356748889	0.150532914988217	GUY2009	8	8.99	0	0.99	2.5	1	113	2009	GUY	14214	1	GUY2009	NA	NA	NA	NA	0	5	NA	NA	0.939486118476831	0.697830264695124	1.25898979220923	NA	NA
311	1337	8	8	8	8	0	0	0	8	0	0	1	1	1	1	0	0	0	1	0	0	-0.183787914537843	0.26193189957377	GUY2009	8	8.99	0	0.99	0.541666666666667	1	113	2009	GUY	14442	1	GUY2009	NA	NA	NA	NA	0.0833333333333333	1	NA	NA	0.832112264027771	0.505432012056575	1.41118714976383	NA	NA
312	1339	8	8	8	8	0	0	0	0	8	0	1	1	1	1	0	0	0	0	1	0	-0.226380071762554	0.227053821111818	GUY2009	8	8.99	0	0.99	2.54166666666667	1	113	2009	GUY	14670	1	GUY2009	NA	NA	NA	NA	0.0833333333333333	5	NA	NA	0.797414969150457	0.508595898586763	1.23856009181926	NA	NA
313	1341	8	8	8	8	0	0	0	0	0	8	1	1	1	1	0	0	0	0	0	1	-0.225759438935322	0.474864067414606	GUY2009	8	8.99	0	0.99	3	1	113	2009	GUY	14898	1	GUY2009	NA	NA	NA	NA	1	5	NA	NA	0.797910024665199	0.31876362161553	2.05066000567644	NA	NA
314	1343	8	8	8	8	0	0	8	0	0	0	1	1	1	1	0	0	1	0	0	0	0.302379084681191	0.121960796292857	HTI2005	8	8.99	0	0.99	0.0416666666666667	1	114	2005	HTI	13764	1	HTI2005	NA	NA	NA	NA	0	0.0833333333333333	NA	NA	1.35307405914822	1.06757735217225	1.72198594855319	NA	NA
315	1345	8	8	8	8	0	8	0	0	0	0	1	1	1	1	0	1	0	0	0	0	0.156170362312489	0.0957335540153206	HTI2005	8	8.99	0	0.99	0.5	1	114	2005	HTI	13992	1	HTI2005	NA	NA	NA	NA	0	1	NA	NA	1.1690253439873	0.968128215335523	1.40900641407247	NA	NA
316	1347	8	8	8	8	0	0	0	0	0	0	1	1	1	1	0	0	0	0	0	0	0.107468362132148	0.080177376875036	HTI2005	8	8.99	0	0.99	2.5	1	114	2005	HTI	14220	1	HTI2005	NA	NA	NA	NA	0	5	NA	NA	1.1134556328271	0.952383425176421	1.30409296039834	NA	NA
317	1349	8	8	8	8	0	0	0	8	0	0	1	1	1	1	0	0	0	1	0	0	-0.00713675016951714	0.138724850926357	HTI2005	8	8.99	0	0.99	0.541666666666667	1	114	2005	HTI	14448	1	HTI2005	NA	NA	NA	NA	0.0833333333333333	1	NA	NA	0.992888655956987	0.74429555590061	1.28208075143414	NA	NA
318	1351	8	8	8	8	0	0	0	0	8	0	1	1	1	1	0	0	0	0	1	0	-0.0206154677678501	0.104886900990288	HTI2005	8	8.99	0	0.99	2.54166666666667	1	114	2005	HTI	14676	1	HTI2005	NA	NA	NA	NA	0.0833333333333333	5	NA	NA	0.979595578229074	0.794237453432797	1.19815616885899	NA	NA
319	1353	8	8	8	8	0	0	0	0	0	8	1	1	1	1	0	0	0	0	0	1	-0.011929204865552	0.152702042630905	HTI2005	8	8.99	0	0.99	3	1	114	2005	HTI	14904	1	HTI2005	NA	NA	NA	NA	1	5	NA	NA	0.988141666007829	0.734282947625884	1.33606826410107	NA	NA
320	1355	8	8	8	8	0	0	8	0	0	0	1	1	1	1	0	0	1	0	0	0	-0.00561964902797521	0.0934266550520973	HTI2012	8	8.99	0	0.99	0.0416666666666667	1	114	2012	HTI	13766	1	HTI2012	NA	NA	NA	NA	0	0.0833333333333333	NA	NA	0.99439611166262	0.827427701912263	1.19339112932396	NA	NA
321	1357	8	8	8	8	0	8	0	0	0	0	1	1	1	1	0	1	0	0	0	0	-0.0432337925437707	0.0740168194633559	HTI2012	8	8.99	0	0.99	0.5	1	114	2012	HTI	13994	1	HTI2012	NA	NA	NA	NA	0	1	NA	NA	0.957687463703617	0.829675886056842	1.10896348205796	NA	NA
322	1359	8	8	8	8	0	0	0	0	0	0	1	1	1	1	0	0	0	0	0	0	-0.0579394653826521	0.0625049872586823	HTI2012	8	8.99	0	0.99	2.5	1	114	2012	HTI	14222	1	HTI2012	NA	NA	NA	NA	0	5	NA	NA	0.943707072654286	0.833108156046077	1.06441754558641	NA	NA
323	1361	8	8	8	8	0	0	0	8	0	0	1	1	1	1	0	0	0	1	0	0	-0.0912588137956347	0.104523704110587	HTI2012	8	8.99	0	0.99	0.541666666666667	1	114	2012	HTI	14450	1	HTI2012	NA	NA	NA	NA	0.0833333333333333	1	NA	NA	0.912781439896443	0.745330843170345	1.12277785885076	NA	NA
324	1363	8	8	8	8	0	0	0	0	8	0	1	1	1	1	0	0	0	0	1	0	-0.101813768466588	0.0806036606137184	HTI2012	8	8.99	0	0.99	2.54166666666667	1	114	2012	HTI	14678	1	HTI2012	NA	NA	NA	NA	0.0833333333333333	5	NA	NA	0.903197739907491	0.770961788404184	1.05743893107114	NA	NA
325	1365	8	8	8	8	0	0	0	0	0	8	1	1	1	1	0	0	0	0	0	1	-0.121595232753809	0.12184058651014	HTI2012	8	8.99	0	0.99	3	1	114	2012	HTI	14906	1	HTI2012	NA	NA	NA	NA	1	5	NA	NA	0.885506720089816	0.700694401317408	1.12967690307177	NA	NA
326	1367	8	8	8	8	0	0	8	0	0	0	1	1	1	1	0	0	1	0	0	0	-0.207747878433581	0.112097277633234	HTI2016	8	8.99	0	0.99	0.0416666666666667	1	114	2016	HTI	13768	1	HTI2016	NA	NA	NA	NA	0	0.0833333333333333	NA	NA	0.812411837438546	0.65657248846524	1.01887507754179	NA	NA
327	1369	8	8	8	8	0	8	0	0	0	0	1	1	1	1	0	1	0	0	0	0	-0.259573576723286	0.0859068778612336	HTI2016	8	8.99	0	0.99	0.5	1	114	2016	HTI	13996	1	HTI2016	NA	NA	NA	NA	0	1	NA	NA	0.771380450260046	0.65206368918732	0.913147297570015	NA	NA
328	1371	8	8	8	8	0	0	0	0	0	0	1	1	1	1	0	0	0	0	0	0	-0.244763786339718	0.0716480875713288	HTI2016	8	8.99	0	0.99	2.5	1	114	2016	HTI	14224	1	HTI2016	NA	NA	NA	NA	0	5	NA	NA	0.782889445583726	0.680268742689321	0.900858712298013	NA	NA
329	1373	8	8	8	8	0	0	0	8	0	0	1	1	1	1	0	0	0	1	0	0	-0.357599652965293	0.128159020076598	HTI2016	8	8.99	0	0.99	0.541666666666667	1	114	2016	HTI	14452	1	HTI2016	NA	NA	NA	NA	0.0833333333333333	1	NA	NA	0.699353002869554	0.537578879209152	0.888432665231136	NA	NA
330	1375	8	8	8	8	0	0	0	0	8	0	1	1	1	1	0	0	0	0	1	0	-0.297540556208637	0.0934614743468283	HTI2016	8	8.99	0	0.99	2.54166666666667	1	114	2016	HTI	14680	1	HTI2016	NA	NA	NA	NA	0.0833333333333333	5	NA	NA	0.742642463847316	0.616230565753417	0.888904822072276	NA	NA
331	1377	8	8	8	8	0	0	0	0	0	8	1	1	1	1	0	0	0	0	0	1	-0.2353639979542	0.130126638864081	HTI2016	8	8.99	0	0.99	3	1	114	2016	HTI	14908	1	HTI2016	NA	NA	NA	NA	1	5	NA	NA	0.790283135823615	0.612146370242373	1.01950026029044	NA	NA
332	1379	8	8	8	8	0	0	8	0	0	0	1	1	1	1	0	0	1	0	0	0	-0.0582230709820994	0.0558462232859434	BOL2003	8	8.99	0	0.99	0.0416666666666667	1	121	2003	BOL	13712	1	BOL2003	NA	NA	NA	NA	0	0.0833333333333333	NA	NA	0.943439469992844	0.845516977394018	1.05243882792067	NA	NA
333	1381	8	8	8	8	0	8	0	0	0	0	1	1	1	1	0	1	0	0	0	0	-0.109256002520465	0.0414514889644914	BOL2003	8	8.99	0	0.99	0.5	1	121	2003	BOL	13940	1	BOL2003	NA	NA	NA	NA	0	1	NA	NA	0.896500881633311	0.824687945377437	0.970192886212314	NA	NA
334	1383	8	8	8	8	0	0	0	0	0	0	1	1	1	1	0	0	0	0	0	0	-0.156058414669042	0.0391627124172981	BOL2003	8	8.99	0	0.99	2.5	1	121	2003	BOL	14168	1	BOL2003	NA	NA	NA	NA	0	5	NA	NA	0.85550921462374	0.793967088032325	0.925708918375401	NA	NA
335	1385	8	8	8	8	0	0	0	8	0	0	1	1	1	1	0	0	0	1	0	0	-0.18390509995071	0.0692294296675532	BOL2003	8	8.99	0	0.99	0.541666666666667	1	121	2003	BOL	14396	1	BOL2003	NA	NA	NA	NA	0.0833333333333333	1	NA	NA	0.832014758321795	0.722325719275305	0.947527098160489	NA	NA
336	1387	8	8	8	8	0	0	0	0	8	0	1	1	1	1	0	0	0	0	1	0	-0.249540607566472	0.0493252237337078	BOL2003	8	8.99	0	0.99	2.54166666666667	1	121	2003	BOL	14624	1	BOL2003	NA	NA	NA	NA	0.0833333333333333	5	NA	NA	0.779158640450566	0.707809488325425	0.858794661912827	NA	NA
337	1389	8	8	8	8	0	0	0	0	0	8	1	1	1	1	0	0	0	0	0	1	-0.348038483598737	0.082298316006819	BOL2003	8	8.99	0	0.99	3	1	121	2003	BOL	14852	1	BOL2003	NA	NA	NA	NA	1	5	NA	NA	0.706071703511419	0.603498473658977	0.833265992674836	NA	NA
338	1393	8	8	8	8	0	0	8	0	0	0	1	1	1	1	0	0	1	0	0	0	-0.078451711733671	0.06285694729295	PER2003	8	8.99	0	0.99	0.0416666666666667	1	123	2003	PER	13852	1	PER2003	NA	NA	NA	NA	0	0.0833333333333333	NA	NA	0.924546703611119	0.817046055137518	1.04533710165676	NA	NA
339	1395	8	8	8	8	0	8	0	0	0	0	1	1	1	1	0	1	0	0	0	0	-0.0581938973827155	0.0494226569479985	PER2003	8	8.99	0	0.99	0.5	1	123	2003	PER	14080	1	PER2003	NA	NA	NA	NA	0	1	NA	NA	0.943466993919468	0.85761638636129	1.04095486736799	NA	NA
340	1397	8	8	8	8	0	0	0	0	0	0	1	1	1	1	0	0	0	0	0	0	-0.0726792692398225	0.0432151712349214	PER2003	8	8.99	0	0.99	2.5	1	123	2003	PER	14308	1	PER2003	NA	NA	NA	NA	0	5	NA	NA	0.929899029424972	0.855706284852722	1.01366794826694	NA	NA
341	1399	8	8	8	8	0	0	0	8	0	0	1	1	1	1	0	0	0	1	0	0	-0.0301911947093012	0.0740393026040339	PER2003	8	8.99	0	0.99	0.541666666666667	1	123	2003	PER	14536	1	PER2003	NA	NA	NA	NA	0.0833333333333333	1	NA	NA	0.970260007233219	0.834262989758599	1.11519299020325	NA	NA
342	1401	8	8	8	8	0	0	0	0	8	0	1	1	1	1	0	0	0	0	1	0	-0.0745317808270726	0.0570443648509936	PER2003	8	8.99	0	0.99	2.54166666666667	1	123	2003	PER	14764	1	PER2003	NA	NA	NA	NA	0.0833333333333333	5	NA	NA	0.928177975326512	0.829677566723693	1.03758488093127	NA	NA
343	1403	8	8	8	8	0	0	0	0	0	8	1	1	1	1	0	0	0	0	0	1	-0.141860095463546	0.0898950237341996	PER2003	8	8.99	0	0.99	3	1	123	2003	PER	14992	1	PER2003	NA	NA	NA	NA	1	5	NA	NA	0.867742649127113	0.730500849889836	1.03910899324712	NA	NA
344	1405	8	8	8	8	0	0	8	0	0	0	1	1	1	1	0	0	1	0	0	0	0.00364207780026564	0.0762950891769828	PER2009	8	8.99	0	0.99	0.0416666666666667	1	123	2009	PER	13854	1	PER2009	NA	NA	NA	NA	0	0.0833333333333333	NA	NA	1.00364871822482	0.865753181629009	1.16756610374114	NA	NA
345	1407	8	8	8	8	0	8	0	0	0	0	1	1	1	1	0	1	0	0	0	0	-0.0603702979593504	0.0547491343526337	PER2009	8	8.99	0	0.99	0.5	1	123	2009	PER	14082	1	PER2009	NA	NA	NA	NA	0	1	NA	NA	0.941415864658954	0.844759990505216	1.04698424056817	NA	NA
346	1409	8	8	8	8	0	0	0	0	0	0	1	1	1	1	0	0	0	0	0	0	-0.0559008571006901	0.0490194376593508	PER2009	8	8.99	0	0.99	2.5	1	123	2009	PER	14310	1	PER2009	NA	NA	NA	NA	0	5	NA	NA	0.945632884028894	0.861311492343879	1.04378876370204	NA	NA
347	1411	8	8	8	8	0	0	0	8	0	0	1	1	1	1	0	0	0	1	0	0	-0.148407321480972	0.094389105646828	PER2009	8	8.99	0	0.99	0.541666666666667	1	123	2009	PER	14538	1	PER2009	NA	NA	NA	NA	0.0833333333333333	1	NA	NA	0.862079899756672	0.719718807212897	1.04196734632809	NA	NA
348	1413	8	8	8	8	0	0	0	0	8	0	1	1	1	1	0	0	0	0	1	0	-0.100614301179396	0.0657431546489253	PER2009	8	8.99	0	0.99	2.54166666666667	1	123	2009	PER	14766	1	PER2009	NA	NA	NA	NA	0.0833333333333333	5	NA	NA	0.904281746035355	0.794883027232132	1.02855289238651	NA	NA
349	1415	8	8	8	8	0	0	0	0	0	8	1	1	1	1	0	0	0	0	0	1	-0.0194691595718676	0.107826761434427	PER2009	8	8.99	0	0.99	3	1	123	2009	PER	14994	1	PER2009	NA	NA	NA	NA	1	5	NA	NA	0.980719140520446	0.796246667159171	1.21511004784273	NA	NA
350	1417	8	8	8	8	0	0	8	0	0	0	1	1	1	1	0	0	1	0	0	0	-0.0280666499908559	0.0760667740308746	PER2010	8	8.99	0	0.99	0.0416666666666667	1	123	2010	PER	13856	1	PER2010	NA	NA	NA	NA	0	0.0833333333333333	NA	NA	0.972323559285225	0.837061850258663	1.12786271391855	NA	NA
351	1419	8	8	8	8	0	8	0	0	0	0	1	1	1	1	0	1	0	0	0	0	-0.0496486507770116	0.0564663758800026	PER2010	8	8.99	0	0.99	0.5	1	123	2010	PER	14084	1	PER2010	NA	NA	NA	NA	0	1	NA	NA	0.951563696939638	0.851152958486745	1.0620327565913	NA	NA
352	1421	8	8	8	8	0	0	0	0	0	0	1	1	1	1	0	0	0	0	0	0	-0.0790978523567122	0.0532527028533031	PER2010	8	8.99	0	0.99	2.5	1	123	2010	PER	14312	1	PER2010	NA	NA	NA	NA	0	5	NA	NA	0.923949509384519	0.83404753997831	1.02766138352109	NA	NA
353	1423	8	8	8	8	0	0	0	8	0	0	1	1	1	1	0	0	0	1	0	0	-0.0712471501129232	0.096484226367103	PER2010	8	8.99	0	0.99	0.541666666666667	1	123	2010	PER	14540	1	PER2010	NA	NA	NA	NA	0.0833333333333333	1	NA	NA	0.931231709661752	0.775360790282018	1.13177969515088	NA	NA
354	1425	8	8	8	8	0	0	0	0	8	0	1	1	1	1	0	0	0	0	1	0	-0.121908781984039	0.0688051583143613	PER2010	8	8.99	0	0.99	2.54166666666667	1	123	2010	PER	14768	1	PER2010	NA	NA	NA	NA	0.0833333333333333	5	NA	NA	0.885229113663283	0.77293244415907	1.01222673480193	NA	NA
355	1427	8	8	8	8	0	0	0	0	0	8	1	1	1	1	0	0	0	0	0	1	-0.18659583537724	0.11270461102633	PER2010	8	8.99	0	0.99	3	1	123	2010	PER	14996	1	PER2010	NA	NA	NA	NA	1	5	NA	NA	0.829779035953768	0.667478359198066	1.03826781837528	NA	NA
356	1429	8	8	8	8	0	0	8	0	0	0	1	1	1	1	0	0	1	0	0	0	-0.180598266191852	0.0801098600658662	PER2011	8	8.99	0	0.99	0.0416666666666667	1	123	2011	PER	13858	1	PER2011	NA	NA	NA	NA	0	0.0833333333333333	NA	NA	0.834770646933893	0.713266269933121	0.976412804354463	NA	NA
357	1431	8	8	8	8	0	8	0	0	0	0	1	1	1	1	0	1	0	0	0	0	-0.232858631238934	0.0592064417870468	PER2011	8	8.99	0	0.99	0.5	1	123	2011	PER	14086	1	PER2011	NA	NA	NA	NA	0	1	NA	NA	0.792265567209595	0.703018487127707	0.886669617180318	NA	NA
358	1433	8	8	8	8	0	0	0	0	0	0	1	1	1	1	0	0	0	0	0	0	-0.201090572231295	0.0545833536926156	PER2011	8	8.99	0	0.99	2.5	1	123	2011	PER	14314	1	PER2011	NA	NA	NA	NA	0	5	NA	NA	0.817838354754631	0.736752598460605	0.912528114150299	NA	NA
359	1435	8	8	8	8	0	0	0	8	0	0	1	1	1	1	0	0	0	1	0	0	-0.314350870462949	0.10099233076859	PER2011	8	8.99	0	0.99	0.541666666666667	1	123	2011	PER	14542	1	PER2011	NA	NA	NA	NA	0.0833333333333333	1	NA	NA	0.730262755571691	0.60212404226935	0.894579173935464	NA	NA
360	1437	8	8	8	8	0	0	0	0	8	0	1	1	1	1	0	0	0	0	1	0	-0.227987076644014	0.0698097618650953	PER2011	8	8.99	0	0.99	2.54166666666667	1	123	2011	PER	14770	1	PER2011	NA	NA	NA	NA	0.0833333333333333	5	NA	NA	0.796134548499154	0.69405053350586	0.91250999536111	NA	NA
361	1439	8	8	8	8	0	0	0	0	0	8	1	1	1	1	0	0	0	0	0	1	-0.0773759992014149	0.119878404293787	PER2011	8	8.99	0	0.99	3	1	123	2011	PER	14998	1	PER2011	NA	NA	NA	NA	1	5	NA	NA	0.925541785201763	0.730141734119639	1.16813298795415	NA	NA
362	1441	8	8	8	8	0	0	8	0	0	0	1	1	1	1	0	0	1	0	0	0	0.0789706249546895	0.0811672646293374	PER2012	8	8.99	0	0.99	0.0416666666666667	1	123	2012	PER	13860	1	PER2012	NA	NA	NA	NA	0	0.0833333333333333	NA	NA	1.08217253273623	0.925203569942549	1.27180123037375	NA	NA
363	1443	8	8	8	8	0	8	0	0	0	0	1	1	1	1	0	1	0	0	0	0	-0.0588054711493612	0.0593589386095697	PER2012	8	8.99	0	0.99	0.5	1	123	2012	PER	14088	1	PER2012	NA	NA	NA	NA	0	1	NA	NA	0.942890170659257	0.838651311503385	1.05836660431852	NA	NA
364	1445	8	8	8	8	0	0	0	0	0	0	1	1	1	1	0	0	0	0	0	0	-0.0669082767064073	0.0530983277020889	PER2012	8	8.99	0	0.99	2.5	1	123	2012	PER	14316	1	PER2012	NA	NA	NA	NA	0	5	NA	NA	0.93528098445489	0.845109787193291	1.04066164730931	NA	NA
365	1447	8	8	8	8	0	0	0	8	0	0	1	1	1	1	0	0	0	1	0	0	-0.265997575667026	0.103281936785513	PER2012	8	8.99	0	0.99	0.541666666666667	1	123	2012	PER	14544	1	PER2012	NA	NA	NA	NA	0.0833333333333333	1	NA	NA	0.766440985606921	0.629195971037504	0.943227929348282	NA	NA
366	1449	8	8	8	8	0	0	0	0	8	0	1	1	1	1	0	0	0	0	1	0	-0.200567388332636	0.0725830110249477	PER2012	8	8.99	0	0.99	2.54166666666667	1	123	2012	PER	14772	1	PER2012	NA	NA	NA	NA	0.0833333333333333	5	NA	NA	0.818266346562993	0.71006302951781	0.943766839215806	NA	NA
367	1451	8	8	8	8	0	0	0	0	0	8	1	1	1	1	0	0	0	0	0	1	-0.102551377978577	0.121601221411674	PER2012	8	8.99	0	0.99	3	1	123	2012	PER	15000	1	PER2012	NA	NA	NA	NA	1	5	NA	NA	0.90253177830333	0.714733982148603	1.15123114370446	NA	NA
368	1453	8	8	8	8	0	0	8	0	0	0	1	1	1	1	0	0	1	0	0	0	-0.197584411230959	0.0730269284021744	COL2004	8	8.99	0	0.99	0.0416666666666667	1	125	2004	COL	13726	1	COL2004	NA	NA	NA	NA	0	0.0833333333333333	NA	NA	0.82071086048976	0.712347506650428	0.948452228524397	NA	NA
369	1455	8	8	8	8	0	8	0	0	0	0	1	1	1	1	0	1	0	0	0	0	-0.184672932423079	0.0547129829493696	COL2004	8	8.99	0	0.99	0.5	1	125	2004	COL	13954	1	COL2004	NA	NA	NA	NA	0	1	NA	NA	0.831376155574203	0.745275493010418	0.923553594866527	NA	NA
370	1457	8	8	8	8	0	0	0	0	0	0	1	1	1	1	0	0	0	0	0	0	-0.194770370738716	0.0505514706268695	COL2004	8	8.99	0	0.99	2.5	1	125	2004	COL	14182	1	COL2004	NA	NA	NA	NA	0	5	NA	NA	0.823023626666238	0.747078581418773	0.910808020792332	NA	NA
371	1459	8	8	8	8	0	0	0	8	0	0	1	1	1	1	0	0	0	1	0	0	-0.18183833208396	0.0992422241363021	COL2004	8	8.99	0	0.99	0.541666666666667	1	125	2004	COL	14410	1	COL2004	NA	NA	NA	NA	0.0833333333333333	1	NA	NA	0.833736117901553	0.68991888647565	1.01800850680241	NA	NA
372	1461	8	8	8	8	0	0	0	0	8	0	1	1	1	1	0	0	0	0	1	0	-0.207483935119144	0.0782240855700503	COL2004	8	8.99	0	0.99	2.54166666666667	1	125	2004	COL	14638	1	COL2004	NA	NA	NA	NA	0.0833333333333333	5	NA	NA	0.812626296412869	0.692892808770746	0.941537074613307	NA	NA
373	1463	8	8	8	8	0	0	0	0	0	8	1	1	1	1	0	0	0	0	0	1	-0.245228649271191	0.138463911535235	COL2004	8	8.99	0	0.99	3	1	125	2004	COL	14866	1	COL2004	NA	NA	NA	NA	1	5	NA	NA	0.78252559387817	0.59746181155374	1.02810121697807	NA	NA
374	1477	8	8	8	8	0	0	8	0	0	0	1	1	1	1	0	0	1	0	0	0	-0.0426285611078266	0.0459239993497479	COL2009	8	8.99	0	0.99	0.0416666666666667	1	125	2009	COL	13728	1	COL2009	NA	NA	NA	NA	0	0.0833333333333333	NA	NA	0.958267261700749	0.872298825751591	1.0443543564482	NA	NA
375	1479	8	8	8	8	0	8	0	0	0	0	1	1	1	1	0	1	0	0	0	0	-0.0829575994259346	0.03790372750768	COL2009	8	8.99	0	0.99	0.5	1	125	2009	COL	13956	1	COL2009	NA	NA	NA	NA	0	1	NA	NA	0.920390171464428	0.851929736099827	0.988399201153482	NA	NA
376	1481	8	8	8	8	0	0	0	0	0	0	1	1	1	1	0	0	0	0	0	0	-0.0621614208053811	0.0351073734729391	COL2009	8	8.99	0	0.99	2.5	1	125	2009	COL	14184	1	COL2009	NA	NA	NA	NA	0	5	NA	NA	0.939731182382992	0.878689806783572	1.00833208735098	NA	NA
377	1483	8	8	8	8	0	0	0	8	0	0	1	1	1	1	0	0	0	1	0	0	-0.15398355229382	0.0611963017437153	COL2009	8	8.99	0	0.99	0.541666666666667	1	125	2009	COL	14412	1	COL2009	NA	NA	NA	NA	0.0833333333333333	1	NA	NA	0.857286121285734	0.756440346097482	0.961517896373855	NA	NA
378	1485	8	8	8	8	0	0	0	0	8	0	1	1	1	1	0	0	0	0	1	0	-0.0923335141620352	0.0514752213716161	COL2009	8	8.99	0	0.99	2.54166666666667	1	125	2009	COL	14640	1	COL2009	NA	NA	NA	NA	0.0833333333333333	5	NA	NA	0.911801000282314	0.8214503485835	1.00511210695446	NA	NA
379	1487	8	8	8	8	0	0	0	0	0	8	1	1	1	1	0	0	0	0	0	1	0.0648409597816799	0.091773683882556	COL2009	8	8.99	0	0.99	3	1	125	2009	COL	14868	1	COL2009	NA	NA	NA	NA	1	5	NA	NA	1.06698931667551	0.894762686766046	1.28217273806408	NA	NA
380	1489	8	8	8	8	0	0	8	0	0	0	1	1	1	1	0	0	1	0	0	0	-0.0806532238858738	0.0763369799010873	GTM2014	8	8.99	0	0.99	0.0416666666666667	1	128	2014	GTM	13756	1	GTM2014	NA	NA	NA	NA	0	0.0833333333333333	NA	NA	0.922513541644398	0.793827777667087	1.07074237386222	NA	NA
381	1491	8	8	8	8	0	8	0	0	0	0	1	1	1	1	0	1	0	0	0	0	-0.170292367192167	0.0638492396488256	GTM2014	8	8.99	0	0.99	0.5	1	128	2014	GTM	13984	1	GTM2014	NA	NA	NA	NA	0	1	NA	NA	0.843418192736945	0.743479149471168	0.954922075846573	NA	NA
382	1493	8	8	8	8	0	0	0	0	0	0	1	1	1	1	0	0	0	0	0	0	-0.178992009299125	0.0591607050958682	GTM2014	8	8.99	0	0.99	2.5	1	128	2014	GTM	14212	1	GTM2014	NA	NA	NA	NA	0	5	NA	NA	0.836112580495871	0.74510338105296	0.939579974008846	NA	NA
383	1495	8	8	8	8	0	0	0	8	0	0	1	1	1	1	0	0	0	1	0	0	-0.346152535215352	0.103418990803016	GTM2014	8	8.99	0	0.99	0.541666666666667	1	128	2014	GTM	14440	1	GTM2014	NA	NA	NA	NA	0.0833333333333333	1	NA	NA	0.707404574767342	0.571709548936164	0.857510586539685	NA	NA
384	1497	8	8	8	8	0	0	0	0	8	0	1	1	1	1	0	0	0	0	1	0	-0.318871914100977	0.0879559595581695	GTM2014	8	8.99	0	0.99	2.54166666666667	1	128	2014	GTM	14668	1	GTM2014	NA	NA	NA	NA	0.0833333333333333	5	NA	NA	0.726968657777363	0.60903839485272	0.859773233865568	NA	NA
385	1499	8	8	8	8	0	0	0	0	0	8	1	1	1	1	0	0	0	0	0	1	-0.279516284892864	0.145990968788436	GTM2014	8	8.99	0	0.99	3	1	128	2014	GTM	14896	1	GTM2014	NA	NA	NA	NA	1	5	NA	NA	0.756149413902709	0.569610199702627	1.00952667802188	NA	NA
386	1501	8	8	8	8	0	0	8	0	0	0	1	1	1	1	0	0	1	0	0	0	-0.282331621043266	0.0932831438652022	HND2005	8	8.99	0	0.99	0.0416666666666667	1	129	2005	HND	13760	1	HND2005	NA	NA	NA	NA	0	0.0833333333333333	NA	NA	0.75402359297702	0.630632273126804	0.909043409440233	NA	NA
387	1503	8	8	8	8	0	8	0	0	0	0	1	1	1	1	0	1	0	0	0	0	-0.250207907074115	0.0690015149963589	HND2005	8	8.99	0	0.99	0.5	1	129	2005	HND	13988	1	HND2005	NA	NA	NA	NA	0	1	NA	NA	0.77863888171008	0.676637637097016	0.886802077463725	NA	NA
388	1505	8	8	8	8	0	0	0	0	0	0	1	1	1	1	0	0	0	0	0	0	-0.191954503497373	0.0657621922585037	HND2005	8	8.99	0	0.99	2.5	1	129	2005	HND	14216	1	HND2005	NA	NA	NA	NA	0	5	NA	NA	0.82534441792197	0.7257619622143	0.93918255912723	NA	NA
389	1507	8	8	8	8	0	0	0	8	0	0	1	1	1	1	0	0	0	1	0	0	-0.222858969869557	0.11577088227534	HND2005	8	8.99	0	0.99	0.541666666666667	1	129	2005	HND	14444	1	HND2005	NA	NA	NA	NA	0.0833333333333333	1	NA	NA	0.800227697553435	0.631850053428084	0.994732609907794	NA	NA
390	1509	8	8	8	8	0	0	0	0	8	0	1	1	1	1	0	0	0	0	1	0	-0.121773456303182	0.0798597266196803	HND2005	8	8.99	0	0.99	2.54166666666667	1	129	2005	HND	14672	1	HND2005	NA	NA	NA	NA	0.0833333333333333	5	NA	NA	0.885348916001788	0.754493464146693	1.03183778026831	NA	NA
391	1511	8	8	8	8	0	0	0	0	0	8	1	1	1	1	0	0	0	0	0	1	-0.00605236585357674	0.136342291432322	HND2005	8	8.99	0	0.99	3	1	129	2005	HND	14900	1	HND2005	NA	NA	NA	NA	1	5	NA	NA	0.993965912817643	0.763164102948475	1.30236206329922	NA	NA
392	1513	8	8	8	8	0	0	8	0	0	0	1	1	1	1	0	0	1	0	0	0	-0.145733729377437	0.091323337326309	HND2011	8	8.99	0	0.99	0.0416666666666667	1	129	2011	HND	13762	1	HND2011	NA	NA	NA	NA	0	0.0833333333333333	NA	NA	0.864387833631391	0.724923820965593	1.03696562287222	NA	NA
393	1515	8	8	8	8	0	8	0	0	0	0	1	1	1	1	0	1	0	0	0	0	-0.0946765817033206	0.0766488889374778	HND2011	8	8.99	0	0.99	0.5	1	129	2011	HND	13990	1	HND2011	NA	NA	NA	NA	0	1	NA	NA	0.9096670898788	0.785325369748676	1.06056998077386	NA	NA
394	1517	8	8	8	8	0	0	0	0	0	0	1	1	1	1	0	0	0	0	0	0	-0.173236422059883	0.0672859225151854	HND2011	8	8.99	0	0.99	2.5	1	129	2011	HND	14218	1	HND2011	NA	NA	NA	NA	0	5	NA	NA	0.840938774863082	0.738088769953228	0.960856350026346	NA	NA
395	1519	8	8	8	8	0	0	0	8	0	0	1	1	1	1	0	0	0	1	0	0	-0.0125374180363384	0.127412971936059	HND2011	8	8.99	0	0.99	0.541666666666667	1	129	2011	HND	14446	1	HND2011	NA	NA	NA	NA	0.0833333333333333	1	NA	NA	0.987540847963205	0.761178308362567	1.25429192401622	NA	NA
396	1521	8	8	8	8	0	0	0	0	8	0	1	1	1	1	0	0	0	0	1	0	-0.229285975544539	0.0985066524534787	HND2011	8	8.99	0	0.99	2.54166666666667	1	129	2011	HND	14674	1	HND2011	NA	NA	NA	NA	0.0833333333333333	5	NA	NA	0.795101121513321	0.652383301664015	0.959851277120814	NA	NA
397	1523	8	8	8	8	0	0	0	0	0	8	1	1	1	1	0	0	0	0	0	1	-0.55489134490186	0.151809621890943	HND2011	8	8.99	0	0.99	3	1	129	2011	HND	14902	1	HND2011	NA	NA	NA	NA	1	5	NA	NA	0.574134640463167	0.428118247653339	0.776264377488127	NA	NA
398	1531	-9.5	0	-9.5	-9.5	-9.5	0	-9.5	0	0	0	1	0	1	1	1	0	1	0	0	0	0.783901543828409	0.3985577308419	study_48	0	0.99	1	18.99	0.0095	1	131	1991	NIC	63	1	study_48	Nicaragua|NIC	0	1991	1991	0	0.019	Case-control	Odds ratio (OR)	2.19	1	4.77	95	NA
399	1676	0	0	9.5	0	0	9.5	0	0	0	0	0	0	1	0	0	1	0	0	0	0	-0.174353387144778	0.266098005533517	study_64	7	18.99	0	6.99	0.5	1	141	1980	EGY	769	1	study_64	Egypt|EGY	0	1980	1980	0	1	Cross sectional	Relative risk (RR)	0.84	0.43772649345647	1.24227350654353	NA	NA
400	1677	0	0	9.5	9.5	0	9.5	0	0	0	0	0	0	1	1	0	1	0	0	0	0	-0.127833371509885	0.25187540282061	study_64	7	18.99	0	6.99	0.5	1	141	1980	EGY	770	1	study_64	Egypt|EGY	0	1980	1980	0	1	Cross sectional	Relative risk (RR)	0.88	0.47772649345647	1.28227350654353	NA	NA
401	1678	9.5	0	9.5	9.5	0	9.5	0	0	0	0	1	0	1	1	0	1	0	0	0	0	-0.116533816255952	0.248572339235769	study_64	7	18.99	0	6.99	0.5	1	141	1980	EGY	771	1	study_64	Egypt|EGY	0	1980	1980	0	1	Cross sectional	Relative risk (RR)	0.89	0.48772649345647	1.29227350654353	NA	NA
402	1684	0	0	9.5	0	0	0	0	9.5	0	0	0	0	1	0	0	0	0	1	0	0	-0.0408219945202552	0.229985800647721	study_64	7	18.99	0	6.99	0.375	1	141	1980	EGY	1479	1	study_64	Egypt|EGY	0	1980	1980	0.167	0.583	Cross sectional	Relative risk (RR)	0.96	0.554367818398727	1.36563218160127	NA	NA
403	1685	0	0	9.5	9.5	0	0	0	9.5	0	0	0	0	1	1	0	0	0	1	0	0	-0.0304592074847086	0.227286345321799	study_64	7	18.99	0	6.99	0.375	1	141	1980	EGY	1480	1	study_64	Egypt|EGY	0	1980	1980	0.167	0.583	Cross sectional	Relative risk (RR)	0.97	0.564367818398727	1.37563218160127	NA	NA
404	1686	9.5	0	9.5	9.5	0	0	0	9.5	0	0	1	0	1	1	0	0	0	1	0	0	0.00995033085316809	0.21712971895618	study_64	7	18.99	0	6.99	0.375	1	141	1980	EGY	1481	1	study_64	Egypt|EGY	0	1980	1980	0.167	0.583	Cross sectional	Relative risk (RR)	1.01	0.604367818398727	1.41563218160127	NA	NA
405	1691	0	0	9.5	0	0	0	0	0	9.5	0	0	0	1	0	0	0	0	0	1	0	-0.49429632181478	0.412928981055788	study_64	7	18.99	0	6.99	2.792	1	141	1980	EGY	1618	1	study_64	Egypt|EGY	0	1980	1980	0.667	4.917	Cross sectional	Relative risk (RR)	0.61	0.201771863225397	1.0182281367746	NA	NA
406	1692	0	0	9.5	9.5	0	0	0	0	9.5	0	0	0	1	1	0	0	0	0	1	0	-0.430782916092454	0.376621594851362	study_64	7	18.99	0	6.99	2.792	1	141	1980	EGY	1619	1	study_64	Egypt|EGY	0	1980	1980	0.667	4.917	Cross sectional	Relative risk (RR)	0.65	0.241771863225397	1.0582281367746	NA	NA
407	1693	9.5	0	9.5	9.5	0	0	0	0	9.5	0	1	0	1	1	0	0	0	0	1	0	-0.430782916092454	0.376621594851362	study_64	7	18.99	0	6.99	2.792	1	141	1980	EGY	1620	1	study_64	Egypt|EGY	0	1980	1980	0.667	4.917	Cross sectional	Relative risk (RR)	0.65	0.241771863225397	1.0582281367746	NA	NA
408	1699	8	8	8	8	0	0	8	0	0	0	1	1	1	1	0	0	1	0	0	0	-0.0561404027247557	0.0402588091706433	EGY2005	8	8.99	0	0.99	0.0416666666666667	1	141	2005	EGY	13732	1	EGY2005	NA	NA	NA	NA	0	0.0833333333333333	NA	NA	0.945406388938589	0.874888873732643	1.02445025262894	NA	NA
409	1701	8	8	8	8	0	8	0	0	0	0	1	1	1	1	0	1	0	0	0	0	-0.10265934561288	0.0318834813956357	EGY2005	8	8.99	0	0.99	0.5	1	141	2005	EGY	13960	1	EGY2005	NA	NA	NA	NA	0	1	NA	NA	0.902434339342564	0.848633202812427	0.961611291047315	NA	NA
410	1703	8	8	8	8	0	0	0	0	0	0	1	1	1	1	0	0	0	0	0	0	-0.111803463612856	0.0291019207494968	EGY2005	8	8.99	0	0.99	2.5	1	141	2005	EGY	14188	1	EGY2005	NA	NA	NA	NA	0	5	NA	NA	0.894219986996727	0.846966766058596	0.949315298181584	NA	NA
411	1705	8	8	8	8	0	0	0	8	0	0	1	1	1	1	0	0	0	1	0	0	-0.167441334068522	0.0478145287131772	EGY2005	8	8.99	0	0.99	0.541666666666667	1	141	2005	EGY	14416	1	EGY2005	NA	NA	NA	NA	0.0833333333333333	1	NA	NA	0.845826237017399	0.768335084610078	0.926726883995895	NA	NA
412	1707	8	8	8	8	0	0	0	0	8	0	1	1	1	1	0	0	0	0	1	0	-0.171237375742284	0.0411337050440285	EGY2005	8	8.99	0	0.99	2.54166666666667	1	141	2005	EGY	14644	1	EGY2005	NA	NA	NA	NA	0.0833333333333333	5	NA	NA	0.842621531818461	0.774707813432945	0.910259812599928	NA	NA
413	1709	8	8	8	8	0	0	0	0	0	8	1	1	1	1	0	0	0	0	0	1	-0.175139496142471	0.0742027757778996	EGY2005	8	8.99	0	0.99	3	1	141	2005	EGY	14872	1	EGY2005	NA	NA	NA	NA	1	5	NA	NA	0.83933992792023	0.724682664250426	0.969333513257128	NA	NA
414	1711	8	8	8	8	0	0	8	0	0	0	1	1	1	1	0	0	1	0	0	0	0.0821783819619632	0.0526408141004712	EGY2008	8	8.99	0	0.99	0.0416666666666667	1	141	2008	EGY	13734	1	EGY2008	NA	NA	NA	NA	0	0.0833333333333333	NA	NA	1.08564945283723	0.978507660490295	1.20276771219914	NA	NA
415	1713	8	8	8	8	0	8	0	0	0	0	1	1	1	1	0	1	0	0	0	0	0.108167937753668	0.0407864916786116	EGY2008	8	8.99	0	0.99	0.5	1	141	2008	EGY	13962	1	EGY2008	NA	NA	NA	NA	0	1	NA	NA	1.11423485177298	1.02901231286537	1.20741591681944	NA	NA
416	1715	8	8	8	8	0	0	0	0	0	0	1	1	1	1	0	0	0	0	0	0	0.10776869486799	0.0372643069381405	EGY2008	8	8.99	0	0.99	2.5	1	141	2008	EGY	14190	1	EGY2008	NA	NA	NA	NA	0	5	NA	NA	1.11379009022528	1.03909699752635	1.20253057344322	NA	NA
417	1717	8	8	8	8	0	0	0	8	0	0	1	1	1	1	0	0	0	1	0	0	0.154939549764023	0.0606806193977687	EGY2008	8	8.99	0	0.99	0.541666666666667	1	141	2008	EGY	14418	1	EGY2008	NA	NA	NA	NA	0.0833333333333333	1	NA	NA	1.16758737803924	1.0384954204979	1.3173748186818	NA	NA
418	1719	8	8	8	8	0	0	0	0	8	0	1	1	1	1	0	0	0	0	1	0	0.142204988679983	0.0513188298765007	EGY2008	8	8.99	0	0.99	2.54166666666667	1	141	2008	EGY	14646	1	EGY2008	NA	NA	NA	NA	0.0833333333333333	5	NA	NA	1.15281293792027	1.04267045044146	1.27501121680304	NA	NA
419	1721	8	8	8	8	0	0	0	0	0	8	1	1	1	1	0	0	0	0	0	1	0.129360725353771	0.0902345755889379	EGY2008	8	8.99	0	0.99	3	1	141	2008	EGY	14874	1	EGY2008	NA	NA	NA	NA	1	5	NA	NA	1.13810059186686	0.957379529389799	1.36364894227447	NA	NA
420	1723	8	8	8	8	0	0	8	0	0	0	1	1	1	1	0	0	1	0	0	0	-0.138962086694676	0.0487370401589156	EGY2014	8	8.99	0	0.99	0.0416666666666667	1	141	2014	EGY	13736	1	EGY2014	NA	NA	NA	NA	0	0.0833333333333333	NA	NA	0.870261022304645	0.793416310679955	0.960445522980332	NA	NA
421	1725	8	8	8	8	0	8	0	0	0	0	1	1	1	1	0	1	0	0	0	0	-0.104327420951828	0.0403674834939263	EGY2014	8	8.99	0	0.99	0.5	1	141	2014	EGY	13964	1	EGY2014	NA	NA	NA	NA	0	1	NA	NA	0.900930265678935	0.832637836580708	0.97539187459684	NA	NA
422	1727	8	8	8	8	0	0	0	0	0	0	1	1	1	1	0	0	0	0	0	0	-0.13142382037562	0.0353489463666856	EGY2014	8	8.99	0	0.99	2.5	1	141	2014	EGY	14192	1	EGY2014	NA	NA	NA	NA	0	5	NA	NA	0.876846070397828	0.818687295807228	0.940366853209385	NA	NA
423	1729	8	8	8	8	0	0	0	8	0	0	1	1	1	1	0	0	0	1	0	0	-0.0426282428842345	0.0660444106580657	EGY2014	8	8.99	0	0.99	0.541666666666667	1	141	2014	EGY	14420	1	EGY2014	NA	NA	NA	NA	0.0833333333333333	1	NA	NA	0.958267566644047	0.838542261493464	1.0863286413692	NA	NA
424	1731	8	8	8	8	0	0	0	0	8	0	1	1	1	1	0	0	0	0	1	0	-0.117264557509696	0.0529801963219383	EGY2014	8	8.99	0	0.99	2.54166666666667	1	141	2014	EGY	14648	1	EGY2014	NA	NA	NA	NA	0.0833333333333333	5	NA	NA	0.889349877848635	0.798507771051136	0.982821060257873	NA	NA
425	1733	8	8	8	8	0	0	0	0	0	8	1	1	1	1	0	0	0	0	0	1	-0.347045963381469	0.109262047463761	EGY2014	8	8.99	0	0.99	3	1	141	2014	EGY	14876	1	EGY2014	NA	NA	NA	NA	1	5	NA	NA	0.706772841841421	0.572693966232597	0.878889087804006	NA	NA
426	1738	0	0	0	0	0	9.5	0	0	0	0	0	0	0	0	0	1	0	0	0	0	-0.0512932943875506	0.0322663640584489	study_7	1	18.99	0	0.99	0.5	1	142	2011	IRN	809	1	study_7	Iran|IRN	0	2010	2011	0	1	Cross-sectional	Odds ratio (OR)	0.95	0.89	1.01	95	NA
427	1750	8	8	8	8	0	0	8	0	0	0	1	1	1	1	0	0	1	0	0	0	0.0626631753883814	0.133392688127346	JOR2007	8	8.99	0	0.99	0.0416666666666667	1	144	2007	JOR	13772	1	JOR2007	NA	NA	NA	NA	0	0.0833333333333333	NA	NA	1.06466817238712	0.820002948817124	1.38327239783623	NA	NA
428	1752	8	8	8	8	0	8	0	0	0	0	1	1	1	1	0	1	0	0	0	0	0.0770793810386999	0.101505738589861	JOR2007	8	8.99	0	0.99	0.5	1	144	2007	JOR	14000	1	JOR2007	NA	NA	NA	NA	0	1	NA	NA	1.08012781465742	0.88324007075558	1.31487849319924	NA	NA
429	1754	8	8	8	8	0	0	0	0	0	0	1	1	1	1	0	0	0	0	0	0	0.115440335043087	0.0948173701757432	JOR2007	8	8.99	0	0.99	2.5	1	144	2007	JOR	14228	1	JOR2007	NA	NA	NA	NA	0	5	NA	NA	1.12236754653917	0.937432870959401	1.35944151283182	NA	NA
430	1756	8	8	8	8	0	0	0	8	0	0	1	1	1	1	0	0	0	1	0	0	0.0815883910083229	0.186061895467634	JOR2007	8	8.99	0	0.99	0.541666666666667	1	144	2007	JOR	14456	1	JOR2007	NA	NA	NA	NA	0.0833333333333333	1	NA	NA	1.08500911839557	0.75871614155654	1.57339399865132	NA	NA
431	1758	8	8	8	8	0	0	0	0	8	0	1	1	1	1	0	0	0	0	1	0	0.175789172786536	0.148531554991749	JOR2007	8	8.99	0	0.99	2.54166666666667	1	144	2007	JOR	14684	1	JOR2007	NA	NA	NA	NA	0.0833333333333333	5	NA	NA	1.19218668675648	0.890516359016295	1.59406903663887	NA	NA
432	1760	8	8	8	8	0	0	0	0	0	8	1	1	1	1	0	0	0	0	0	1	0.471736706915811	0.32160708746804	JOR2007	8	8.99	0	0.99	3	1	144	2007	JOR	14912	1	JOR2007	NA	NA	NA	NA	1	5	NA	NA	1.6027753285074	0.841239936030816	2.96780143664296	NA	NA
433	1764	8	8	8	8	0	0	8	0	0	0	1	1	1	1	0	0	1	0	0	0	-0.230694623226346	0.112081917918502	JOR2012	8	8.99	0	0.99	0.0416666666666667	1	144	2012	JOR	13774	1	JOR2012	NA	NA	NA	NA	0	0.0833333333333333	NA	NA	0.793981892646346	0.637228940104455	0.988798048265894	NA	NA
434	1766	8	8	8	8	0	8	0	0	0	0	1	1	1	1	0	1	0	0	0	0	-0.118131486099953	0.0877000886086352	JOR2012	8	8.99	0	0.99	0.5	1	144	2012	JOR	14002	1	JOR2012	NA	NA	NA	NA	0	1	NA	NA	0.888579209118432	0.745789105460705	1.05176733788075	NA	NA
435	1768	8	8	8	8	0	0	0	0	0	0	1	1	1	1	0	0	0	0	0	0	-0.080960660806358	0.0844193701630869	JOR2012	8	8.99	0	0.99	2.5	1	144	2012	JOR	14230	1	JOR2012	NA	NA	NA	NA	0	5	NA	NA	0.922229970514401	0.785123944671496	1.09309185901467	NA	NA
436	1770	8	8	8	8	0	0	0	8	0	0	1	1	1	1	0	0	0	1	0	0	0.094266819895373	0.1677580573202	JOR2012	8	8.99	0	0.99	0.541666666666667	1	144	2012	JOR	14458	1	JOR2012	NA	NA	NA	NA	0.0833333333333333	1	NA	NA	1.09885290262192	0.799292883186475	1.54277654830024	NA	NA
437	1772	8	8	8	8	0	0	0	0	8	0	1	1	1	1	0	0	0	0	1	0	0.150218746892903	0.135119601267743	JOR2012	8	8.99	0	0.99	2.54166666666667	1	144	2012	JOR	14686	1	JOR2012	NA	NA	NA	NA	0.0833333333333333	5	NA	NA	1.16208841815798	0.892828790388944	1.51635343470031	NA	NA
438	1774	8	8	8	8	0	0	0	0	0	8	1	1	1	1	0	0	0	0	0	1	0.342697084199886	0.315815984645241	JOR2012	8	8.99	0	0.99	3	1	144	2012	JOR	14914	1	JOR2012	NA	NA	NA	NA	1	5	NA	NA	1.40874196708815	0.756555080649447	2.60913492817896	NA	NA
439	1776	8	8	8	8	0	0	8	0	0	0	1	1	1	1	0	0	1	0	0	0	-0.0935541587828179	0.160254363785863	JOR2017	8	8.99	0	0.99	0.0416666666666667	1	144	2017	JOR	13776	1	JOR2017	NA	NA	NA	NA	0	0.0833333333333333	NA	NA	0.910688694299362	0.664421209704439	1.24527716469281	NA	NA
440	1778	8	8	8	8	0	8	0	0	0	0	1	1	1	1	0	1	0	0	0	0	-0.187562996428503	0.127082958832915	JOR2017	8	8.99	0	0.99	0.5	1	144	2017	JOR	14004	1	JOR2017	NA	NA	NA	NA	0	1	NA	NA	0.828976893951817	0.64178883985512	1.05619123152362	NA	NA
441	1780	8	8	8	8	0	0	0	0	0	0	1	1	1	1	0	0	0	0	0	0	-0.233487621241872	0.120005424586749	JOR2017	8	8.99	0	0.99	2.5	1	144	2017	JOR	14232	1	JOR2017	NA	NA	NA	NA	0	5	NA	NA	0.791767396776684	0.630303751340931	1.00890726929431	NA	NA
442	1782	8	8	8	8	0	0	0	8	0	0	1	1	1	1	0	0	0	1	0	0	-0.385529702692832	0.24175054259099	JOR2017	8	8.99	0	0.99	0.541666666666667	1	144	2017	JOR	14460	1	JOR2017	NA	NA	NA	NA	0.0833333333333333	1	NA	NA	0.680090295115499	0.426339961806001	1.09981711665299	NA	NA
443	1784	8	8	8	8	0	0	0	0	8	0	1	1	1	1	0	0	0	0	1	0	-0.44586377523285	0.187042155870528	JOR2017	8	8.99	0	0.99	2.54166666666667	1	144	2017	JOR	14688	1	JOR2017	NA	NA	NA	NA	0.0833333333333333	5	NA	NA	0.640270986887204	0.441786574728341	0.919685858764974	NA	NA
444	1786	8	8	8	8	0	0	0	0	0	8	1	1	1	1	0	0	0	0	0	1	-0.646466378325023	0.393385853277347	JOR2017	8	8.99	0	0.99	3	1	144	2017	JOR	14916	1	JOR2017	NA	NA	NA	NA	1	5	NA	NA	0.523893752133132	0.241926391560538	1.13082875865762	NA	NA
445	1790	8	8	8	8	0	0	8	0	0	0	1	1	1	1	0	0	1	0	0	0	0.00960138780865735	0.0690144977491567	MAR2003	8	8.99	0	0.99	0.0416666666666667	1	148	2003	MAR	13800	1	MAR2003	NA	NA	NA	NA	0	0.0833333333333333	NA	NA	1.00964762900732	0.882818831554564	1.15708227691597	NA	NA
446	1792	8	8	8	8	0	8	0	0	0	0	1	1	1	1	0	1	0	0	0	0	-0.0850928595678327	0.0616943135111355	MAR2003	8	8.99	0	0.99	0.5	1	148	2003	MAR	14028	1	MAR2003	NA	NA	NA	NA	0	1	NA	NA	0.918426995707676	0.812923056652181	1.03533277190115	NA	NA
447	1794	8	8	8	8	0	0	0	0	0	0	1	1	1	1	0	0	0	0	0	0	-0.112734422621289	0.057740974040306	MAR2003	8	8.99	0	0.99	2.5	1	148	2003	MAR	14256	1	MAR2003	NA	NA	NA	NA	0	5	NA	NA	0.89338789222747	0.797659616236324	1.00027133644433	NA	NA
448	1796	8	8	8	8	0	0	0	8	0	0	1	1	1	1	0	0	0	1	0	0	-0.343668332246765	0.111451960302477	MAR2003	8	8.99	0	0.99	0.541666666666667	1	148	2003	MAR	14484	1	MAR2003	NA	NA	NA	NA	0.0833333333333333	1	NA	NA	0.709164095910922	0.56480269469165	0.874251543633549	NA	NA
449	1798	8	8	8	8	0	0	0	0	8	0	1	1	1	1	0	0	0	0	1	0	-0.354702194859485	0.0966859563075254	MAR2003	8	8.99	0	0.99	2.54166666666667	1	148	2003	MAR	14712	1	MAR2003	NA	NA	NA	NA	0.0833333333333333	5	NA	NA	0.70138228736024	0.577995446790052	0.844356619107526	NA	NA
450	1800	8	8	8	8	0	0	0	0	0	8	1	1	1	1	0	0	0	0	0	1	-0.396299137375685	0.177524714765508	MAR2003	8	8.99	0	0.99	3	1	148	2003	MAR	14940	1	MAR2003	NA	NA	NA	NA	1	5	NA	NA	0.672805404588929	0.480938585581062	0.964525685733413	NA	NA
451	1801	0	0	-11	-11	-11	0	-11	0	0	0	0	0	1	1	1	0	1	0	0	0	0.536493370514568	0.272488030914133	study_200	0	9.99	13	18.99	0.0383561643835617	1	151	2011	QAT	87	1	study_200	Qatar|QAT	1	2011	2011	0	0.0767123287671233	Prospective cohort	Odds ratio (OR)	1.71	1	2.91	95	NA
452	1802	0	0	-4.5	-4.5	-4.5	0	-4.5	0	0	0	0	0	1	1	1	0	1	0	0	0	0.131028262406404	0.271215698896011	study_200	10	12.99	13	18.99	0.0383561643835617	1	151	2011	QAT	88	1	study_200	Qatar|QAT	1	2011	2011	0	0.0767123287671233	Prospective cohort	Odds ratio (OR)	1.14	0.67	1.94	95	NA
453	1806	8	8	8	8	0	0	8	0	0	0	1	1	1	1	0	0	1	0	0	0	-0.183274507833614	0.154715852095484	TUR2003	8	8.99	0	0.99	0.0416666666666667	1	155	2003	TUR	13888	1	TUR2003	NA	NA	NA	NA	0	0.0833333333333333	NA	NA	0.832539585728321	0.619376807909533	1.13592203324611	NA	NA
454	1808	8	8	8	8	0	8	0	0	0	0	1	1	1	1	0	1	0	0	0	0	-0.19221578586496	0.121442666515685	TUR2003	8	8.99	0	0.99	0.5	1	155	2003	TUR	14116	1	TUR2003	NA	NA	NA	NA	0	1	NA	NA	0.82512879814843	0.647135027709039	1.04170099027883	NA	NA
455	1810	8	8	8	8	0	0	0	0	0	0	1	1	1	1	0	0	0	0	0	0	-0.224846701965882	0.111079972549803	TUR2003	8	8.99	0	0.99	2.5	1	155	2003	TUR	14344	1	TUR2003	NA	NA	NA	NA	0	5	NA	NA	0.798638639109084	0.644600307216362	0.99631546401675	NA	NA
456	1812	8	8	8	8	0	0	0	8	0	0	1	1	1	1	0	0	0	1	0	0	-0.231206150446861	0.185562873267645	TUR2003	8	8.99	0	0.99	0.541666666666667	1	155	2003	TUR	14572	1	TUR2003	NA	NA	NA	NA	0.0833333333333333	1	NA	NA	0.793575853154642	0.543671867756462	1.12524080858149	NA	NA
457	1814	8	8	8	8	0	0	0	0	8	0	1	1	1	1	0	0	0	0	1	0	-0.296977184725234	0.159468550271492	TUR2003	8	8.99	0	0.99	2.54166666666667	1	155	2003	TUR	14800	1	TUR2003	NA	NA	NA	NA	0.0833333333333333	5	NA	NA	0.743060965308638	0.541712943999259	1.01217114846622	NA	NA
458	1816	8	8	8	8	0	0	0	0	0	8	1	1	1	1	0	0	0	0	0	1	-0.502092165808893	0.315715760546692	TUR2003	8	8.99	0	0.99	3	1	155	2003	TUR	15028	1	TUR2003	NA	NA	NA	NA	1	5	NA	NA	0.605263023519275	0.328069735720412	1.13097115977348	NA	NA
459	1818	8	8	8	8	0	0	8	0	0	0	1	1	1	1	0	0	1	0	0	0	-0.0234637900747886	0.213039132568792	TUR2013	8	8.99	0	0.99	0.0416666666666667	1	155	2013	TUR	13890	1	TUR2013	NA	NA	NA	NA	0	0.0833333333333333	NA	NA	0.976809344221776	0.652483809649655	1.50402439696001	NA	NA
460	1820	8	8	8	8	0	8	0	0	0	0	1	1	1	1	0	1	0	0	0	0	0.0400803082794741	0.163355073685282	TUR2013	8	8.99	0	0.99	0.5	1	155	2013	TUR	14118	1	TUR2013	NA	NA	NA	NA	0	1	NA	NA	1.04089436327132	0.75479238267752	1.43195312127881	NA	NA
461	1822	8	8	8	8	0	0	0	0	0	0	1	1	1	1	0	0	0	0	0	0	-0.0801540685904736	0.1525778842467	TUR2013	8	8.99	0	0.99	2.5	1	155	2013	TUR	14346	1	TUR2013	NA	NA	NA	NA	0	5	NA	NA	0.922974134107809	0.677291758829264	1.23177000783279	NA	NA
462	1824	8	8	8	8	0	0	0	8	0	0	1	1	1	1	0	0	0	1	0	0	0.13877685330465	0.253058382061286	TUR2013	8	8.99	0	0.99	0.541666666666667	1	155	2013	TUR	14574	1	TUR2013	NA	NA	NA	NA	0.0833333333333333	1	NA	NA	1.14886770536601	0.700458531642891	1.88885106951328	NA	NA
463	1826	8	8	8	8	0	0	0	0	8	0	1	1	1	1	0	0	0	0	1	0	-0.156271531606516	0.216069938696271	TUR2013	8	8.99	0	0.99	2.54166666666667	1	155	2013	TUR	14802	1	TUR2013	NA	NA	NA	NA	0.0833333333333333	5	NA	NA	0.855326910546671	0.562635169275597	1.31241675256188	NA	NA
464	1828	8	8	8	8	0	0	0	0	0	8	1	1	1	1	0	0	0	0	0	1	-1.21997329358838	0.468073042753221	TUR2013	8	8.99	0	0.99	3	1	155	2013	TUR	15030	1	TUR2013	NA	NA	NA	NA	1	5	NA	NA	0.295238051567658	0.112213001156756	0.702921477173172	NA	NA
465	1829	0	0	0	0	0	0	-10	0	0	0	0	0	0	0	0	0	1	0	0	0	0.22314355131421	0.363730918335848	study_33	0	0.99	2	18.99	0.0385	1	156	1997	ARE	28	1	study_33	United Arab Emirates|ARE	0	1997	1997	0	0.077	Case-control	Odds ratio (OR)	1.25	0.62	2.58	95	NA
466	1833	0	0	0	0	0	0	0	0	0	0	0	0	0	0	0	0	0	0	0	0	0.048790164169432	0.329332699315195	study_33	0	0.99	2	18.99	2.5	1	156	1997	ARE	687	1	study_33	United Arab Emirates|ARE	0	1997	1997	0	5	Case-control	Odds ratio (OR)	1.05	0.55	2	95	NA
467	1837	0	0	0	0	0	0	0	-10	0	0	0	0	0	0	0	0	0	1	0	0	0.285178942233662	0.422398936987762	study_33	0	0.99	2	18.99	0.5385	1	156	1997	ARE	1595	1	study_33	United Arab Emirates|ARE	0	1997	1997	0.077	1	Case-control	Odds ratio (OR)	1.33	0.59	3.09	95	NA
468	1843	2.5	0	2.5	2.5	2.5	2.5	0	0	0	0	1	0	1	1	1	1	0	0	0	0	-0.026343975339602	0.177787187230739	study_45	1	4.99	0	0.99	0.5	1	161	1989	BGD	688	1	study_45	Bangladesh|BGD	1	1989	1989	0	1	Cross sectional	Odds ratio (OR)	0.974	0.647698653651468	1.30030134634853	NA	NA
469	1844	5	0	5	5	5	5	0	0	0	0	1	0	1	1	1	1	0	0	0	0	-0.306525160253261	0.243053830818697	study_45	5	5.99	0	0.99	0.5	1	161	1989	BGD	689	1	study_45	Bangladesh|BGD	1	1989	1989	0	1	Cross sectional	Odds ratio (OR)	0.736	0.409698653651468	1.06230134634853	NA	NA
470	1845	12	0	12	12	12	12	0	0	0	0	1	0	1	1	1	1	0	0	0	0	-0.238257189124258	0.224762877259556	study_45	6	18.99	0	0.99	0.5	1	161	1989	BGD	690	1	study_45	Bangladesh|BGD	1	1989	1989	0	1	Cross sectional	Odds ratio (OR)	0.788	0.461698653651468	1.11430134634853	NA	NA
471	1846	0	0	0	2.5	2.5	2.5	0	0	0	0	0	0	0	1	1	1	0	0	0	0	-0.0232686269393543	0.17719622044514	study_45	1	4.99	0	0.99	0.5	1	161	1989	BGD	691	1	study_45	Bangladesh|BGD	1	1989	1989	0	1	Cross sectional	Odds ratio (OR)	0.977	0.650698653651468	1.30330134634853	NA	NA
472	1847	0	0	0	5	5	5	0	0	0	0	0	0	0	1	1	1	0	0	0	0	-0.295714244149045	0.240034508074338	study_45	5	5.99	0	0.99	0.5	1	161	1989	BGD	692	1	study_45	Bangladesh|BGD	1	1989	1989	0	1	Cross sectional	Odds ratio (OR)	0.744	0.417698653651468	1.07030134634853	NA	NA
473	1848	0	0	0	12	12	12	0	0	0	0	0	0	0	1	1	1	0	0	0	0	-0.260066905418808	0.230411289028608	study_45	6	18.99	0	0.99	0.5	1	161	1989	BGD	693	1	study_45	Bangladesh|BGD	1	1989	1989	0	1	Cross sectional	Odds ratio (OR)	0.771	0.444698653651468	1.09730134634853	NA	NA
474	1855	2.5	0	2.5	2.5	2.5	0	0	0	0	2.5	1	0	1	1	1	0	0	0	0	1	-0.262664309476493	0.231095792862687	study_45	1	4.99	0	0.99	3.0415	1	161	1989	BGD	1949	1	study_45	Bangladesh|BGD	1	1989	1989	1.083	5	Cross sectional	Odds ratio (OR)	0.769	0.442698653651468	1.09530134634853	NA	NA
475	1856	5	0	5	5	5	0	0	0	0	5	1	0	1	1	1	0	0	0	0	1	-0.123298216344494	0.197654562466626	study_45	5	5.99	0	0.99	3.0415	1	161	1989	BGD	1950	1	study_45	Bangladesh|BGD	1	1989	1989	1.083	5	Cross sectional	Odds ratio (OR)	0.884	0.557698653651468	1.21030134634853	NA	NA
476	1857	12	0	12	12	12	0	0	0	0	12	1	0	1	1	1	0	0	0	0	1	-0.415515443961666	0.276460097415068	study_45	6	18.99	0	0.99	3.0415	1	161	1989	BGD	1951	1	study_45	Bangladesh|BGD	1	1989	1989	1.083	5	Cross sectional	Odds ratio (OR)	0.66	0.333698653651468	0.986301346348532	NA	NA
477	1858	0	0	0	2.5	2.5	0	0	0	0	2.5	0	0	0	1	1	0	0	0	0	1	-0.245900538436826	0.226722464225745	study_45	1	4.99	0	0.99	3.0415	1	161	1989	BGD	1952	1	study_45	Bangladesh|BGD	1	1989	1989	1.083	5	Cross sectional	Odds ratio (OR)	0.782	0.455698653651468	1.10830134634853	NA	NA
478	1859	0	0	0	5	5	0	0	0	0	5	0	0	0	1	1	0	0	0	0	1	-0.116533816255952	0.196186235426976	study_45	5	5.99	0	0.99	3.0415	1	161	1989	BGD	1953	1	study_45	Bangladesh|BGD	1	1989	1989	1.083	5	Cross sectional	Odds ratio (OR)	0.89	0.563698653651468	1.21630134634853	NA	NA
479	1860	0	0	0	12	12	0	0	0	0	12	0	0	0	1	1	0	0	0	0	1	-0.473208760194684	0.29668604581579	study_45	6	18.99	0	0.99	3.0415	1	161	1989	BGD	1954	1	study_45	Bangladesh|BGD	1	1989	1989	1.083	5	Cross sectional	Odds ratio (OR)	0.623	0.296698653651468	0.949301346348532	NA	NA
480	1877	0	0	3	3	0	0	3	0	0	0	0	0	1	1	0	0	1	0	0	0	-0.0100503358535015	0.202133362772159	study_294	1	5.99	0	0.99	0.0385	1	161	1993	BGD	31	1	study_294	Bangladesh|BGD	0	1988	1993	0	0.077	Retrospective cohort	Mortality rate ratio	0.99	0.617089887975626	1.36291011202437	NA	NA
481	1878	0	0	12	12	0	0	12	0	0	0	0	0	1	1	0	0	1	0	0	0	0.0953101798043249	0.180088081284011	study_294	6	18.99	0	0.99	0.0385	1	161	1993	BGD	32	1	study_294	Bangladesh|BGD	0	1988	1993	0	0.077	Retrospective cohort	Mortality rate ratio	1.1	0.727089887975626	1.47291011202437	NA	NA
482	1881	0	0	3	3	0	0	0	3	0	0	0	0	1	1	0	0	0	1	0	0	-0.356674943938732	0.303034425164716	study_294	1	5.99	0	0.99	0.5395	1	161	1993	BGD	1598	1	study_294	Bangladesh|BGD	0	1988	1993	0.079	1	Retrospective cohort	Mortality rate ratio	0.7	0.327089887975626	1.07291011202437	NA	NA
483	1882	0	0	12	12	0	0	0	12	0	0	0	0	1	1	0	0	0	1	0	0	-0.673344553263766	0.475149635139573	study_294	6	18.99	0	0.99	0.5395	1	161	1993	BGD	1599	1	study_294	Bangladesh|BGD	0	1988	1993	0.079	1	Retrospective cohort	Mortality rate ratio	0.51	0.137089887975626	0.882910112024374	NA	NA
484	1885	0	0	3	3	0	0	0	0	0	3	0	0	1	1	0	0	0	0	0	1	-0.415515443961666	0.326617368279493	study_294	1	5.99	0	0.99	3	1	161	1993	BGD	1957	1	study_294	Bangladesh|BGD	0	1988	1993	1	5	Retrospective cohort	Mortality rate ratio	0.66	0.287089887975626	1.03291011202437	NA	NA
485	1886	0	0	12	12	0	0	0	0	0	12	0	0	1	1	0	0	0	0	0	1	-0.59783700075562	0.421141427976668	study_294	6	18.99	0	0.99	3	1	161	1993	BGD	1958	1	study_294	Bangladesh|BGD	0	1988	1993	1	5	Retrospective cohort	Mortality rate ratio	0.55	0.177089887975626	0.922910112024374	NA	NA
486	1889	0	0	2.5	0	0	0	0	0	0	0	0	0	1	0	0	0	0	0	0	0	-0.0618754037180875	0.075739471315486	study_307	1	4.99	0	0.99	2.5	1	161	2000	BGD	698	1	study_307	Bangladesh|BGD	0	2000	2000	0	5	Cross sectional	Odds ratio (OR)	0.94	0.81	1.09	0	NA
487	1890	0	0	5	0	0	0	0	0	0	0	0	0	1	0	0	0	0	0	0	0	-0.0943106794712413	0.0449691944739776	study_307	5	5.99	0	0.99	2.5	1	161	2000	BGD	699	1	study_307	Bangladesh|BGD	0	2000	2000	0	5	Cross sectional	Odds ratio (OR)	0.91	0.83	0.99	95	NA
488	1891	0	0	7.5	0	0	0	0	0	0	0	0	0	1	0	0	0	0	0	0	0	-0.210721031315653	0.066099158165236	study_307	6	9.99	0	0.99	2.5	1	161	2000	BGD	700	1	study_307	Bangladesh|BGD	0	2000	2000	0	5	Cross sectional	Odds ratio (OR)	0.81	0.71	0.92	95	NA
489	1892	0	0	14	0	0	0	0	0	0	0	0	0	1	0	0	0	0	0	0	0	-0.462035459596559	0.0524091770956145	study_307	10	18.99	0	0.99	2.5	1	161	2000	BGD	701	1	study_307	Bangladesh|BGD	0	2000	2000	0	5	Cross sectional	Odds ratio (OR)	0.63	0.57	0.7	95	NA
490	1893	0	0	2.5	0	2.5	0	0	0	0	0	0	0	1	0	1	0	0	0	0	0	0	0.0815108873233264	study_307	1	4.99	0	0.99	2.5	1	161	2000	BGD	706	1	study_307	Bangladesh|BGD	0	2000	2000	0	5	Cross sectional	Odds ratio (OR)	1	0.85	1.17	0	NA
491	1894	0	0	5	0	5	0	0	0	0	0	0	0	1	0	1	0	0	0	0	0	0	0.04604295298783	study_307	5	5.99	0	0.99	2.5	1	161	2000	BGD	707	1	study_307	Bangladesh|BGD	0	2000	2000	0	5	Cross sectional	Odds ratio (OR)	1	0.91	1.09	0	NA
492	1895	0	0	7.5	0	7.5	0	0	0	0	0	0	0	1	0	1	0	0	0	0	0	-0.0618754037180875	0.0733882837887196	study_307	6	9.99	0	0.99	2.5	1	161	2000	BGD	708	1	study_307	Bangladesh|BGD	0	2000	2000	0	5	Cross sectional	Odds ratio (OR)	0.94	0.81	1.08	0	NA
493	1896	0	0	14	0	14	0	0	0	0	0	0	0	1	0	1	0	0	0	0	0	-0.162518929497775	0.0716587718026536	study_307	10	18.99	0	0.99	2.5	1	161	2000	BGD	709	1	study_307	Bangladesh|BGD	0	2000	2000	0	5	Cross sectional	Odds ratio (OR)	0.85	0.74	0.98	95	NA
494	1929	3	0	3	3	0	0	3	0	0	0	1	0	1	1	0	0	1	0	0	0	0.258510695151501	0.163197763285386	study_281	1	5.99	0	0.99	0.0385	1	161	2004	BGD	29	1	study_281	Bangladesh|BGD	0	2004	2004	0	0.077	Cross sectional	Odds ratio (OR)	1.295	0.894343557860033	1.69565644213997	NA	NA
495	1930	12	0	12	12	0	0	12	0	0	0	1	0	1	1	0	0	1	0	0	0	-0.39452516806983	0.349241541601998	study_281	6	18.99	0	0.99	0.0385	1	161	2004	BGD	30	1	study_281	Bangladesh|BGD	0	2004	2004	0	0.077	Cross sectional	Odds ratio (OR)	0.674	0.273343557860033	1.07465644213997	NA	NA
496	1933	3	0	3	3	0	0	0	3	0	0	1	0	1	1	0	0	0	1	0	0	0.0760346862759976	0.198956970411845	study_281	1	5.99	0	0.99	0.5385	1	161	2004	BGD	1596	1	study_281	Bangladesh|BGD	0	2004	2004	0.077	1	Cross sectional	Odds ratio (OR)	1.079	0.678343557860033	1.47965644213997	NA	NA
497	1934	12	0	12	12	0	0	0	12	0	0	1	0	1	1	0	0	0	1	0	0	-0.100925918589961	0.242964813215648	study_281	6	18.99	0	0.99	0.5385	1	161	2004	BGD	1597	1	study_281	Bangladesh|BGD	0	2004	2004	0.077	1	Cross sectional	Odds ratio (OR)	0.904	0.503343557860033	1.30465644213997	NA	NA
498	1937	3	0	3	3	0	0	0	0	3	0	1	0	1	1	0	0	0	0	1	0	-0.476424197048658	0.391324642102254	study_281	1	5.99	0	0.99	2.5	1	161	2004	BGD	1955	1	study_281	Bangladesh|BGD	0	2004	2004	1	4	Cross sectional	Odds ratio (OR)	0.621	0.220343557860033	1.02165644213997	NA	NA
499	1938	12	0	12	12	0	0	0	0	12	0	1	0	1	1	0	0	0	0	1	0	-0.610645959048202	0.482530256232167	study_281	6	18.99	0	0.99	2.5	1	161	2004	BGD	1956	1	study_281	Bangladesh|BGD	0	2004	2004	1	4	Cross sectional	Odds ratio (OR)	0.543	0.142343557860033	0.943656442139967	NA	NA
500	1942	8	8	8	8	0	0	8	0	0	0	1	1	1	1	0	0	1	0	0	0	-0.0838678566822866	0.0537342923303542	BGD2004	8	8.99	0	0.99	0.0416666666666667	1	161	2004	BGD	13704	1	BGD2004	NA	NA	NA	NA	0	0.0833333333333333	NA	NA	0.919552760819556	0.825726436600983	1.01933114811299	NA	NA
501	1944	8	8	8	8	0	8	0	0	0	0	1	1	1	1	0	1	0	0	0	0	-0.106304251617285	0.0472401787119363	BGD2004	8	8.99	0	0.99	0.5	1	161	2004	BGD	13932	1	BGD2004	NA	NA	NA	NA	0	1	NA	NA	0.89915103829734	0.818617502489214	0.98515446425846	NA	NA
502	1946	8	8	8	8	0	0	0	0	0	0	1	1	1	1	0	0	0	0	0	0	-0.136601529900688	0.0424865227394635	BGD2004	8	8.99	0	0.99	2.5	1	161	2004	BGD	14160	1	BGD2004	NA	NA	NA	NA	0	5	NA	NA	0.872317749428936	0.802550726427962	0.947988368483239	NA	NA
503	1948	8	8	8	8	0	0	0	8	0	0	1	1	1	1	0	0	0	1	0	0	-0.176223968653671	0.0843245811358306	BGD2004	8	8.99	0	0.99	0.541666666666667	1	161	2004	BGD	14388	1	BGD2004	NA	NA	NA	NA	0.0833333333333333	1	NA	NA	0.838430180228192	0.703517475872829	0.979111057297528	NA	NA
504	1950	8	8	8	8	0	0	0	0	8	0	1	1	1	1	0	0	0	0	1	0	-0.216047010701766	0.0615435071540599	BGD2004	8	8.99	0	0.99	2.54166666666667	1	161	2004	BGD	14616	1	BGD2004	NA	NA	NA	NA	0.0833333333333333	5	NA	NA	0.805697424581827	0.713057038810838	0.907607452048299	NA	NA
505	1952	8	8	8	8	0	0	0	0	0	8	1	1	1	1	0	0	0	0	0	1	-0.259235898030054	0.0837402952695694	BGD2004	8	8.99	0	0.99	3	1	161	2004	BGD	14844	1	BGD2004	NA	NA	NA	NA	1	5	NA	NA	0.771640972986487	0.654546259106521	0.908871953348887	NA	NA
506	1954	0	0	0	0	0	9.5	0	0	0	0	0	0	0	0	0	1	0	0	0	0	1.73871024813824	0.0422313901315496	study_312	1	18.99	0	0.99	0.457534246575342	1	161	2007	BGD	540	1	study_312	Bangladesh|BGD	0	2007	2007	0	0.915068493150685	Cross sectional	Odds ratio (OR)	5.69	5.2200913410511	6.1599086589489	NA	NA
507	1956	0	0	2.5	0	0	0	0	0	0	0	0	0	1	0	0	0	0	0	0	0	-0.0304592074847086	0.06045933315705	study_307	1	4.99	0	0.99	2.5	1	161	2007	BGD	694	1	study_307	Bangladesh|BGD	0	2007	2007	0	5	Cross sectional	Odds ratio (OR)	0.97	0.86	1.09	0	NA
508	1957	0	0	5	0	0	0	0	0	0	0	0	0	1	0	0	0	0	0	0	0	-0.198450938723838	0.0868888964046233	study_307	5	5.99	0	0.99	2.5	1	161	2007	BGD	695	1	study_307	Bangladesh|BGD	0	2007	2007	0	5	Cross sectional	Odds ratio (OR)	0.82	0.69	0.97	95	NA
509	1958	0	0	7.5	0	0	0	0	0	0	0	0	0	1	0	0	0	0	0	0	0	-0.385662480811985	0.0485596246151069	study_307	6	9.99	0	0.99	2.5	1	161	2007	BGD	696	1	study_307	Bangladesh|BGD	0	2007	2007	0	5	Cross sectional	Odds ratio (OR)	0.68	0.62	0.75	95	NA
510	1959	0	0	14	0	0	0	0	0	0	0	0	0	1	0	0	0	0	0	0	0	-0.49429632181478	0.0745887661962228	study_307	10	18.99	0	0.99	2.5	1	161	2007	BGD	697	1	study_307	Bangladesh|BGD	0	2007	2007	0	5	Cross sectional	Odds ratio (OR)	0.61	0.53	0.71	95	NA
511	1960	0	0	2.5	0	2.5	0	0	0	0	0	0	0	1	0	1	0	0	0	0	0	0.0392207131532813	0.0684346904578263	study_307	1	4.99	0	0.99	2.5	1	161	2007	BGD	702	1	study_307	Bangladesh|BGD	0	2007	2007	0	5	Cross sectional	Odds ratio (OR)	1.04	0.91	1.19	0	NA
512	1961	0	0	5	0	5	0	0	0	0	0	0	0	1	0	1	0	0	0	0	0	-0.0618754037180875	0.0780691865101983	study_307	5	5.99	0	0.99	2.5	1	161	2007	BGD	703	1	study_307	Bangladesh|BGD	0	2007	2007	0	5	Cross sectional	Odds ratio (OR)	0.94	0.81	1.1	0	NA
513	1962	0	0	7.5	0	7.5	0	0	0	0	0	0	0	1	0	1	0	0	0	0	0	-0.198450938723838	0.059012534668533	study_307	6	9.99	0	0.99	2.5	1	161	2007	BGD	704	1	study_307	Bangladesh|BGD	0	2007	2007	0	5	Cross sectional	Odds ratio (OR)	0.82	0.73	0.92	95	NA
514	1963	0	0	14	0	14	0	0	0	0	0	0	0	1	0	1	0	0	0	0	0	-0.174353387144778	0.108388569889098	study_307	10	18.99	0	0.99	2.5	1	161	2007	BGD	705	1	study_307	Bangladesh|BGD	0	2007	2007	0	5	Cross sectional	Odds ratio (OR)	0.84	0.68	1.04	0	NA
515	1964	0	0	0	0	0	0	0	0	0	0	0	0	0	0	0	0	0	0	0	0	2.88870370079547	0.01334468476848	study_312	1	18.99	0	0.99	2.46575342465754	1	161	2007	BGD	710	1	study_312	Bangladesh|BGD	0	2007	2007	0	4.93150684931507	Cross sectional	Odds ratio (OR)	17.97	17.5000913410511	18.4399086589489	NA	NA
516	1974	0	0	0	0	0	0	0	9.5	0	0	0	0	0	0	0	0	0	1	0	0	1.06471073699243	0.0834073454774364	study_312	1	18.99	0	0.99	0.495890410958904	1	161	2007	BGD	1520	1	study_312	Bangladesh|BGD	0	2007	2007	0.0767123287671233	0.915068493150685	Cross sectional	Odds ratio (OR)	2.9	2.4300913410511	3.3699086589489	NA	NA
517	1977	8	8	8	8	0	0	8	0	0	0	1	1	1	1	0	0	1	0	0	0	-0.157387603982804	0.0556085771992836	BGD2007	8	8.99	0	0.99	0.0416666666666667	1	161	2007	BGD	13706	1	BGD2007	NA	NA	NA	NA	0	0.0833333333333333	NA	NA	0.854372836316096	0.765125655167554	0.951486689887019	NA	NA
518	1979	8	8	8	8	0	8	0	0	0	0	1	1	1	1	0	1	0	0	0	0	-0.148647340186122	0.0496726040331099	BGD2007	8	8.99	0	0.99	0.5	1	161	2007	BGD	13934	1	BGD2007	NA	NA	NA	NA	0	1	NA	NA	0.861873009285181	0.781621898006789	0.949644519951061	NA	NA
519	1981	8	8	8	8	0	0	0	0	0	0	1	1	1	1	0	0	0	0	0	0	-0.13773809046359	0.0426020047424503	BGD2007	8	8.99	0	0.99	2.5	1	161	2007	BGD	14162	1	BGD2007	NA	NA	NA	NA	0	5	NA	NA	0.871326870680136	0.800999957627248	0.946584982581609	NA	NA
520	1983	8	8	8	8	0	0	0	8	0	0	1	1	1	1	0	0	0	1	0	0	-0.157828456270669	0.0915298657024671	BGD2007	8	8.99	0	0.99	0.541666666666667	1	161	2007	BGD	14390	1	BGD2007	NA	NA	NA	NA	0.0833333333333333	1	NA	NA	0.853996267108313	0.707430728889538	1.0127622609301	NA	NA
521	1985	8	8	8	8	0	0	0	0	8	0	1	1	1	1	0	0	0	0	1	0	-0.131172477767391	0.0570864872796943	BGD2007	8	8.99	0	0.99	2.54166666666667	1	161	2007	BGD	14618	1	BGD2007	NA	NA	NA	NA	0.0833333333333333	5	NA	NA	0.877066486875043	0.781798052020956	0.977868782522183	NA	NA
522	1987	8	8	8	8	0	0	0	0	0	8	1	1	1	1	0	0	0	0	0	1	-0.112322894004481	0.0836612236271638	BGD2007	8	8.99	0	0.99	3	1	161	2007	BGD	14846	1	BGD2007	NA	NA	NA	NA	1	5	NA	NA	0.893755622571621	0.759427606595472	1.05417842338433	NA	NA
523	1992	8	8	8	8	0	0	8	0	0	0	1	1	1	1	0	0	1	0	0	0	-0.131820739382457	0.0517758222483174	BGD2011	8	8.99	0	0.99	0.0416666666666667	1	161	2011	BGD	13708	1	BGD2011	NA	NA	NA	NA	0	0.0833333333333333	NA	NA	0.876498102588503	0.79300789592677	0.971454469789733	NA	NA
524	1994	8	8	8	8	0	8	0	0	0	0	1	1	1	1	0	1	0	0	0	0	-0.106987455827002	0.04622048717977	BGD2011	8	8.99	0	0.99	0.5	1	161	2011	BGD	13936	1	BGD2011	NA	NA	NA	NA	0	1	NA	NA	0.898536944322485	0.820088207525365	0.982987313703525	NA	NA
525	1996	8	8	8	8	0	0	0	0	0	0	1	1	1	1	0	0	0	0	0	0	-0.133469724685361	0.040814178646493	BGD2011	8	8.99	0	0.99	2.5	1	161	2011	BGD	14164	1	BGD2011	NA	NA	NA	NA	0	5	NA	NA	0.875053961110585	0.807092281700289	0.947123591933352	NA	NA
526	1998	8	8	8	8	0	0	0	8	0	0	1	1	1	1	0	0	0	1	0	0	-0.0489785974268556	0.0910411983603078	BGD2011	8	8.99	0	0.99	0.541666666666667	1	161	2011	BGD	14392	1	BGD2011	NA	NA	NA	NA	0.0833333333333333	1	NA	NA	0.952201509042864	0.800341025447229	1.14358050838347	NA	NA
527	2000	8	8	8	8	0	0	0	0	8	0	1	1	1	1	0	0	0	0	1	0	-0.147008210525209	0.0656736511700625	BGD2011	8	8.99	0	0.99	2.54166666666667	1	161	2011	BGD	14620	1	BGD2011	NA	NA	NA	NA	0.0833333333333333	5	NA	NA	0.863286889348453	0.7562966965374	0.9783568370162	NA	NA
528	2002	8	8	8	8	0	0	0	0	0	8	1	1	1	1	0	0	0	0	0	1	-0.254164471149704	0.0936765033452785	BGD2011	8	8.99	0	0.99	3	1	161	2011	BGD	14848	1	BGD2011	NA	NA	NA	NA	1	5	NA	NA	0.775564233614928	0.642639582450645	0.927781205672007	NA	NA
529	2004	8	8	8	8	0	0	8	0	0	0	1	1	1	1	0	0	1	0	0	0	-0.103517178213117	0.0516102359779587	BGD2014	8	8.99	0	0.99	0.0416666666666667	1	161	2014	BGD	13710	1	BGD2014	NA	NA	NA	NA	0	0.0833333333333333	NA	NA	0.901660533692012	0.813323329381838	0.995694869412764	NA	NA
530	2006	8	8	8	8	0	8	0	0	0	0	1	1	1	1	0	1	0	0	0	0	-0.122265280456043	0.048123170856321	BGD2014	8	8.99	0	0.99	0.5	1	161	2014	BGD	13938	1	BGD2014	NA	NA	NA	NA	0	1	NA	NA	0.884913587082603	0.805223657613078	0.972395781434972	NA	NA
531	2008	8	8	8	8	0	0	0	0	0	0	1	1	1	1	0	0	0	0	0	0	-0.128195441292398	0.0432830864910089	BGD2014	8	8.99	0	0.99	2.5	1	161	2014	BGD	14166	1	BGD2014	NA	NA	NA	NA	0	5	NA	NA	0.87968143626602	0.807593876256667	0.956928812717102	NA	NA
532	2010	8	8	8	8	0	0	0	8	0	0	1	1	1	1	0	0	0	1	0	0	-0.188748236749743	0.0994110886363203	BGD2014	8	8.99	0	0.99	0.541666666666667	1	161	2014	BGD	14394	1	BGD2014	NA	NA	NA	NA	0.0833333333333333	1	NA	NA	0.827994939152894	0.677463210046465	1.00029147970917	NA	NA
533	2012	8	8	8	8	0	0	0	0	8	0	1	1	1	1	0	0	0	0	1	0	-0.176900903533968	0.0639295876703106	BGD2014	8	8.99	0	0.99	2.54166666666667	1	161	2014	BGD	14622	1	BGD2014	NA	NA	NA	NA	0.0833333333333333	5	NA	NA	0.837862809652634	0.738836661233522	0.949258215154783	NA	NA
534	2014	8	8	8	8	0	0	0	0	0	8	1	1	1	1	0	0	0	0	0	1	-0.174057725612993	0.10356730907797	BGD2014	8	8.99	0	0.99	3	1	161	2014	BGD	14850	1	BGD2014	NA	NA	NA	NA	1	5	NA	NA	0.840248392404929	0.689592468922232	1.03492542497478	NA	NA
535	2015	0	0	-9.5	-9.5	0	0	-9.5	0	0	0	0	0	1	1	0	0	1	0	0	0	0.0769610411361284	0.179691214260665	study_61	0	0.99	1	18.99	0.0415	1	163	1980	IND	54	1	study_61	India|IND	0	1974	1974	0	0.083	Retrospective cohort	Relative risk (RR)	1.08	0.71461380691733	1.44538619308267	NA	NA
536	2016	0	0	-9.5	-9.5	-9.5	0	-9.5	0	0	0	0	0	1	1	1	0	1	0	0	0	0.0676586484738149	0.181515141574679	study_61	0	0.99	1	18.99	0.0415	1	163	1980	IND	55	1	study_61	India|IND	0	1974	1974	0	0.083	Retrospective cohort	Relative risk (RR)	1.07	0.70461380691733	1.43538619308267	NA	NA
537	2019	0	0	-9.5	-9.5	0	0	0	0	0	0	0	0	1	1	0	0	0	0	0	0	0.0953101798043249	0.17615540086172	study_61	0	0.99	1	18.99	1.5	1	163	1980	IND	798	1	study_61	India|IND	0	1974	1974	0	3	Retrospective cohort	Relative risk (RR)	1.1	0.73461380691733	1.46538619308267	NA	NA
538	2020	0	0	-9.5	-9.5	-9.5	0	0	0	0	0	0	0	1	1	1	0	0	0	0	0	0.0861776962410524	0.177905034788152	study_61	0	0.99	1	18.99	1.5	1	163	1980	IND	799	1	study_61	India|IND	0	1974	1974	0	3	Retrospective cohort	Relative risk (RR)	1.09	0.72461380691733	1.45538619308267	NA	NA
539	2025	0	0	-9.5	-9.5	0	0	0	-9.5	0	0	0	0	1	1	0	0	0	1	0	0	-0.287682072451781	0.271611289158851	study_61	0	0.99	1	18.99	0.3335	1	163	1980	IND	1482	1	study_61	India|IND	0	1974	1974	0.167	0.5	Retrospective cohort	Relative risk (RR)	0.75	0.38461380691733	1.11538619308267	NA	NA
540	2026	0	0	-9.5	-9.5	-9.5	0	0	-9.5	0	0	0	0	1	1	1	0	0	1	0	0	-0.301105092783922	0.276034286174197	study_61	0	0.99	1	18.99	0.3335	1	163	1980	IND	1483	1	study_61	India|IND	0	1974	1974	0.167	0.5	Retrospective cohort	Relative risk (RR)	0.74	0.37461380691733	1.10538619308267	NA	NA
541	2029	0	0	-9.5	-9.5	0	0	0	-9.5	0	0	0	0	1	1	0	0	0	1	0	0	0.22314355131421	0.153616878191407	study_61	0	0.99	1	18.99	0.7915	1	163	1980	IND	1621	1	study_61	India|IND	0	1974	1974	0.583	1	Retrospective cohort	Relative risk (RR)	1.25	0.88461380691733	1.61538619308267	NA	NA
542	2030	0	0	-9.5	-9.5	-9.5	0	0	-9.5	0	0	0	0	1	1	1	0	0	1	0	0	0.198850858745165	0.157636130738516	study_61	0	0.99	1	18.99	0.7915	1	163	1980	IND	1622	1	study_61	India|IND	0	1974	1974	0.583	1	Retrospective cohort	Relative risk (RR)	1.22	0.85461380691733	1.58538619308267	NA	NA
543	2033	0	0	-9.5	-9.5	0	0	0	0	-9.5	0	0	0	1	1	0	0	0	0	1	0	0.27002713721306	0.146179287418711	study_61	0	0.99	1	18.99	1.5415	1	163	1980	IND	1963	1	study_61	India|IND	0	1974	1974	1.083	2	Retrospective cohort	Relative risk (RR)	1.31	0.94461380691733	1.67538619308267	NA	NA
544	2034	0	0	-9.5	-9.5	-9.5	0	0	0	-9.5	0	0	0	1	1	1	0	0	0	1	0	0.254642218373581	0.148574863670133	study_61	0	0.99	1	18.99	1.5415	1	163	1980	IND	1964	1	study_61	India|IND	0	1974	1974	1.083	2	Retrospective cohort	Relative risk (RR)	1.29	0.92461380691733	1.65538619308267	NA	NA
545	2035	0	0	-9.5	-9.5	0	0	0	0	-9.5	0	0	0	1	1	0	0	0	0	1	0	0.165514438477573	0.163345657363354	study_61	0	0.99	1	18.99	2.5415	1	163	1980	IND	1965	1	study_61	India|IND	0	1974	1974	2.083	3	Retrospective cohort	Relative risk (RR)	1.18	0.81461380691733	1.54538619308267	NA	NA
546	2036	0	0	-9.5	-9.5	-9.5	0	0	0	-9.5	0	0	0	1	1	1	0	0	0	1	0	0.165514438477573	0.163345657363354	study_61	0	0.99	1	18.99	2.5415	1	163	1980	IND	1966	1	study_61	India|IND	0	1974	1974	2.083	3	Retrospective cohort	Relative risk (RR)	1.18	0.81461380691733	1.54538619308267	NA	NA
547	2065	0	0	0	0	0	-9	0	0	0	0	0	0	0	0	0	1	0	0	0	0	0.431782416425538	0.217586638850477	study_285	1	10.99	11	18.99	0.5	1	163	1993	IND	806	1	study_285	India|IND	0	1991	1993	0	1	Prospective cohort	Odds ratio (OR)	1.54	1.01	2.37	95	NA
548	2066	0	0	0	0	0	-14.5	0	0	0	0	0	0	0	0	0	1	0	0	0	0	1.31103187661934	0.232447197653696	study_285	0	0.99	11	18.99	0.5	1	163	1993	IND	807	1	study_285	India|IND	0	1991	1993	0	1	Prospective cohort	Odds ratio (OR)	3.71	2.36	5.87	95	NA
549	2067	0	0	0	0	0	-9.5	0	0	0	0	0	0	0	0	0	1	0	0	0	0	0.924258901523332	0.120379152566416	study_285	0	0.99	1	18.99	0.5	1	163	1993	IND	808	1	study_285	India|IND	0	1991	1993	0	1	Prospective cohort	Odds ratio (OR)	2.52	1.99	3.19	95	NA
550	2142	0	0	0	4.5	0	0	0	0	0	0	0	0	0	1	0	0	0	0	0	0	-0.150822889734584	0.0475984580562276	study_28	1	8.99	0	0.99	2.5	1	163	1999	IND	774	1	study_28	India|IND	1	1998	1999	0	5	Cross sectional	Odds ratio (OR)	0.86	0.78	0.94	95	NA
551	2143	0	0	0	13.5	0	0	0	0	0	0	0	0	0	1	0	0	0	0	0	0	-0.7339691750802	0.0627890483517624	study_28	9	18.99	0	0.99	2.5	1	163	1999	IND	775	1	study_28	India|IND	1	1998	1999	0	5	Cross sectional	Odds ratio (OR)	0.48	0.43	0.55	95	NA
552	2144	0	0	0	4.5	0	0	0	0	0	0	0	0	0	1	0	0	0	0	0	0	-0.083381608939051	0.0495295955206524	study_28	1	8.99	0	0.99	2.5	1	163	1999	IND	776	1	study_28	India|IND	1	1998	1999	0	5	Cross sectional	Odds ratio (OR)	0.92	0.84	1.02	95	NA
553	2145	0	0	0	13.5	0	0	0	0	0	0	0	0	0	1	0	0	0	0	0	0	-0.616186139423817	0.0652891260554083	study_28	9	18.99	0	0.99	2.5	1	163	1999	IND	777	1	study_28	India|IND	1	1998	1999	0	5	Cross sectional	Odds ratio (OR)	0.54	0.48	0.62	95	NA
554	2146	0	0	0	4.5	0	0	0	0	0	0	0	0	0	1	0	0	0	0	0	0	-0.0512932943875506	0.0509216974244938	study_28	1	8.99	0	0.99	2.5	1	163	1999	IND	778	1	study_28	India|IND	1	1998	1999	0	5	Cross sectional	Odds ratio (OR)	0.95	0.86	1.05	95	NA
555	2147	0	0	0	13.5	0	0	0	0	0	0	0	0	0	1	0	0	0	0	0	0	-0.544727175441672	0.0657727319648214	study_28	9	18.99	0	0.99	2.5	1	163	1999	IND	779	1	study_28	India|IND	1	1998	1999	0	5	Cross sectional	Odds ratio (OR)	0.58	0.51	0.66	95	NA
556	2148	4.5	0	0	4.5	0	0	0	0	0	0	1	0	0	1	0	0	0	0	0	0	-0.0512932943875506	0.0509216974244938	study_28	1	8.99	0	0.99	2.5	1	163	1999	IND	780	1	study_28	India|IND	1	1998	1999	0	5	Cross sectional	Odds ratio (OR)	0.95	0.86	1.05	95	NA
557	2149	13.5	0	0	13.5	0	0	0	0	0	0	1	0	0	1	0	0	0	0	0	0	-0.544727175441672	0.0657727319648214	study_28	9	18.99	0	0.99	2.5	1	163	1999	IND	781	1	study_28	India|IND	1	1998	1999	0	5	Cross sectional	Odds ratio (OR)	0.58	0.51	0.66	95	NA
558	2150	0	4.5	0	4.5	0	0	0	0	0	0	0	1	0	1	0	0	0	0	0	0	0.048790164169432	0.0509472702820979	study_28	1	8.99	0	0.99	2.5	1	163	1999	IND	782	1	study_28	India|IND	1	1998	1999	0	5	Cross sectional	Odds ratio (OR)	1.05	0.95	1.16	95	NA
559	2151	0	13.5	0	13.5	0	0	0	0	0	0	0	1	0	1	0	0	0	0	0	0	-0.22314355131421	0.0706002555917323	study_28	9	18.99	0	0.99	2.5	1	163	1999	IND	783	1	study_28	India|IND	1	1998	1999	0	5	Cross sectional	Odds ratio (OR)	0.8	0.69	0.91	95	NA
560	2152	4.5	4.5	0	4.5	0	0	0	0	0	0	1	1	0	1	0	0	0	0	0	0	0.0582689081239758	0.0504657508494694	study_28	1	8.99	0	0.99	2.5	1	163	1999	IND	784	1	study_28	India|IND	1	1998	1999	0	5	Cross sectional	Odds ratio (OR)	1.06	0.96	1.17	95	NA
561	2153	13.5	13.5	0	13.5	0	0	0	0	0	0	1	1	0	1	0	0	0	0	0	0	-0.210721031315653	0.0724755742611982	study_28	9	18.99	0	0.99	2.5	1	163	1999	IND	785	1	study_28	India|IND	1	1998	1999	0	5	Cross sectional	Odds ratio (OR)	0.81	0.7	0.93	95	NA
562	2154	0	0	0	4.5	0	0	0	0	0	0	0	0	0	1	0	0	0	0	0	0	-0.478035800943	0.061520932861451	study_28	1	8.99	0	0.99	2.5	1	163	1999	IND	786	1	study_28	India|IND	1	1998	1999	0	5	Cross sectional	Odds ratio (OR)	0.62	0.55	0.7	95	NA
563	2155	0	0	0	13.5	0	0	0	0	0	0	0	0	0	1	0	0	0	0	0	0	-1.02165124753198	0.10635046018668	study_28	9	18.99	0	0.99	2.5	1	163	1999	IND	787	1	study_28	India|IND	1	1998	1999	0	5	Cross sectional	Odds ratio (OR)	0.36	0.29	0.44	95	NA
564	2156	0	0	0	4.5	0	0	0	0	0	0	0	0	0	1	0	0	0	0	0	0	-0.356674943938732	0.0618146600566148	study_28	1	8.99	0	0.99	2.5	1	163	1999	IND	788	1	study_28	India|IND	1	1998	1999	0	5	Cross sectional	Odds ratio (OR)	0.7	0.62	0.79	95	NA
565	2157	0	0	0	13.5	0	0	0	0	0	0	0	0	0	1	0	0	0	0	0	0	-0.82098055206983	0.103434976558205	study_28	9	18.99	0	0.99	2.5	1	163	1999	IND	789	1	study_28	India|IND	1	1998	1999	0	5	Cross sectional	Odds ratio (OR)	0.44	0.36	0.54	95	NA
566	2158	0	0	0	4.5	0	0	0	0	0	0	0	0	0	1	0	0	0	0	0	0	-0.3147107448397	0.0623605453828981	study_28	1	8.99	0	0.99	2.5	1	163	1999	IND	790	1	study_28	India|IND	1	1998	1999	0	5	Cross sectional	Odds ratio (OR)	0.73	0.65	0.83	95	NA
567	2159	0	0	0	13.5	0	0	0	0	0	0	0	0	0	1	0	0	0	0	0	0	-0.755022584278033	0.107871645617355	study_28	9	18.99	0	0.99	2.5	1	163	1999	IND	791	1	study_28	India|IND	1	1998	1999	0	5	Cross sectional	Odds ratio (OR)	0.47	0.38	0.58	95	NA
568	2160	4.5	0	0	4.5	0	0	0	0	0	0	1	0	0	1	0	0	0	0	0	0	-0.301105092783922	0.0623605453828981	study_28	1	8.99	0	0.99	2.5	1	163	1999	IND	792	1	study_28	India|IND	1	1998	1999	0	5	Cross sectional	Odds ratio (OR)	0.74	0.65	0.83	95	NA
569	2161	13.5	0	0	13.5	0	0	0	0	0	0	1	0	0	1	0	0	0	0	0	0	-0.673344553263766	0.1095823111447	study_28	9	18.99	0	0.99	2.5	1	163	1999	IND	793	1	study_28	India|IND	1	1998	1999	0	5	Cross sectional	Odds ratio (OR)	0.51	0.41	0.63	95	NA
570	2162	0	4.5	0	4.5	0	0	0	0	0	0	0	1	0	1	0	0	0	0	0	0	-0.139262067333508	0.0641108235410475	study_28	1	8.99	0	0.99	2.5	1	163	1999	IND	794	1	study_28	India|IND	1	1998	1999	0	5	Cross sectional	Odds ratio (OR)	0.87	0.77	0.99	95	NA
571	2163	0	13.5	0	13.5	0	0	0	0	0	0	0	1	0	1	0	0	0	0	0	0	-0.301105092783922	0.113329370699827	study_28	9	18.99	0	0.99	2.5	1	163	1999	IND	795	1	study_28	India|IND	1	1998	1999	0	5	Cross sectional	Odds ratio (OR)	0.74	0.59	0.92	95	NA
572	2164	4.5	4.5	0	4.5	0	0	0	0	0	0	1	1	0	1	0	0	0	0	0	0	-0.116533816255952	0.0626715980546525	study_28	1	8.99	0	0.99	2.5	1	163	1999	IND	796	1	study_28	India|IND	1	1998	1999	0	5	Cross sectional	Odds ratio (OR)	0.89	0.79	1.01	95	NA
573	2165	13.5	13.5	0	13.5	0	0	0	0	0	0	1	1	0	1	0	0	0	0	0	0	-0.287682072451781	0.114528117359159	study_28	9	18.99	0	0.99	2.5	1	163	1999	IND	797	1	study_28	India|IND	1	1998	1999	0	5	Cross sectional	Odds ratio (OR)	0.75	0.6	0.94	95	NA
574	2172	8	8	8	8	0	0	8	0	0	0	1	1	1	1	0	0	1	0	0	0	-0.0460027828313971	0.0190559029456843	IND2005	8	8.99	0	0.99	0.0416666666666667	1	163	2005	IND	13770	1	IND2005	NA	NA	NA	NA	0	0.0833333333333333	NA	NA	0.955039304473655	0.918754584689325	0.990013104787107	NA	NA
575	2174	8	8	8	8	0	8	0	0	0	0	1	1	1	1	0	1	0	0	0	0	-0.0762958269517878	0.0162550463321853	IND2005	8	8.99	0	0.99	0.5	1	163	2005	IND	13998	1	IND2005	NA	NA	NA	NA	0	1	NA	NA	0.926542069896634	0.897032873666141	0.956051987178465	NA	NA
576	2176	8	8	8	8	0	0	0	0	0	0	1	1	1	1	0	0	0	0	0	0	-0.104094268905758	0.0151943810592575	IND2005	8	8.99	0	0.99	2.5	1	163	2005	IND	14226	1	IND2005	NA	NA	NA	NA	0	5	NA	NA	0.901140343902876	0.874591145420889	0.928266147490584	NA	NA
577	2178	8	8	8	8	0	0	0	8	0	0	1	1	1	1	0	0	0	1	0	0	-0.151899750825998	0.0286756805774367	IND2005	8	8.99	0	0.99	0.541666666666667	1	163	2005	IND	14454	1	IND2005	NA	NA	NA	NA	0.0833333333333333	1	NA	NA	0.859074397923261	0.810211150205083	0.906602014755634	NA	NA
578	2180	8	8	8	8	0	0	0	0	8	0	1	1	1	1	0	0	0	0	1	0	-0.191607285319681	0.0226930703915967	IND2005	8	8.99	0	0.99	2.54166666666667	1	163	2005	IND	14682	1	IND2005	NA	NA	NA	NA	0.0833333333333333	5	NA	NA	0.825631042264441	0.788839409332485	0.862227881225733	NA	NA
579	2182	8	8	8	8	0	0	0	0	0	8	1	1	1	1	0	0	0	0	0	1	-0.251362986747362	0.0346917234300077	IND2005	8	8.99	0	0.99	3	1	163	2005	IND	14910	1	IND2005	NA	NA	NA	NA	1	5	NA	NA	0.777740010998601	0.727944482365134	0.833985770653695	NA	NA
580	2195	3	3	3	0	3	0	0	0	0	0	1	1	1	0	1	0	0	0	0	0	-0.0408219945202552	0.0557350862776527	study_274	1	5.99	0	0.99	2.5	1	163	2006	IND	800	1	study_274	India|IND	1	2005	2006	0	5	Cross sectional	Odds ratio (OR)	0.96	0.86	1.07	95	NA
581	2196	7	7	7	0	7	0	0	0	0	0	1	1	1	0	1	0	0	0	0	0	-0.174353387144778	0.0629745096764096	study_274	6	8.99	0	0.99	2.5	1	163	2006	IND	801	1	study_274	India|IND	1	2005	2006	0	5	Cross sectional	Odds ratio (OR)	0.84	0.75	0.96	95	NA
582	2197	13.5	13.5	13.5	0	13.5	0	0	0	0	0	1	1	1	0	1	0	0	0	0	0	-0.186329578191493	0.0617704214298125	study_274	9	18.99	0	0.99	2.5	1	163	2006	IND	802	1	study_274	India|IND	1	2005	2006	0	5	Cross sectional	Odds ratio (OR)	0.83	0.73	0.93	95	NA
583	2198	3	3	3	0	3	0	0	0	0	0	1	1	1	0	1	0	0	0	0	0	-0.0725706928348354	0.059979526112481	study_274	1	5.99	0	0.99	2.5	1	163	2006	IND	803	1	study_274	India|IND	1	2005	2006	0	5	Cross sectional	Odds ratio (OR)	0.93	0.83	1.05	95	NA
584	2199	7	7	7	0	7	0	0	0	0	0	1	1	1	0	1	0	0	0	0	0	-0.198450938723838	0.0680175161362114	study_274	6	8.99	0	0.99	2.5	1	163	2006	IND	804	1	study_274	India|IND	1	2005	2006	0	5	Cross sectional	Odds ratio (OR)	0.82	0.72	0.94	95	NA
585	2200	13.5	13.5	13.5	0	13.5	0	0	0	0	0	1	1	1	0	1	0	0	0	0	0	-0.186329578191493	0.0698695791631238	study_274	9	18.99	0	0.99	2.5	1	163	2006	IND	805	1	study_274	India|IND	1	2005	2006	0	5	Cross sectional	Odds ratio (OR)	0.83	0.73	0.96	95	NA
586	2239	-9.5	0	0	-9.5	-9.5	0	0	0	0	0	1	0	0	1	1	0	0	0	0	0	0.0645697706493001	0.19126150101798	study_245	0	0.99	1	18.99	1	1	164	1980	NPL	869	1	study_245	Nepal|NPL	1	1976	1976	0	2	Cross sectional	Relative risk (RR)	1.0667	0.684558668128594	1.44884133187141	NA	NA
587	2240	-9.5	0	0	-9.5	-9.5	0	0	0	0	0	1	0	0	1	1	0	0	0	0	0	0.101021114058728	0.183794449532855	study_245	0	0.99	1	18.99	1	1	164	1980	NPL	870	1	study_245	Nepal|NPL	1	1976	1976	0	2	Cross sectional	Relative risk (RR)	1.1063	0.724158668128594	1.48844133187141	NA	NA
588	2241	-9.5	0	0	0	0	0	0	0	0	0	1	0	0	0	0	0	0	0	0	0	0.0510732701840006	0.1941165148039	study_245	0	0.99	1	18.99	1	1	164	1980	NPL	871	1	study_245	Nepal|NPL	1	1976	1976	0	2	Cross sectional	Relative risk (RR)	1.0524	0.670258668128594	1.43454133187141	NA	NA
589	2245	0	0	0	0	0	0	9.5	0	0	0	0	0	0	0	0	0	1	0	0	0	-0.083381608939051	0.145386362279591	study_172	1	18.99	0	0.99	0.0095890410958904	1	164	1997	NPL	84	1	study_172	Nepal|NPL	0	1994	1997	0	0.0191780821917808	Prospective cohort	Odds ratio (OR)	0.92	0.69	1.22	95	NA
590	2246	0	0	0	0	0	0	9.5	0	0	0	0	0	0	0	0	0	1	0	0	0	-0.22314355131421	0.185775127645718	study_172	1	18.99	0	0.99	0.0479452054794521	1	164	1997	NPL	85	1	study_172	Nepal|NPL	0	1994	1997	0.0191780821917808	0.0767123287671233	Prospective cohort	Odds ratio (OR)	0.8	0.56	1.16	95	NA
591	2247	0	0	0	0	0	9.5	0	0	0	0	0	0	0	0	0	1	0	0	0	0	-0.462035459596559	0.176823260346925	study_172	1	18.99	0	0.99	0.233968403925891	1	164	1997	NPL	86	1	study_172	Nepal|NPL	0	1994	1997	0.00766283524904215	0.46027397260274	Prospective cohort	Odds ratio (OR)	0.63	0.44	0.88	95	NA
592	2255	8	8	8	8	0	0	8	0	0	0	1	1	1	1	0	0	1	0	0	0	-0.0687073161639298	0.0627712467659662	NPL2006	8	8.99	0	0.99	0.0416666666666667	1	164	2006	NPL	13844	1	NPL2006	NA	NA	NA	NA	0	0.0833333333333333	NA	NA	0.933599889691302	0.826550916057141	1.05714251565839	NA	NA
593	2257	8	8	8	8	0	8	0	0	0	0	1	1	1	1	0	1	0	0	0	0	-0.167854962005638	0.0526186789829399	NPL2006	8	8.99	0	0.99	0.5	1	164	2006	NPL	14072	1	NPL2006	NA	NA	NA	NA	0	1	NA	NA	0.845476452001237	0.761175352777809	0.935544747313655	NA	NA
594	2259	8	8	8	8	0	0	0	0	0	0	1	1	1	1	0	0	0	0	0	0	-0.182294682714485	0.0472773559686802	NPL2006	8	8.99	0	0.99	2.5	1	164	2006	NPL	14300	1	NPL2006	NA	NA	NA	NA	0	5	NA	NA	0.833355728700484	0.758643016525005	0.913112020647717	NA	NA
595	2261	8	8	8	8	0	0	0	8	0	0	1	1	1	1	0	0	0	1	0	0	-0.40293747002418	0.0943959743573077	NPL2006	8	8.99	0	0.99	0.541666666666667	1	164	2006	NPL	14528	1	NPL2006	NA	NA	NA	NA	0.0833333333333333	1	NA	NA	0.668353890169548	0.552452715645247	0.799830689118641	NA	NA
596	2263	8	8	8	8	0	0	0	0	8	0	1	1	1	1	0	0	0	0	1	0	-0.336851249719255	0.0678877554912331	NPL2006	8	8.99	0	0.99	2.54166666666667	1	164	2006	NPL	14756	1	NPL2006	NA	NA	NA	NA	0.0833333333333333	5	NA	NA	0.714015041941678	0.622001411389659	0.811644440720243	NA	NA
597	2265	8	8	8	8	0	0	0	0	0	8	1	1	1	1	0	0	0	0	0	1	-0.269344979779936	0.0993640375505617	NPL2006	8	8.99	0	0.99	3	1	164	2006	NPL	14984	1	NPL2006	NA	NA	NA	NA	1	5	NA	NA	0.763879687141543	0.631206511179053	0.931820418617467	NA	NA
598	2267	8	8	8	8	0	0	8	0	0	0	1	1	1	1	0	0	1	0	0	0	-0.291094825793729	0.0993448899767726	NPL2011	8	8.99	0	0.99	0.0416666666666667	1	164	2011	NPL	13846	1	NPL2011	NA	NA	NA	NA	0	0.0833333333333333	NA	NA	0.747444797611296	0.613174635505046	0.905132870091638	NA	NA
599	2269	8	8	8	8	0	8	0	0	0	0	1	1	1	1	0	1	0	0	0	0	-0.437151826134498	0.0846725487963692	NPL2011	8	8.99	0	0.99	0.5	1	164	2011	NPL	14074	1	NPL2011	NA	NA	NA	NA	0	1	NA	NA	0.645873363510021	0.544206981710231	0.758426617210762	NA	NA
600	2271	8	8	8	8	0	0	0	0	0	0	1	1	1	1	0	0	0	0	0	0	-0.433754104716042	0.0778973461682096	NPL2011	8	8.99	0	0.99	2.5	1	164	2011	NPL	14302	1	NPL2011	NA	NA	NA	NA	0	5	NA	NA	0.648071593642841	0.555400453814954	0.753739629154286	NA	NA
601	2273	8	8	8	8	0	0	0	8	0	0	1	1	1	1	0	0	0	1	0	0	-0.740828828679643	0.151518241766922	NPL2011	8	8.99	0	0.99	0.541666666666667	1	164	2011	NPL	14530	1	NPL2011	NA	NA	NA	NA	0.0833333333333333	1	NA	NA	0.476718633657495	0.352315516583646	0.638089551131469	NA	NA
602	2275	8	8	8	8	0	0	0	0	8	0	1	1	1	1	0	0	0	0	1	0	-0.618000733994931	0.115651087716325	NPL2011	8	8.99	0	0.99	2.54166666666667	1	164	2011	NPL	14758	1	NPL2011	NA	NA	NA	NA	0.0833333333333333	5	NA	NA	0.539021007437525	0.428815840578843	0.67477534588934	NA	NA
603	2277	8	8	8	8	0	0	0	0	0	8	1	1	1	1	0	0	0	0	0	1	-0.460491779238602	0.179447641056092	NPL2011	8	8.99	0	0.99	3	1	164	2011	NPL	14986	1	NPL2011	NA	NA	NA	NA	1	5	NA	NA	0.630973269640856	0.448403053691121	0.906079684633016	NA	NA
604	2278	0	0	0	0	0	0	0	0	0	0	0	0	0	0	0	0	0	0	0	0	0.53062825106217	0.127282315810534	study_207	0	0.99	10	18.99	2.5	1	165	1992	PAK	874	1	study_207	Pakistan|PAK	0	1992	1992	0	5	Cross sectional	Hazard ratio (HR)	1.7	1.28448	2.11552	95	Standard error
605	2279	0	0	0	0	0	0	0	0	0	0	0	0	0	0	0	0	0	0	0	0	0.488580014818671	0.145541127926725	study_207	1	8.99	10	18.99	2.5	1	165	1992	PAK	875	1	study_207	Pakistan|PAK	0	1992	1992	0	5	Cross sectional	Hazard ratio (HR)	1.63	1.17724	2.08276	95	Standard error
606	2283	0	0	0	0	0	0	0	0	0	0	0	0	0	0	0	0	0	0	0	0	0.641853886172395	0.225099280662876	study_23	0	0.99	1	1.99	2.5	1	165	2003	PAK	872	1	study_23	Pakistan|PAK	0	2002	2003	0	5	Cross sectional	Odds ratio (OR)	1.9	1.2	2.9	95	NA
607	2284	0	0	-9.5	0	-9.5	0	0	0	0	0	0	0	1	0	1	0	0	0	0	0	0.587786664902119	0.238344193208376	study_23	0	5.99	6	18.99	2.5	1	165	2003	PAK	873	1	study_23	Pakistan|PAK	0	2002	2003	0	5	Cross sectional	Odds ratio (OR)	1.8	1.1	2.8	95	NA
608	2287	8	8	8	8	0	0	8	0	0	0	1	1	1	1	0	0	1	0	0	0	-0.135445339844175	0.0596169383965703	PAK2012	8	8.99	0	0.99	0.0416666666666667	1	165	2012	PAK	13848	1	PAK2012	NA	NA	NA	NA	0	0.0833333333333333	NA	NA	0.87332689780819	0.778033021961101	0.982860666013368	NA	NA
609	2289	8	8	8	8	0	8	0	0	0	0	1	1	1	1	0	1	0	0	0	0	-0.125350716463723	0.0505064336912697	PAK2012	8	8.99	0	0.99	0.5	1	165	2012	PAK	14076	1	PAK2012	NA	NA	NA	NA	0	1	NA	NA	0.882187450659789	0.798132350150755	0.972878940937134	NA	NA
610	2291	8	8	8	8	0	0	0	0	0	0	1	1	1	1	0	0	0	0	0	0	-0.147810734119569	0.0475762052377796	PAK2012	8	8.99	0	0.99	2.5	1	165	2012	PAK	14304	1	PAK2012	NA	NA	NA	NA	0	5	NA	NA	0.86259435917412	0.785070380091463	0.946027931451357	NA	NA
611	2293	8	8	8	8	0	0	0	8	0	0	1	1	1	1	0	0	0	1	0	0	-0.109065371457356	0.0893222802977413	PAK2012	8	8.99	0	0.99	0.541666666666667	1	165	2012	PAK	14532	1	PAK2012	NA	NA	NA	NA	0.0833333333333333	1	NA	NA	0.896671798840002	0.747075227004658	1.06030218251593	NA	NA
612	2295	8	8	8	8	0	0	0	0	8	0	1	1	1	1	0	0	0	0	1	0	-0.176663751500268	0.0688947962724513	PAK2012	8	8.99	0	0.99	2.54166666666667	1	165	2012	PAK	14760	1	PAK2012	NA	NA	NA	NA	0.0833333333333333	5	NA	NA	0.838061534084924	0.729978654394034	0.956310732798085	NA	NA
613	2297	8	8	8	8	0	0	0	0	0	8	1	1	1	1	0	0	0	0	0	1	-0.347602446880171	0.13397506257994	PAK2012	8	8.99	0	0.99	3	1	165	2012	PAK	14988	1	PAK2012	NA	NA	NA	NA	1	5	NA	NA	0.706379643831854	0.545600974370614	0.922484097894088	NA	NA
614	2299	8	8	8	8	0	0	8	0	0	0	1	1	1	1	0	0	1	0	0	0	-0.139025070927014	0.0702747544638616	PAK2017	8	8.99	0	0.99	0.0416666666666667	1	165	2017	PAK	13850	1	PAK2017	NA	NA	NA	NA	0	0.0833333333333333	NA	NA	0.870206211308353	0.754848390003638	0.994255244237899	NA	NA
615	2301	8	8	8	8	0	8	0	0	0	0	1	1	1	1	0	1	0	0	0	0	-0.139863304029789	0.0599010041088843	PAK2017	8	8.99	0	0.99	0.5	1	165	2017	PAK	14078	1	PAK2017	NA	NA	NA	NA	0	1	NA	NA	0.869477081288946	0.771897566857108	0.976196396322192	NA	NA
616	2303	8	8	8	8	0	0	0	0	0	0	1	1	1	1	0	0	0	0	0	0	-0.124155739062486	0.0539778234582953	PAK2017	8	8.99	0	0.99	2.5	1	165	2017	PAK	14306	1	PAK2017	NA	NA	NA	NA	0	5	NA	NA	0.883242274846994	0.793767439220058	0.980814735072252	NA	NA
617	2305	8	8	8	8	0	0	0	8	0	0	1	1	1	1	0	0	0	1	0	0	-0.177754460361187	0.107386167821184	PAK2017	8	8.99	0	0.99	0.541666666666667	1	165	2017	PAK	14534	1	PAK2017	NA	NA	NA	NA	0.0833333333333333	1	NA	NA	0.837147951260714	0.67563316248427	1.02926892490351	NA	NA
618	2307	8	8	8	8	0	0	0	0	8	0	1	1	1	1	0	0	0	0	1	0	-0.122735180089202	0.0799036490494861	PAK2017	8	8.99	0	0.99	2.54166666666667	1	165	2017	PAK	14762	1	PAK2017	NA	NA	NA	NA	0.0833333333333333	5	NA	NA	0.884497864194321	0.75472085545403	1.03232648483221	NA	NA
619	2309	8	8	8	8	0	0	0	0	0	8	1	1	1	1	0	0	0	0	0	1	-0.0373410344214478	0.142386595062463	PAK2017	8	8.99	0	0.99	3	1	165	2017	PAK	14990	1	PAK2017	NA	NA	NA	NA	1	5	NA	NA	0.963347544649326	0.733682432454495	1.28207063607625	NA	NA
620	2313	8	8	8	8	0	0	8	0	0	0	1	1	1	1	0	0	1	0	0	0	-0.123086978259707	0.103551452543787	COG2005	8	8.99	0	0.99	0.0416666666666667	1	170	2005	COG	13722	1	COG2005	NA	NA	NA	NA	0	0.0833333333333333	NA	NA	0.884186754191056	0.727438424549772	1.09165595773095	NA	NA
621	2315	8	8	8	8	0	8	0	0	0	0	1	1	1	1	0	1	0	0	0	0	-0.0932960325581415	0.0744278296192879	COG2005	8	8.99	0	0.99	0.5	1	170	2005	COG	13950	1	COG2005	NA	NA	NA	NA	0	1	NA	NA	0.910923797275693	0.787896117148152	1.05481781336559	NA	NA
622	2317	8	8	8	8	0	0	0	0	0	0	1	1	1	1	0	0	0	0	0	0	-0.168181282799479	0.0562739079824608	COG2005	8	8.99	0	0.99	2.5	1	170	2005	COG	14178	1	COG2005	NA	NA	NA	NA	0	5	NA	NA	0.845200600464741	0.758574543269272	0.945803461878733	NA	NA
623	2319	8	8	8	8	0	0	0	8	0	0	1	1	1	1	0	0	0	1	0	0	-0.0788523477189317	0.101670160962966	COG2005	8	8.99	0	0.99	0.541666666666667	1	170	2005	COG	14406	1	COG2005	NA	NA	NA	NA	0.0833333333333333	1	NA	NA	0.924176371120813	0.752065958637355	1.12032159563473	NA	NA
624	2321	8	8	8	8	0	0	0	0	8	0	1	1	1	1	0	0	0	0	1	0	-0.201202329922536	0.0741971811508825	COG2005	8	8.99	0	0.99	2.54166666666667	1	170	2005	COG	14634	1	COG2005	NA	NA	NA	NA	0.0833333333333333	5	NA	NA	0.817746960135416	0.706335793871813	0.944772070575049	NA	NA
625	2323	8	8	8	8	0	0	0	0	0	8	1	1	1	1	0	0	0	0	0	1	-0.364343816263978	0.103979389382841	COG2005	8	8.99	0	0.99	3	1	170	2005	COG	14862	1	COG2005	NA	NA	NA	NA	1	5	NA	NA	0.694652320915169	0.569012322782014	0.855341921500877	NA	NA
626	2325	8	8	8	8	0	0	8	0	0	0	1	1	1	1	0	0	1	0	0	0	-0.259478945119599	0.114578595382152	COG2011	8	8.99	0	0.99	0.0416666666666667	1	170	2011	COG	13724	1	COG2011	NA	NA	NA	NA	0	0.0833333333333333	NA	NA	0.771453450683126	0.615223019771611	0.964040137104003	NA	NA
627	2327	8	8	8	8	0	8	0	0	0	0	1	1	1	1	0	1	0	0	0	0	-0.227252541036972	0.0820014470412205	COG2011	8	8.99	0	0.99	0.5	1	170	2011	COG	13952	1	COG2011	NA	NA	NA	NA	0	1	NA	NA	0.796719552499855	0.677372597711927	0.934178150949163	NA	NA
628	2329	8	8	8	8	0	0	0	0	0	0	1	1	1	1	0	0	0	0	0	0	-0.117906818345752	0.0662728353227095	COG2011	8	8.99	0	0.99	2.5	1	170	2011	COG	14180	1	COG2011	NA	NA	NA	NA	0	5	NA	NA	0.888778866641237	0.780284816730732	1.01176187133361	NA	NA
629	2331	8	8	8	8	0	0	0	8	0	0	1	1	1	1	0	0	0	1	0	0	-0.205738352086177	0.109873771785618	COG2011	8	8.99	0	0.99	0.541666666666667	1	170	2011	COG	14408	1	COG2011	NA	NA	NA	NA	0.0833333333333333	1	NA	NA	0.814046041869316	0.659932544791348	1.01520192272468	NA	NA
630	2333	8	8	8	8	0	0	0	0	8	0	1	1	1	1	0	0	0	0	1	0	-0.0627969935437842	0.0783335460420525	COG2011	8	8.99	0	0.99	2.54166666666667	1	170	2011	COG	14636	1	COG2011	NA	NA	NA	NA	0.0833333333333333	5	NA	NA	0.939134104625315	0.802489013184811	1.09092982785683	NA	NA
631	2335	8	8	8	8	0	0	0	0	0	8	1	1	1	1	0	0	0	0	0	1	0.0963376343667668	0.108763510352002	COG2011	8	8.99	0	0.99	3	1	170	2011	COG	14864	1	COG2011	NA	NA	NA	NA	1	5	NA	NA	1.10113078083217	0.894592358851136	1.37021249156667	NA	NA
632	2337	8	8	8	8	0	0	8	0	0	0	1	1	1	1	0	0	1	0	0	0	-0.0690217000387666	0.0967102758778635	COD2007	8	8.99	0	0.99	0.0416666666666667	1	171	2007	COD	13720	1	COD2007	NA	NA	NA	NA	0	0.0833333333333333	NA	NA	0.933306427072809	0.771667585154742	1.12738734377784	NA	NA
633	2339	8	8	8	8	0	8	0	0	0	0	1	1	1	1	0	1	0	0	0	0	-0.08273093489681	0.0656313414830068	COD2007	8	8.99	0	0.99	0.5	1	171	2007	COD	13948	1	COD2007	NA	NA	NA	NA	0	1	NA	NA	0.920598814914395	0.809199109306064	1.0466185974717	NA	NA
634	2341	8	8	8	8	0	0	0	0	0	0	1	1	1	1	0	0	0	0	0	0	-0.0722770284553522	0.0531656964917989	COD2007	8	8.99	0	0.99	2.5	1	171	2007	COD	14176	1	COD2007	NA	NA	NA	NA	0	5	NA	NA	0.930273147977872	0.837065796143128	1.03102858293375	NA	NA
635	2343	8	8	8	8	0	0	0	8	0	0	1	1	1	1	0	0	0	1	0	0	-0.10250718968035	0.086671052191265	COD2007	8	8.99	0	0.99	0.541666666666667	1	171	2007	COD	14404	1	COD2007	NA	NA	NA	NA	0.0833333333333333	1	NA	NA	0.902571660527866	0.757674786849481	1.06422783441893	NA	NA
636	2345	8	8	8	8	0	0	0	0	8	0	1	1	1	1	0	0	0	0	1	0	-0.0823459196054711	0.0645764750966138	COD2007	8	8.99	0	0.99	2.54166666666667	1	171	2007	COD	14632	1	COD2007	NA	NA	NA	NA	0.0833333333333333	5	NA	NA	0.920953327777383	0.809499715556181	1.04268688533418	NA	NA
637	2347	8	8	8	8	0	0	0	0	0	8	1	1	1	1	0	0	0	0	0	1	-0.0472173304845327	0.0928188324033991	COD2007	8	8.99	0	0.99	3	1	171	2007	COD	14860	1	COD2007	NA	NA	NA	NA	1	5	NA	NA	0.953880067844319	0.799891451906209	1.15093030634841	NA	NA
638	2349	8	8	8	8	0	0	8	0	0	0	1	1	1	1	0	0	1	0	0	0	-0.171936095757762	0.129098575146438	BDI2010	8	8.99	0	0.99	0.0416666666666667	1	175	2010	BDI	13692	1	BDI2010	NA	NA	NA	NA	0	0.0833333333333333	NA	NA	0.842032980928795	0.653664433423281	1.0842681644779	NA	NA
639	2351	8	8	8	8	0	8	0	0	0	0	1	1	1	1	0	1	0	0	0	0	-0.259138568008051	0.0965447312603932	BDI2010	8	8.99	0	0.99	0.5	1	175	2010	BDI	13920	1	BDI2010	NA	NA	NA	NA	0	1	NA	NA	0.771716080474413	0.635151780192136	0.927339135658636	NA	NA
640	2353	8	8	8	8	0	0	0	0	0	0	1	1	1	1	0	0	0	0	0	0	-0.22194906001009	0.0776635763197093	BDI2010	8	8.99	0	0.99	2.5	1	175	2010	BDI	14148	1	BDI2010	NA	NA	NA	NA	0	5	NA	NA	0.800956163994396	0.687310631427337	0.931901912991169	NA	NA
641	2355	8	8	8	8	0	0	0	8	0	0	1	1	1	1	0	0	0	1	0	0	-0.368183149653703	0.135437150185202	BDI2010	8	8.99	0	0.99	0.541666666666667	1	175	2010	BDI	14376	1	BDI2010	NA	NA	NA	NA	0.0833333333333333	1	NA	NA	0.691990432273992	0.527237512174628	0.896559592274168	NA	NA
642	2357	8	8	8	8	0	0	0	0	8	0	1	1	1	1	0	0	0	0	1	0	-0.268211309697249	0.0953892989744269	BDI2010	8	8.99	0	0.99	2.54166666666667	1	175	2010	BDI	14604	1	BDI2010	NA	NA	NA	NA	0.0833333333333333	5	NA	NA	0.764746165747263	0.632138444251505	0.918768769307888	NA	NA
643	2359	8	8	8	8	0	0	0	0	0	8	1	1	1	1	0	0	0	0	0	1	-0.181965722383855	0.129035565056106	BDI2010	8	8.99	0	0.99	3	1	175	2010	BDI	14832	1	BDI2010	NA	NA	NA	NA	1	5	NA	NA	0.833629914772228	0.649025307938473	1.0763071186461	NA	NA
644	2361	8	8	8	8	0	0	8	0	0	0	1	1	1	1	0	0	1	0	0	0	0.164792752608277	0.0960666455386497	COM2012	8	8.99	0	0.99	0.0416666666666667	1	176	2012	COM	13730	1	COM2012	NA	NA	NA	NA	0	0.0833333333333333	NA	NA	1.17914871789031	0.984613884140514	1.43487184708241	NA	NA
645	2363	8	8	8	8	0	8	0	0	0	0	1	1	1	1	0	1	0	0	0	0	0.0341884475639106	0.0861655293885146	COM2012	8	8.99	0	0.99	0.5	1	176	2012	COM	13958	1	COM2012	NA	NA	NA	NA	0	1	NA	NA	1.0347795900484	0.871897616814082	1.2222404406361	NA	NA
646	2365	8	8	8	8	0	0	0	0	0	0	1	1	1	1	0	0	0	0	0	0	0.0057780628288008	0.0807005465612192	COM2012	8	8.99	0	0.99	2.5	1	176	2012	COM	14186	1	COM2012	NA	NA	NA	NA	0	5	NA	NA	1.0057947880314	0.856491483446978	1.17519634741233	NA	NA
647	2367	8	8	8	8	0	0	0	8	0	0	1	1	1	1	0	0	0	1	0	0	-0.292631793180736	0.182391999802937	COM2012	8	8.99	0	0.99	0.541666666666667	1	176	2012	COM	14414	1	COM2012	NA	NA	NA	NA	0.0833333333333333	1	NA	NA	0.746296881714402	0.520631396946277	1.06424290617645	NA	NA
648	2369	8	8	8	8	0	0	0	0	8	0	1	1	1	1	0	0	0	0	1	0	-0.250220987474594	0.125758217479589	COM2012	8	8.99	0	0.99	2.54166666666667	1	176	2012	COM	14642	1	COM2012	NA	NA	NA	NA	0.0833333333333333	5	NA	NA	0.778628696868291	0.607190732241125	0.994077503929929	NA	NA
649	2371	8	8	8	8	0	0	0	0	0	8	1	1	1	1	0	0	0	0	0	1	-0.1785871324929	0.184170917314955	COM2012	8	8.99	0	0.99	3	1	176	2012	COM	14870	1	COM2012	NA	NA	NA	NA	1	5	NA	NA	0.836451171626329	0.585356354234074	1.20492283940446	NA	NA
650	2372	0	0	0	0	0	0	0	0	0	0	0	0	0	0	0	0	0	0	0	0	0.385262400790645	0.16701043360514	study_59	0	0.99	1	18.99	2.5	1	179	1987	ETH	772	1	study_59	Ethiopia|ETH	0	1985	1987	0	5	Case-control	Odds ratio (OR)	1.47	1.06	2.04	95	NA
651	2373	0	0	0	0	0	0	0	0	0	0	0	0	0	0	0	0	0	0	0	0	0.371563556432483	0.181825421415388	study_59	0	0.99	1	18.99	2.5	1	179	1987	ETH	773	1	study_59	Ethiopia|ETH	0	1985	1987	0	5	Case-control	Odds ratio (OR)	1.45	1.01	2.06	95	NA
652	2380	0	0	-12.5	0	-12.5	0	0	0	-12.5	0	0	0	1	0	1	0	0	0	1	0	0.184818436992542	0.186846977297609	study_257	0	0.99	7	18.99	2	1	179	1992	ETH	1959	1	study_257	Ethiopia|ETH	0	1992	1992	1	3	Cross sectional	Relative risk (RR)	1.203	0.781130712852237	1.62486928714776	NA	NA
653	2381	0	0	-9	0	-9	0	0	0	-9	0	0	0	1	0	1	0	0	0	1	0	0.271552690521897	0.170087360182651	study_257	1	6.99	7	18.99	2	1	179	1992	ETH	1960	1	study_257	Ethiopia|ETH	0	1992	1992	1	3	Cross sectional	Relative risk (RR)	1.312	0.890130712852237	1.73386928714776	NA	NA
654	2382	0	0	-12.5	0	0	0	0	0	-12.5	0	0	0	1	0	0	0	0	0	1	0	0.14583044821154	0.195004057338175	study_257	0	0.99	7	18.99	2	1	179	1992	ETH	1961	1	study_257	Ethiopia|ETH	0	1992	1992	1	3	Cross sectional	Relative risk (RR)	1.157	0.735130712852237	1.57886928714776	NA	NA
655	2383	0	0	-9	0	0	0	0	0	-9	0	0	0	1	0	0	0	0	0	1	0	0.344298672870677	0.157349858376709	study_257	1	6.99	7	18.99	2	1	179	1992	ETH	1962	1	study_257	Ethiopia|ETH	0	1992	1992	1	3	Cross sectional	Relative risk (RR)	1.411	0.989130712852237	1.83286928714776	NA	NA
656	2393	8	8	8	8	0	0	8	0	0	0	1	1	1	1	0	0	1	0	0	0	-0.113413318991688	0.105274559489446	ETH2005	8	8.99	0	0.99	0.0416666666666667	1	179	2005	ETH	13738	1	ETH2005	NA	NA	NA	NA	0	0.0833333333333333	NA	NA	0.892781580264861	0.72845718164159	1.10059378869628	NA	NA
657	2395	8	8	8	8	0	8	0	0	0	0	1	1	1	1	0	1	0	0	0	0	-0.197714031118635	0.0817258853654729	ETH2005	8	8.99	0	0.99	0.5	1	179	2005	ETH	13966	1	ETH2005	NA	NA	NA	NA	0	1	NA	NA	0.820604486934421	0.697016780946626	0.960232033737837	NA	NA
658	2397	8	8	8	8	0	0	0	0	0	0	1	1	1	1	0	0	0	0	0	0	-0.227297644863269	0.0694209183155161	ETH2005	8	8.99	0	0.99	2.5	1	179	2005	ETH	14194	1	ETH2005	NA	NA	NA	NA	0	5	NA	NA	0.796683618209944	0.696187477757817	0.91392543617918	NA	NA
659	2399	8	8	8	8	0	0	0	8	0	0	1	1	1	1	0	0	0	1	0	0	-0.288773024843092	0.118245378353169	ETH2005	8	8.99	0	0.99	0.541666666666667	1	179	2005	ETH	14422	1	ETH2005	NA	NA	NA	NA	0.0833333333333333	1	NA	NA	0.749182231860678	0.589114941686858	0.936494074829566	NA	NA
660	2401	8	8	8	8	0	0	0	0	8	0	1	1	1	1	0	0	0	0	1	0	-0.318754581591539	0.0901458222195309	ETH2005	8	8.99	0	0.99	2.54166666666667	1	179	2005	ETH	14650	1	ETH2005	NA	NA	NA	NA	0.0833333333333333	5	NA	NA	0.727053959838517	0.608031899688215	0.8657524128489	NA	NA
661	2403	8	8	8	8	0	0	0	0	0	8	1	1	1	1	0	0	0	0	0	1	-0.350725563851837	0.137780274497996	ETH2005	8	8.99	0	0.99	3	1	179	2005	ETH	14878	1	ETH2005	NA	NA	NA	NA	1	5	NA	NA	0.704176978958162	0.540549709230302	0.927678545512969	NA	NA
662	2405	8	8	8	8	0	0	8	0	0	0	1	1	1	1	0	0	1	0	0	0	-0.102714826719524	0.0614783958779232	ETH2010	8	8.99	0	0.99	0.0416666666666667	1	179	2010	ETH	13740	1	ETH2010	NA	NA	NA	NA	0	0.0833333333333333	NA	NA	0.902384272675634	0.799319921713333	1.01714664576523	NA	NA
663	2407	8	8	8	8	0	8	0	0	0	0	1	1	1	1	0	1	0	0	0	0	-0.136603975393922	0.0475751233401422	ETH2010	8	8.99	0	0.99	0.5	1	179	2010	ETH	13968	1	ETH2010	NA	NA	NA	NA	0	1	NA	NA	0.872315616184391	0.791652530940388	0.953955529403096	NA	NA
664	2409	8	8	8	8	0	0	0	0	0	0	1	1	1	1	0	0	0	0	0	0	-0.181762549978827	0.0410683084796717	ETH2010	8	8.99	0	0.99	2.5	1	179	2010	ETH	14196	1	ETH2010	NA	NA	NA	NA	0	5	NA	NA	0.833799302573796	0.768674663547052	0.902939529472849	NA	NA
665	2411	8	8	8	8	0	0	0	8	0	0	1	1	1	1	0	0	0	1	0	0	-0.193327531800497	0.0708822158988105	ETH2010	8	8.99	0	0.99	0.541666666666667	1	179	2010	ETH	14424	1	ETH2010	NA	NA	NA	NA	0.0833333333333333	1	NA	NA	0.824211974292823	0.716160035580554	0.94554543576171	NA	NA
666	2413	8	8	8	8	0	0	0	0	8	0	1	1	1	1	0	0	0	0	1	0	-0.256413088756084	0.0539719332462104	ETH2010	8	8.99	0	0.99	2.54166666666667	1	179	2010	ETH	14652	1	ETH2010	NA	NA	NA	NA	0.0833333333333333	5	NA	NA	0.773822245490925	0.694299506951793	0.857887877416521	NA	NA
667	2415	8	8	8	8	0	0	0	0	0	8	1	1	1	1	0	0	0	0	0	1	-0.346033889467729	0.078185298961767	ETH2010	8	8.99	0	0.99	3	1	179	2010	ETH	14880	1	ETH2010	NA	NA	NA	NA	1	5	NA	NA	0.707488510291185	0.609828002635138	0.828538517511227	NA	NA
668	2423	8	8	8	8	0	0	8	0	0	0	1	1	1	1	0	0	1	0	0	0	-0.0893001866308598	0.0626907637940601	ETH2016	8	8.99	0	0.99	0.0416666666666667	1	179	2016	ETH	13742	1	ETH2016	NA	NA	NA	NA	0	0.0833333333333333	NA	NA	0.914570990379128	0.808504294095413	1.03373504993887	NA	NA
669	2425	8	8	8	8	0	8	0	0	0	0	1	1	1	1	0	1	0	0	0	0	-0.0977976123108531	0.0522159252474702	ETH2016	8	8.99	0	0.99	0.5	1	179	2016	ETH	13970	1	ETH2016	NA	NA	NA	NA	0	1	NA	NA	0.906832416900194	0.81659772699656	1.00207990337729	NA	NA
670	2427	8	8	8	8	0	0	0	0	0	0	1	1	1	1	0	0	0	0	0	0	-0.143113702756409	0.0448158680373606	ETH2016	8	8.99	0	0.99	2.5	1	179	2016	ETH	14198	1	ETH2016	NA	NA	NA	NA	0	5	NA	NA	0.86665552217135	0.794131119565041	0.946647492907472	NA	NA
671	2429	8	8	8	8	0	0	0	8	0	0	1	1	1	1	0	0	0	1	0	0	-0.130582321393606	0.0828613301128362	ETH2016	8	8.99	0	0.99	0.541666666666667	1	179	2016	ETH	14426	1	ETH2016	NA	NA	NA	NA	0.0833333333333333	1	NA	NA	0.877584246016906	0.743139625715925	1.02833921026423	NA	NA
672	2431	8	8	8	8	0	0	0	0	8	0	1	1	1	1	0	0	0	0	1	0	-0.213040712481677	0.0620683537132321	ETH2016	8	8.99	0	0.99	2.54166666666667	1	179	2016	ETH	14654	1	ETH2016	NA	NA	NA	NA	0.0833333333333333	5	NA	NA	0.808123235844312	0.714419718222753	0.911214729393654	NA	NA
673	2433	8	8	8	8	0	0	0	0	0	8	1	1	1	1	0	0	0	0	0	1	-0.321833741845994	0.0897022881889551	ETH2016	8	8.99	0	0.99	3	1	179	2016	ETH	14882	1	ETH2016	NA	NA	NA	NA	1	5	NA	NA	0.724818687329766	0.607274414222296	0.863171797469135	NA	NA
674	2435	8	8	8	8	0	0	8	0	0	0	1	1	1	1	0	0	1	0	0	0	-0.225335931401249	0.0900768629027719	KEN2003	8	8.99	0	0.99	0.0416666666666667	1	180	2003	KEN	13778	1	KEN2003	NA	NA	NA	NA	0	0.0833333333333333	NA	NA	0.798248017138284	0.668791697229958	0.952008487167376	NA	NA
675	2437	8	8	8	8	0	8	0	0	0	0	1	1	1	1	0	1	0	0	0	0	-0.266792913990185	0.0682812069763483	KEN2003	8	8.99	0	0.99	0.5	1	180	2003	KEN	14006	1	KEN2003	NA	NA	NA	NA	0	1	NA	NA	0.765831648065498	0.67005022172256	0.875692497200739	NA	NA
676	2439	8	8	8	8	0	0	0	0	0	0	1	1	1	1	0	0	0	0	0	0	-0.284578293388592	0.0539603418910173	KEN2003	8	8.99	0	0.99	2.5	1	180	2003	KEN	14234	1	KEN2003	NA	NA	NA	NA	0	5	NA	NA	0.752331450579482	0.678399505762925	0.838203487477346	NA	NA
677	2441	8	8	8	8	0	0	0	8	0	0	1	1	1	1	0	0	0	1	0	0	-0.356346576705999	0.0966528155264852	KEN2003	8	8.99	0	0.99	0.541666666666667	1	180	2003	KEN	14462	1	KEN2003	NA	NA	NA	NA	0.0833333333333333	1	NA	NA	0.700229894805808	0.575813112535385	0.841059315748799	NA	NA
678	2443	8	8	8	8	0	0	0	0	8	0	1	1	1	1	0	0	0	0	1	0	-0.352566363898368	0.0727328730023424	KEN2003	8	8.99	0	0.99	2.54166666666667	1	180	2003	KEN	14690	1	KEN2003	NA	NA	NA	NA	0.0833333333333333	5	NA	NA	0.702881922278424	0.610158254117065	0.811456855082707	NA	NA
679	2445	8	8	8	8	0	0	0	0	0	8	1	1	1	1	0	0	0	0	0	1	-0.332733137610394	0.107226313356311	KEN2003	8	8.99	0	0.99	3	1	180	2003	KEN	14918	1	KEN2003	NA	NA	NA	NA	1	5	NA	NA	0.716961498687366	0.58499719164069	0.890634557798683	NA	NA
680	2447	8	8	8	8	0	0	8	0	0	0	1	1	1	1	0	0	1	0	0	0	-0.102340581925091	0.0921062452208087	KEN2008	8	8.99	0	0.99	0.0416666666666667	1	180	2008	KEN	13780	1	KEN2008	NA	NA	NA	NA	0	0.0833333333333333	NA	NA	0.902722048493739	0.754485449404826	1.08256929772785	NA	NA
681	2449	8	8	8	8	0	8	0	0	0	0	1	1	1	1	0	1	0	0	0	0	-0.205530224838793	0.0707572324092554	KEN2008	8	8.99	0	0.99	0.5	1	180	2008	KEN	14008	1	KEN2008	NA	NA	NA	NA	0	1	NA	NA	0.814215484663473	0.709049956077605	0.935699459843334	NA	NA
682	2451	8	8	8	8	0	0	0	0	0	0	1	1	1	1	0	0	0	0	0	0	-0.277450984877625	0.0592464389502512	KEN2008	8	8.99	0	0.99	2.5	1	180	2008	KEN	14236	1	KEN2008	NA	NA	NA	NA	0	5	NA	NA	0.75771270307366	0.673614823552251	0.849717983090398	NA	NA
683	2453	8	8	8	8	0	0	0	8	0	0	1	1	1	1	0	0	0	1	0	0	-0.313420023169392	0.101218563101157	KEN2008	8	8.99	0	0.99	0.541666666666667	1	180	2008	KEN	14464	1	KEN2008	NA	NA	NA	NA	0.0833333333333333	1	NA	NA	0.730942835157316	0.596293094864626	0.886702107744994	NA	NA
684	2455	8	8	8	8	0	0	0	0	8	0	1	1	1	1	0	0	0	0	1	0	-0.401660182516664	0.0699995735326384	KEN2008	8	8.99	0	0.99	2.54166666666667	1	180	2008	KEN	14692	1	KEN2008	NA	NA	NA	NA	0.0833333333333333	5	NA	NA	0.669208115673707	0.582206826858348	0.766032108112705	NA	NA
685	2457	8	8	8	8	0	0	0	0	0	8	1	1	1	1	0	0	0	0	0	1	-0.531888337811955	0.119883309360806	KEN2008	8	8.99	0	0.99	3	1	180	2008	KEN	14920	1	KEN2008	NA	NA	NA	NA	1	5	NA	NA	0.587494533427155	0.466678156885276	0.746639462394019	NA	NA
686	2461	8	8	8	8	0	0	8	0	0	0	1	1	1	1	0	0	1	0	0	0	-0.0565000324132819	0.0817851224284989	KEN2014	8	8.99	0	0.99	0.0416666666666667	1	180	2014	KEN	13782	1	KEN2014	NA	NA	NA	NA	0	0.0833333333333333	NA	NA	0.945066453862441	0.808856743881521	1.11456503347582	NA	NA
687	2463	8	8	8	8	0	8	0	0	0	0	1	1	1	1	0	1	0	0	0	0	-0.0956833413827014	0.0624271280884148	KEN2014	8	8.99	0	0.99	0.5	1	180	2014	KEN	14010	1	KEN2014	NA	NA	NA	NA	0	1	NA	NA	0.908751734579769	0.804256341300674	1.02724156134981	NA	NA
688	2465	8	8	8	8	0	0	0	0	0	0	1	1	1	1	0	0	0	0	0	0	-0.096250362536801	0.0531685419139129	KEN2014	8	8.99	0	0.99	2.5	1	180	2014	KEN	14238	1	KEN2014	NA	NA	NA	NA	0	5	NA	NA	0.908236599182573	0.818575935069958	1.00826554381445	NA	NA
689	2467	8	8	8	8	0	0	0	8	0	0	1	1	1	1	0	0	0	1	0	0	-0.146563332908762	0.0904238410030261	KEN2014	8	8.99	0	0.99	0.541666666666667	1	180	2014	KEN	14466	1	KEN2014	NA	NA	NA	NA	0.0833333333333333	1	NA	NA	0.863671031803951	0.717873011313017	1.02326537986868	NA	NA
690	2469	8	8	8	8	0	0	0	0	8	0	1	1	1	1	0	0	0	0	1	0	-0.131287831076124	0.0683719703308591	KEN2014	8	8.99	0	0.99	2.54166666666667	1	180	2014	KEN	14694	1	KEN2014	NA	NA	NA	NA	0.0833333333333333	5	NA	NA	0.876965320188871	0.763892421185678	0.998690671919266	NA	NA
691	2471	8	8	8	8	0	0	0	0	0	8	1	1	1	1	0	0	0	0	0	1	-0.0950195086121635	0.102793630081402	KEN2014	8	8.99	0	0.99	3	1	180	2014	KEN	14922	1	KEN2014	NA	NA	NA	NA	1	5	NA	NA	0.909355194037387	0.746682723945839	1.11721179443474	NA	NA
692	2473	8	8	8	8	0	0	8	0	0	0	1	1	1	1	0	0	1	0	0	0	0.12318594537035	0.111051542601581	MDG2003	8	8.99	0	0.99	0.0416666666666667	1	181	2003	MDG	13804	1	MDG2003	NA	NA	NA	NA	0	0.0833333333333333	NA	NA	1.13109472322173	0.909737139870304	1.40596298771405	NA	NA
693	2475	8	8	8	8	0	8	0	0	0	0	1	1	1	1	0	1	0	0	0	0	-0.205672297748733	0.0820788891690955	MDG2003	8	8.99	0	0.99	0.5	1	181	2003	MDG	14032	1	MDG2003	NA	NA	NA	NA	0	1	NA	NA	0.814099814917213	0.694333658400552	0.957860226823834	NA	NA
694	2477	8	8	8	8	0	0	0	0	0	0	1	1	1	1	0	0	0	0	0	0	-0.153517665230808	0.0682833056722665	MDG2003	8	8.99	0	0.99	2.5	1	181	2003	MDG	14260	1	MDG2003	NA	NA	NA	NA	0	5	NA	NA	0.857685612850691	0.749847687976508	0.979988328052879	NA	NA
695	2479	8	8	8	8	0	0	0	8	0	0	1	1	1	1	0	0	0	1	0	0	-0.517064258829444	0.114726830808909	MDG2003	8	8.99	0	0.99	0.541666666666667	1	181	2003	MDG	14488	1	MDG2003	NA	NA	NA	NA	0.0833333333333333	1	NA	NA	0.596268470888866	0.472430038916106	0.740717156245151	NA	NA
696	2481	8	8	8	8	0	0	0	0	8	0	1	1	1	1	0	0	0	0	1	0	-0.312013874098118	0.0834775598430614	MDG2003	8	8.99	0	0.99	2.54166666666667	1	181	2003	MDG	14716	1	MDG2003	NA	NA	NA	NA	0.0833333333333333	5	NA	NA	0.731971372715219	0.619919693526717	0.859905051280678	NA	NA
697	2483	8	8	8	8	0	0	0	0	0	8	1	1	1	1	0	0	0	0	0	1	-0.003077839522034	0.125369067504408	MDG2003	8	8.99	0	0.99	3	1	181	2003	MDG	14944	1	MDG2003	NA	NA	NA	NA	1	5	NA	NA	0.99692689217032	0.784225915864059	1.28195800745397	NA	NA
698	2485	8	8	8	8	0	0	8	0	0	0	1	1	1	1	0	0	1	0	0	0	-0.118927011166828	0.111588052542773	MDG2008	8	8.99	0	0.99	0.0416666666666667	1	181	2008	MDG	13806	1	MDG2008	NA	NA	NA	NA	0	0.0833333333333333	NA	NA	0.887872603182306	0.711592421425008	1.10205342839369	NA	NA
699	2487	8	8	8	8	0	8	0	0	0	0	1	1	1	1	0	1	0	0	0	0	-0.189560033799076	0.0849507937741588	MDG2008	8	8.99	0	0.99	0.5	1	181	2008	MDG	14034	1	MDG2008	NA	NA	NA	NA	0	1	NA	NA	0.827323048060928	0.699578218451709	0.976021602586598	NA	NA
700	2489	8	8	8	8	0	0	0	0	0	0	1	1	1	1	0	0	0	0	0	0	-0.26205345169258	0.0720395178061267	MDG2008	8	8.99	0	0.99	2.5	1	181	2008	MDG	14262	1	MDG2008	NA	NA	NA	NA	0	5	NA	NA	0.769469893140159	0.668718064731092	0.886922365074722	NA	NA
701	2491	8	8	8	8	0	0	0	8	0	0	1	1	1	1	0	0	0	1	0	0	-0.285013938080052	0.120292315738655	MDG2008	8	8.99	0	0.99	0.541666666666667	1	181	2008	MDG	14490	1	MDG2008	NA	NA	NA	NA	0.0833333333333333	1	NA	NA	0.752003772757552	0.586477455848112	0.939812236209798	NA	NA
702	2493	8	8	8	8	0	0	0	0	8	0	1	1	1	1	0	0	0	0	1	0	-0.364282879906424	0.0895335481323416	MDG2008	8	8.99	0	0.99	2.54166666666667	1	181	2008	MDG	14718	1	MDG2008	NA	NA	NA	NA	0.0833333333333333	5	NA	NA	0.694694651787104	0.580760295484776	0.82493913518843	NA	NA
703	2495	8	8	8	8	0	0	0	0	0	8	1	1	1	1	0	0	0	0	0	1	-0.462413714875276	0.124331525742084	MDG2008	8	8.99	0	0.99	3	1	181	2008	MDG	14946	1	MDG2008	NA	NA	NA	NA	1	5	NA	NA	0.629761744237998	0.495898454554155	0.807344734985078	NA	NA
704	2497	8	8	8	8	0	0	8	0	0	0	1	1	1	1	0	0	1	0	0	0	-0.129377738411595	0.0616748782135901	MWI2004	8	8.99	0	0.99	0.0416666666666667	1	182	2004	MWI	13822	1	MWI2004	NA	NA	NA	NA	0	0.0833333333333333	NA	NA	0.878642006016884	0.778202014937195	0.99103680448338	NA	NA
705	2499	8	8	8	8	0	8	0	0	0	0	1	1	1	1	0	1	0	0	0	0	-0.0744923163253653	0.0414295993201065	MWI2004	8	8.99	0	0.99	0.5	1	182	2004	MWI	14050	1	MWI2004	NA	NA	NA	NA	0	1	NA	NA	0.928214606130608	0.856030779057558	1.00697932544942	NA	NA
706	2501	8	8	8	8	0	0	0	0	0	0	1	1	1	1	0	0	0	0	0	0	-0.0654563374763588	0.0344746414784931	MWI2004	8	8.99	0	0.99	2.5	1	182	2004	MWI	14278	1	MWI2004	NA	NA	NA	NA	0	5	NA	NA	0.936639941930436	0.875133538686867	1.00176335886069	NA	NA
707	2503	8	8	8	8	0	0	0	8	0	0	1	1	1	1	0	0	0	1	0	0	-0.0391475632480575	0.0521815411166826	MWI2004	8	8.99	0	0.99	0.541666666666667	1	182	2004	MWI	14506	1	MWI2004	NA	NA	NA	NA	0.0833333333333333	1	NA	NA	0.961608800558407	0.862958466956623	1.05882830675677	NA	NA
708	2505	8	8	8	8	0	0	0	0	8	0	1	1	1	1	0	0	0	0	1	0	-0.04341499023009	0.0410031023026129	MWI2004	8	8.99	0	0.99	2.54166666666667	1	182	2004	MWI	14734	1	MWI2004	NA	NA	NA	NA	0.0833333333333333	5	NA	NA	0.957513948671713	0.882863550557244	1.03680880735383	NA	NA
709	2507	8	8	8	8	0	0	0	0	0	8	1	1	1	1	0	0	0	0	0	1	-0.0536281073010937	0.0611369271774863	MWI2004	8	8.99	0	0.99	3	1	182	2004	MWI	14962	1	MWI2004	NA	NA	NA	NA	1	5	NA	NA	0.947784515109948	0.84074177701396	1.0684254745239	NA	NA
710	2509	8	8	8	8	0	0	8	0	0	0	1	1	1	1	0	0	1	0	0	0	-0.258878514001265	0.0759978183228274	MWI2010	8	8.99	0	0.99	0.0416666666666667	1	182	2010	MWI	13824	1	MWI2010	NA	NA	NA	NA	0	0.0833333333333333	NA	NA	0.771916794430345	0.6662582220215	0.897478140408137	NA	NA
711	2511	8	8	8	8	0	8	0	0	0	0	1	1	1	1	0	1	0	0	0	0	-0.252101701370603	0.0537690990918329	MWI2010	8	8.99	0	0.99	0.5	1	182	2010	MWI	14052	1	MWI2010	NA	NA	NA	NA	0	1	NA	NA	0.777165695233241	0.698427068247411	0.862302062425324	NA	NA
712	2513	8	8	8	8	0	0	0	0	0	0	1	1	1	1	0	0	0	0	0	0	-0.239246951760143	0.0453169347613201	MWI2010	8	8.99	0	0.99	2.5	1	182	2010	MWI	14280	1	MWI2010	NA	NA	NA	NA	0	5	NA	NA	0.787220452889862	0.720802762281128	0.86092545644104	NA	NA
713	2515	8	8	8	8	0	0	0	8	0	0	1	1	1	1	0	0	0	1	0	0	-0.271258186712221	0.0730253024347984	MWI2010	8	8.99	0	0.99	0.541666666666667	1	182	2010	MWI	14508	1	MWI2010	NA	NA	NA	NA	0.0833333333333333	1	NA	NA	0.762419624375138	0.656372471074719	0.873918921883246	NA	NA
714	2517	8	8	8	8	0	0	0	0	8	0	1	1	1	1	0	0	0	0	1	0	-0.250657684213621	0.0547987165093588	MWI2010	8	8.99	0	0.99	2.54166666666667	1	182	2010	MWI	14736	1	MWI2010	NA	NA	NA	NA	0.0833333333333333	5	NA	NA	0.778288746488468	0.697653416674602	0.864830393171567	NA	NA
715	2519	8	8	8	8	0	0	0	0	0	8	1	1	1	1	0	0	0	0	0	1	-0.241982139797545	0.0781722557384382	MWI2010	8	8.99	0	0.99	3	1	182	2010	MWI	14964	1	MWI2010	NA	NA	NA	NA	1	5	NA	NA	0.785070198939311	0.674254156520474	0.916023820412586	NA	NA
716	2521	8	8	8	8	0	0	8	0	0	0	1	1	1	1	0	0	1	0	0	0	0.0771514512177151	0.0964916518026794	MWI2015	8	8.99	0	0.99	0.0416666666666667	1	182	2015	MWI	13826	1	MWI2015	NA	NA	NA	NA	0	0.0833333333333333	NA	NA	1.0802056624676	0.892496187420683	1.30279797220841	NA	NA
717	2523	8	8	8	8	0	8	0	0	0	0	1	1	1	1	0	1	0	0	0	0	0.00711701895286966	0.0756173250440133	MWI2015	8	8.99	0	0.99	0.5	1	182	2015	MWI	14054	1	MWI2015	NA	NA	NA	NA	0	1	NA	NA	1.00714240512114	0.868207142818725	1.1677688532192	NA	NA
718	2525	8	8	8	8	0	0	0	0	0	0	1	1	1	1	0	0	0	0	0	0	0.0025940135586146	0.0620952001524061	MWI2015	8	8.99	0	0.99	2.5	1	182	2015	MWI	14282	1	MWI2015	NA	NA	NA	NA	0	5	NA	NA	1.00259738092282	0.887304518559741	1.13184171461571	NA	NA
719	2527	8	8	8	8	0	0	0	8	0	0	1	1	1	1	0	0	0	1	0	0	-0.0824281172694068	0.109127927079997	MWI2015	8	8.99	0	0.99	0.541666666666667	1	182	2015	MWI	14510	1	MWI2015	NA	NA	NA	NA	0.0833333333333333	1	NA	NA	0.920877630676351	0.735360475761048	1.12793329689453	NA	NA
720	2529	8	8	8	8	0	0	0	0	8	0	1	1	1	1	0	0	0	0	1	0	-0.0463453774917772	0.0785468378109115	MWI2015	8	8.99	0	0.99	2.54166666666667	1	182	2015	MWI	14738	1	MWI2015	NA	NA	NA	NA	0.0833333333333333	5	NA	NA	0.954712169148096	0.816395883228171	1.11076360758622	NA	NA
721	2531	8	8	8	8	0	0	0	0	0	8	1	1	1	1	0	0	0	0	0	1	0.0051413200850902	0.107107382679024	MWI2015	8	8.99	0	0.99	3	1	182	2015	MWI	14966	1	MWI2015	NA	NA	NA	NA	1	5	NA	NA	1.00515455935058	0.816487988797127	1.242490536952	NA	NA
722	2540	8	8	8	8	0	0	8	0	0	0	1	1	1	1	0	0	1	0	0	0	-0.142389088393827	0.0767441659749547	MOZ2003	8	8.99	0	0.99	0.0416666666666667	1	184	2003	MOZ	13818	1	MOZ2003	NA	NA	NA	NA	0	0.0833333333333333	NA	NA	0.867283740790756	0.746249122283374	1.008174571006	NA	NA
723	2542	8	8	8	8	0	8	0	0	0	0	1	1	1	1	0	1	0	0	0	0	-0.262677827916798	0.0532596641467758	MOZ2003	8	8.99	0	0.99	0.5	1	184	2003	MOZ	14046	1	MOZ2003	NA	NA	NA	NA	0	1	NA	NA	0.768989604389672	0.690598499219748	0.850935638479818	NA	NA
724	2544	8	8	8	8	0	0	0	0	0	0	1	1	1	1	0	0	0	0	0	0	-0.244522782425898	0.0461544109332224	MOZ2003	8	8.99	0	0.99	2.5	1	184	2003	MOZ	14274	1	MOZ2003	NA	NA	NA	NA	0	5	NA	NA	0.783078147742266	0.715172956090628	0.857010097518383	NA	NA
725	2546	8	8	8	8	0	0	0	8	0	0	1	1	1	1	0	0	0	1	0	0	-0.385844093220702	0.0681020879884416	MOZ2003	8	8.99	0	0.99	0.541666666666667	1	184	2003	MOZ	14502	1	MOZ2003	NA	NA	NA	NA	0.0833333333333333	1	NA	NA	0.679876514775636	0.596993955200959	0.779667208572953	NA	NA
726	2548	8	8	8	8	0	0	0	0	8	0	1	1	1	1	0	0	0	0	1	0	-0.320354228927343	0.0555218281095607	MOZ2003	8	8.99	0	0.99	2.54166666666667	1	184	2003	MOZ	14730	1	MOZ2003	NA	NA	NA	NA	0.0833333333333333	5	NA	NA	0.725891859631731	0.648592218561939	0.806295066278519	NA	NA
727	2550	8	8	8	8	0	0	0	0	0	8	1	1	1	1	0	0	0	0	0	1	-0.22036101900511	0.0891835755261383	MOZ2003	8	8.99	0	0.99	3	1	184	2003	MOZ	14958	1	MOZ2003	NA	NA	NA	NA	1	5	NA	NA	0.802229125716195	0.670032271422811	0.950440435610898	NA	NA
728	2552	8	8	8	8	0	0	8	0	0	0	1	1	1	1	0	0	1	0	0	0	0.0505289161664269	0.0703077321296397	MOZ2011	8	8.99	0	0.99	0.0416666666666667	1	184	2011	MOZ	13820	1	MOZ2011	NA	NA	NA	NA	0	0.0833333333333333	NA	NA	1.05182727772788	0.917695998898171	1.20890768334814	NA	NA
729	2554	8	8	8	8	0	8	0	0	0	0	1	1	1	1	0	1	0	0	0	0	-0.038120905184837	0.0530194773824457	MOZ2011	8	8.99	0	0.99	0.5	1	184	2011	MOZ	14048	1	MOZ2011	NA	NA	NA	NA	0	1	NA	NA	0.962596550941352	0.866758869681628	1.06699030935183	NA	NA
730	2556	8	8	8	8	0	0	0	0	0	0	1	1	1	1	0	0	0	0	0	0	-0.0311923045397186	0.0447501000128134	MOZ2011	8	8.99	0	0.99	2.5	1	184	2011	MOZ	14276	1	MOZ2011	NA	NA	NA	NA	0	5	NA	NA	0.969289156447134	0.887769902004047	1.05799721712734	NA	NA
731	2558	8	8	8	8	0	0	0	8	0	0	1	1	1	1	0	0	0	1	0	0	-0.1320305580145	0.0757854417220481	MOZ2011	8	8.99	0	0.99	0.541666666666667	1	184	2011	MOZ	14504	1	MOZ2011	NA	NA	NA	NA	0.0833333333333333	1	NA	NA	0.876314216247695	0.750535900553743	1.01016242829026	NA	NA
732	2560	8	8	8	8	0	0	0	0	8	0	1	1	1	1	0	0	0	0	1	0	-0.0842943856660307	0.0518635104714498	MOZ2011	8	8.99	0	0.99	2.54166666666667	1	184	2011	MOZ	14732	1	MOZ2011	NA	NA	NA	NA	0.0833333333333333	5	NA	NA	0.919160628548819	0.828344748233115	1.01509186155819	NA	NA
733	2562	8	8	8	8	0	0	0	0	0	8	1	1	1	1	0	0	0	0	0	1	0.00584973114888183	0.0848878501763763	MOZ2011	8	8.99	0	0.99	3	1	184	2011	MOZ	14960	1	MOZ2011	NA	NA	NA	NA	1	5	NA	NA	1.00586687423732	0.852336141853009	1.18884955074088	NA	NA
734	2564	8	8	8	8	0	0	8	0	0	0	1	1	1	1	0	0	1	0	0	0	-0.126248254120729	0.0998530517848196	RWA2005	8	8.99	0	0.99	0.0416666666666667	1	185	2005	RWA	13862	1	RWA2005	NA	NA	NA	NA	0	0.0833333333333333	NA	NA	0.881396009429568	0.722983712886811	1.06935469610603	NA	NA
735	2566	8	8	8	8	0	8	0	0	0	0	1	1	1	1	0	1	0	0	0	0	-0.116896744911948	0.0727181138298304	RWA2005	8	8.99	0	0.99	0.5	1	185	2005	RWA	14090	1	RWA2005	NA	NA	NA	NA	0	1	NA	NA	0.889677052103231	0.770942782792767	1.0252268307065	NA	NA
736	2568	8	8	8	8	0	0	0	0	0	0	1	1	1	1	0	0	0	0	0	0	-0.0579705404601823	0.0574443849217529	RWA2005	8	8.99	0	0.99	2.5	1	185	2005	RWA	14318	1	RWA2005	NA	NA	NA	NA	0	5	NA	NA	0.943677747339483	0.843009953616791	1.05591266178204	NA	NA
737	2570	8	8	8	8	0	0	0	8	0	0	1	1	1	1	0	0	0	1	0	0	-0.116246980963111	0.0997135080339009	RWA2005	8	8.99	0	0.99	0.541666666666667	1	185	2005	RWA	14546	1	RWA2005	NA	NA	NA	NA	0.0833333333333333	1	NA	NA	0.890255320026275	0.736836743642241	1.08924851798302	NA	NA
738	2572	8	8	8	8	0	0	0	0	8	0	1	1	1	1	0	0	0	0	1	0	-0.0341091214964668	0.0695774597763412	RWA2005	8	8.99	0	0.99	2.54166666666667	1	185	2005	RWA	14774	1	RWA2005	NA	NA	NA	NA	0.0833333333333333	5	NA	NA	0.966466036662995	0.841198849709638	1.10496807122023	NA	NA
739	2574	8	8	8	8	0	0	0	0	0	8	1	1	1	1	0	0	0	0	0	1	0.0470851667762926	0.0909774471282107	RWA2005	8	8.99	0	0.99	3	1	185	2005	RWA	15002	1	RWA2005	NA	NA	NA	NA	1	5	NA	NA	1.04821127805365	0.879332123872443	1.25613429228475	NA	NA
740	2576	8	8	8	8	0	0	8	0	0	0	1	1	1	1	0	0	1	0	0	0	-0.0392015150521379	0.102189768267031	RWA2010	8	8.99	0	0.99	0.0416666666666667	1	185	2010	RWA	13864	1	RWA2010	NA	NA	NA	NA	0	0.0833333333333333	NA	NA	0.961556921428296	0.786838019835092	1.17450997737745	NA	NA
741	2578	8	8	8	8	0	8	0	0	0	0	1	1	1	1	0	1	0	0	0	0	-0.0624623786208575	0.0780542715332543	RWA2010	8	8.99	0	0.99	0.5	1	185	2010	RWA	14092	1	RWA2010	NA	NA	NA	NA	0	1	NA	NA	0.939448405493299	0.805497429860256	1.09382144456531	NA	NA
742	2580	8	8	8	8	0	0	0	0	0	0	1	1	1	1	0	0	0	0	0	0	-0.107579670349743	0.058009858549912	RWA2010	8	8.99	0	0.99	2.5	1	185	2010	RWA	14320	1	RWA2010	NA	NA	NA	NA	0	5	NA	NA	0.898004975230296	0.801492356917029	1.00613756067585	NA	NA
743	2582	8	8	8	8	0	0	0	8	0	0	1	1	1	1	0	0	0	1	0	0	-0.104820411243236	0.110767327614937	RWA2010	8	8.99	0	0.99	0.541666666666667	1	185	2010	RWA	14548	1	RWA2010	NA	NA	NA	NA	0.0833333333333333	1	NA	NA	0.900486225267518	0.717729541615269	1.1079876702907	NA	NA
744	2584	8	8	8	8	0	0	0	0	8	0	1	1	1	1	0	0	0	0	1	0	-0.152706497399048	0.076147769543547	RWA2010	8	8.99	0	0.99	2.54166666666667	1	185	2010	RWA	14776	1	RWA2010	NA	NA	NA	NA	0.0833333333333333	5	NA	NA	0.858381622081584	0.737940876477898	0.994622198275284	NA	NA
745	2586	8	8	8	8	0	0	0	0	0	8	1	1	1	1	0	0	0	0	0	1	-0.205071896936633	0.0975771326818963	RWA2010	8	8.99	0	0.99	3	1	185	2010	RWA	15004	1	RWA2010	NA	NA	NA	NA	1	5	NA	NA	0.814588747870403	0.672462259257458	0.985794928742093	NA	NA
746	2591	8	8	8	8	0	0	8	0	0	0	1	1	1	1	0	0	1	0	0	0	-0.0826496503534216	0.115053220339907	RWA2014	8	8.99	0	0.99	0.0416666666666667	1	185	2014	RWA	13866	1	RWA2014	NA	NA	NA	NA	0	0.0833333333333333	NA	NA	0.920673648410071	0.73947441680426	1.16089705675023	NA	NA
747	2593	8	8	8	8	0	8	0	0	0	0	1	1	1	1	0	1	0	0	0	0	-0.1242219766311	0.0803266378345482	RWA2014	8	8.99	0	0.99	0.5	1	185	2014	RWA	14094	1	RWA2014	NA	NA	NA	NA	0	1	NA	NA	0.883183772963744	0.748314735915378	1.02526262649823	NA	NA
748	2595	8	8	8	8	0	0	0	0	0	0	1	1	1	1	0	0	0	0	0	0	-0.227492645109416	0.0653101558010533	RWA2014	8	8.99	0	0.99	2.5	1	185	2014	RWA	14322	1	RWA2014	NA	NA	NA	NA	0	5	NA	NA	0.796528279854294	0.701614088557714	0.906326242430766	NA	NA
749	2597	8	8	8	8	0	0	0	8	0	0	1	1	1	1	0	0	0	1	0	0	-0.196466057800077	0.126526866567749	RWA2014	8	8.99	0	0.99	0.541666666666667	1	185	2014	RWA	14550	1	RWA2014	NA	NA	NA	NA	0.0833333333333333	1	NA	NA	0.821629218725176	0.63461979930593	1.04211897501327	NA	NA
750	2599	8	8	8	8	0	0	0	0	8	0	1	1	1	1	0	0	0	0	1	0	-0.327226820394747	0.0774430449760019	RWA2014	8	8.99	0	0.99	2.54166666666667	1	185	2014	RWA	14778	1	RWA2014	NA	NA	NA	NA	0.0833333333333333	5	NA	NA	0.72092020507494	0.619441785600899	0.839155025039211	NA	NA
751	2601	8	8	8	8	0	0	0	0	0	8	1	1	1	1	0	0	0	0	0	1	-0.464592450540721	0.112103952433372	RWA2014	8	8.99	0	0.99	3	1	185	2014	RWA	15006	1	RWA2014	NA	NA	NA	NA	1	5	NA	NA	0.628391153484743	0.506433569890333	0.785908720042787	NA	NA
752	2634	8	8	8	8	0	0	8	0	0	0	1	1	1	1	0	0	1	0	0	0	0.0087429675779893	0.067167706266362	TZA2004	8	8.99	0	0.99	0.0416666666666667	1	189	2004	TZA	13892	1	TZA2004	NA	NA	NA	NA	0	0.0833333333333333	NA	NA	1.00878129894756	0.883945166972158	1.15020152020453	NA	NA
753	2636	8	8	8	8	0	8	0	0	0	0	1	1	1	1	0	1	0	0	0	0	-0.0346690557103244	0.0478896597642059	TZA2004	8	8.99	0	0.99	0.5	1	189	2004	TZA	14120	1	TZA2004	NA	NA	NA	NA	0	1	NA	NA	0.965925030740534	0.879375526338674	1.06097066807097	NA	NA
754	2638	8	8	8	8	0	0	0	0	0	0	1	1	1	1	0	0	0	0	0	0	-0.0684598733600206	0.0375792784212171	TZA2004	8	8.99	0	0.99	2.5	1	189	2004	TZA	14348	1	TZA2004	NA	NA	NA	NA	0	5	NA	NA	0.933830930849294	0.868516073306974	1.00636173533529	NA	NA
755	2640	8	8	8	8	0	0	0	8	0	0	1	1	1	1	0	0	0	1	0	0	-0.0731472802609918	0.0632714346855163	TZA2004	8	8.99	0	0.99	0.541666666666667	1	189	2004	TZA	14576	1	TZA2004	NA	NA	NA	NA	0.0833333333333333	1	NA	NA	0.92946392825464	0.817228008921786	1.04727010818051	NA	NA
756	2642	8	8	8	8	0	0	0	0	8	0	1	1	1	1	0	0	0	0	1	0	-0.10996646331961	0.0472168947160823	TZA2004	8	8.99	0	0.99	2.54166666666667	1	189	2004	TZA	14804	1	TZA2004	NA	NA	NA	NA	0.0833333333333333	5	NA	NA	0.895864179103388	0.816032257005805	0.98195365438574	NA	NA
757	2644	8	8	8	8	0	0	0	0	0	8	1	1	1	1	0	0	0	0	0	1	-0.167707170553887	0.0737652700219671	TZA2004	8	8.99	0	0.99	3	1	189	2004	TZA	15032	1	TZA2004	NA	NA	NA	NA	1	5	NA	NA	0.845601415427535	0.729674385099225	0.974337979810703	NA	NA
758	2646	8	8	8	8	0	0	8	0	0	0	1	1	1	1	0	0	1	0	0	0	-0.0329341153265632	0.0745624191168817	TZA2009	8	8.99	0	0.99	0.0416666666666667	1	189	2009	TZA	13894	1	TZA2009	NA	NA	NA	NA	0	0.0833333333333333	NA	NA	0.967602307651055	0.835430428566518	1.1190459358642	NA	NA
759	2648	8	8	8	8	0	8	0	0	0	0	1	1	1	1	0	1	0	0	0	0	-0.0187992582903349	0.0513137372373902	TZA2009	8	8.99	0	0.99	0.5	1	189	2009	TZA	14122	1	TZA2009	NA	NA	NA	NA	0	1	NA	NA	0.981376345636201	0.8849230822958	1.08209102073213	NA	NA
760	2650	8	8	8	8	0	0	0	0	0	0	1	1	1	1	0	0	0	0	0	0	-0.0403944682486366	0.0457938713707064	TZA2009	8	8.99	0	0.99	2.5	1	189	2009	TZA	14350	1	TZA2009	NA	NA	NA	NA	0	5	NA	NA	0.96041051296704	0.878367507798749	1.05108375201585	NA	NA
761	2652	8	8	8	8	0	0	0	8	0	0	1	1	1	1	0	0	0	1	0	0	-0.00354671698917979	0.0785871883937151	TZA2009	8	8.99	0	0.99	0.541666666666667	1	189	2009	TZA	14578	1	TZA2009	NA	NA	NA	NA	0.0833333333333333	1	NA	NA	0.996459565182298	0.850726080343219	1.15765533484254	NA	NA
762	2654	8	8	8	8	0	0	0	0	8	0	1	1	1	1	0	0	0	0	1	0	-0.0431281613442707	0.0531633963351466	TZA2009	8	8.99	0	0.99	2.54166666666667	1	189	2009	TZA	14806	1	TZA2009	NA	NA	NA	NA	0.0833333333333333	5	NA	NA	0.957788630722257	0.862620529274909	1.06249521457907	NA	NA
763	2656	8	8	8	8	0	0	0	0	0	8	1	1	1	1	0	0	0	0	0	1	-0.0973944323222444	0.0889774493614371	TZA2009	8	8.99	0	0.99	3	1	189	2009	TZA	15034	1	TZA2009	NA	NA	NA	NA	1	5	NA	NA	0.907198107298281	0.761142451619116	1.07880813484434	NA	NA
764	2662	8	8	8	8	0	0	8	0	0	0	1	1	1	1	0	0	1	0	0	0	0.24340789072406	0.0915027024274197	TZA2015	8	8.99	0	0.99	0.0416666666666667	1	189	2015	TZA	13896	1	TZA2015	NA	NA	NA	NA	0	0.0833333333333333	NA	NA	1.27558881886687	1.07073327341617	1.5327052472263	NA	NA
765	2664	8	8	8	8	0	8	0	0	0	0	1	1	1	1	0	1	0	0	0	0	0.142186708715269	0.0613643305474968	TZA2015	8	8.99	0	0.99	0.5	1	189	2015	TZA	14124	1	TZA2015	NA	NA	NA	NA	0	1	NA	NA	1.15279186473305	1.02127862373335	1.29901147410792	NA	NA
766	2666	8	8	8	8	0	0	0	0	0	0	1	1	1	1	0	0	0	0	0	0	0.0987728459631213	0.051981874625772	TZA2015	8	8.99	0	0.99	2.5	1	189	2015	TZA	14352	1	TZA2015	NA	NA	NA	NA	0	5	NA	NA	1.10381553492413	0.999236261011447	1.2250784928591	NA	NA
767	2668	8	8	8	8	0	0	0	8	0	0	1	1	1	1	0	0	0	1	0	0	0.0131157042427955	0.0998159805045442	TZA2015	8	8.99	0	0.99	0.541666666666667	1	189	2015	TZA	14580	1	TZA2015	NA	NA	NA	NA	0.0833333333333333	1	NA	NA	1.01320209235886	0.837523011059852	1.23858810242223	NA	NA
768	2670	8	8	8	8	0	0	0	0	8	0	1	1	1	1	0	0	0	0	1	0	0.00139972030939978	0.0664431874766195	TZA2015	8	8.99	0	0.99	2.54166666666667	1	189	2015	TZA	14808	1	TZA2015	NA	NA	NA	NA	0.0833333333333333	5	NA	NA	1.00140070037509	0.879557196531839	1.1412459577815	NA	NA
769	2672	8	8	8	8	0	0	0	0	0	8	1	1	1	1	0	0	0	0	0	1	-0.0066026373380074	0.106430618544631	TZA2015	8	8.99	0	0.99	3	1	189	2015	TZA	15036	1	TZA2015	NA	NA	NA	NA	1	5	NA	NA	0.99341911217752	0.80587396820092	1.22308959083376	NA	NA
770	2698	0	0	0	0	0	0	0	0	0	0	0	0	0	0	0	0	0	0	0	0	0.405465108108164	0.176823260346925	study_254	5	7.99	8	18.99	1	1	190	1999	UGA	876	1	study_254	Uganda|UGA	0	1999	1999	0	2	Cross sectional	Odds ratio (OR)	1.5	1.1	2.2	95	NA
771	2699	0	0	0	0	0	0	0	0	0	0	0	0	0	0	0	0	0	0	0	0	0.587786664902119	0.20686995311641	study_254	1	4.99	8	18.99	1	1	190	1999	UGA	877	1	study_254	Uganda|UGA	0	1999	1999	0	2	Cross sectional	Odds ratio (OR)	1.8	1.2	2.7	95	NA
772	2700	0	0	0	0	0	0	0	0	0	0	0	0	0	0	0	0	0	0	0	0	0.741937344729377	0.237642398980853	study_254	0	0.99	8	18.99	1	1	190	1999	UGA	878	1	study_254	Uganda|UGA	0	1999	1999	0	2	Cross sectional	Odds ratio (OR)	2.1	1.3	3.3	95	NA
773	2701	0	0	-7	0	0	0	0	0	0	0	0	0	1	0	0	0	0	0	0	0	0.336472236621213	0.203700942912697	study_254	5	7.99	8	18.99	1	1	190	1999	UGA	879	1	study_254	Uganda|UGA	0	1999	1999	0	2	Cross sectional	Odds ratio (OR)	1.4	0.9	2	95	NA
774	2702	0	0	-10.5	0	0	0	0	0	0	0	0	0	1	0	0	0	0	0	0	0	0.405465108108164	0.212476817075282	study_254	1	4.99	8	18.99	1	1	190	1999	UGA	880	1	study_254	Uganda|UGA	0	1999	1999	0	2	Cross sectional	Odds ratio (OR)	1.5	1	2.3	95	NA
775	2703	0	0	-13	0	0	0	0	0	0	0	0	0	1	0	0	0	0	0	0	0	0.587786664902119	0.238344193208376	study_254	0	0.99	8	18.99	1	1	190	1999	UGA	881	1	study_254	Uganda|UGA	0	1999	1999	0	2	Cross sectional	Odds ratio (OR)	1.8	1.1	2.8	95	NA
776	2704	0	0	-7	0	0	0	0	0	0	0	0	0	1	0	0	0	0	0	0	0	0.336472236621213	0.203700942912697	study_254	5	7.99	8	18.99	1	1	190	1999	UGA	882	1	study_254	Uganda|UGA	0	1999	1999	0	2	Cross sectional	Odds ratio (OR)	1.4	0.9	2	95	NA
777	2705	0	0	-10.5	0	0	0	0	0	0	0	0	0	1	0	0	0	0	0	0	0	0.405465108108164	0.212476817075282	study_254	1	4.99	8	18.99	1	1	190	1999	UGA	883	1	study_254	Uganda|UGA	0	1999	1999	0	2	Cross sectional	Odds ratio (OR)	1.5	1	2.3	95	NA
778	2706	0	0	-13	0	0	0	0	0	0	0	0	0	1	0	0	0	0	0	0	0	0.587786664902119	0.238344193208376	study_254	0	0.99	8	18.99	1	1	190	1999	UGA	884	1	study_254	Uganda|UGA	0	1999	1999	0	2	Cross sectional	Odds ratio (OR)	1.8	1.1	2.8	95	NA
779	2734	8	8	8	8	0	0	8	0	0	0	1	1	1	1	0	0	1	0	0	0	-0.25337257248564	0.118772286460704	UGA2006	8	8.99	0	0.99	0.0416666666666667	1	190	2006	UGA	13898	1	UGA2006	NA	NA	NA	NA	0	0.0833333333333333	NA	NA	0.776178645139148	0.613236334349219	0.976854545096836	NA	NA
780	2736	8	8	8	8	0	8	0	0	0	0	1	1	1	1	0	1	0	0	0	0	-0.192866679922202	0.0803614150515643	UGA2006	8	8.99	0	0.99	0.5	1	190	2006	UGA	14126	1	UGA2006	NA	NA	NA	NA	0	1	NA	NA	0.824591901467641	0.701433628061727	0.961162056318151	NA	NA
781	2738	8	8	8	8	0	0	0	0	0	0	1	1	1	1	0	0	0	0	0	0	-0.16367007779727	0.0661763127044952	UGA2006	8	8.99	0	0.99	2.5	1	190	2006	UGA	14354	1	UGA2006	NA	NA	NA	NA	0	5	NA	NA	0.849022086914911	0.744937973764146	0.965563727182884	NA	NA
782	2740	8	8	8	8	0	0	0	8	0	0	1	1	1	1	0	0	0	1	0	0	-0.143738109651297	0.103400944161775	UGA2006	8	8.99	0	0.99	0.541666666666667	1	190	2006	UGA	14582	1	UGA2006	NA	NA	NA	NA	0.0833333333333333	1	NA	NA	0.866114545400203	0.702370584284337	1.05341533407889	NA	NA
783	2742	8	8	8	8	0	0	0	0	8	0	1	1	1	1	0	0	0	0	1	0	-0.133680097909493	0.0780029399794656	UGA2006	8	8.99	0	0.99	2.54166666666667	1	190	2006	UGA	14810	1	UGA2006	NA	NA	NA	NA	0.0833333333333333	5	NA	NA	0.874869892549723	0.748894077741303	1.01675257768106	NA	NA
784	2744	8	8	8	8	0	0	0	0	0	8	1	1	1	1	0	0	0	0	0	1	-0.132302775084944	0.113880464075507	UGA2006	8	8.99	0	0.99	3	1	190	2006	UGA	15038	1	UGA2006	NA	NA	NA	NA	1	5	NA	NA	0.87607570102439	0.701914273160804	1.09687740335009	NA	NA
785	2746	8	8	8	8	0	0	8	0	0	0	1	1	1	1	0	0	1	0	0	0	0.0448164820022617	0.127410380805535	UGA2011	8	8.99	0	0.99	0.0416666666666667	1	190	2011	UGA	13900	1	UGA2011	NA	NA	NA	NA	0	0.0833333333333333	NA	NA	1.04583591258372	0.811995122159514	1.33801576845026	NA	NA
786	2748	8	8	8	8	0	8	0	0	0	0	1	1	1	1	0	1	0	0	0	0	-0.108015481339124	0.0889460784155021	UGA2011	8	8.99	0	0.99	0.5	1	190	2011	UGA	14128	1	UGA2011	NA	NA	NA	NA	0	1	NA	NA	0.897613700060775	0.750730638028451	1.06392006877481	NA	NA
787	2750	8	8	8	8	0	0	0	0	0	0	1	1	1	1	0	0	0	0	0	0	-0.118754288496245	0.0751953394589701	UGA2011	8	8.99	0	0.99	2.5	1	190	2011	UGA	14356	1	UGA2011	NA	NA	NA	NA	0	5	NA	NA	0.888025972154234	0.76551459339314	1.02794198486466	NA	NA
788	2752	8	8	8	8	0	0	0	8	0	0	1	1	1	1	0	0	0	1	0	0	-0.246000489593906	0.118618819031261	UGA2011	8	8.99	0	0.99	0.541666666666667	1	190	2011	UGA	14584	1	UGA2011	NA	NA	NA	NA	0.0833333333333333	1	NA	NA	0.781921842101214	0.614428564120648	0.978165073338964	NA	NA
789	2754	8	8	8	8	0	0	0	0	8	0	1	1	1	1	0	0	0	0	1	0	-0.21502197187995	0.0914848297850924	UGA2011	8	8.99	0	0.99	2.54166666666667	1	190	2011	UGA	14812	1	UGA2011	NA	NA	NA	NA	0.0833333333333333	5	NA	NA	0.806523719140312	0.670994257303775	0.960430010021275	NA	NA
790	2756	8	8	8	8	0	0	0	0	0	8	1	1	1	1	0	0	0	0	0	1	-0.167211628820683	0.137069873652742	UGA2011	8	8.99	0	0.99	3	1	190	2011	UGA	15040	1	UGA2011	NA	NA	NA	NA	1	5	NA	NA	0.846020550059311	0.652404830418069	1.11652803369327	NA	NA
791	2760	8	8	8	8	0	0	8	0	0	0	1	1	1	1	0	0	1	0	0	0	-0.168386588758433	0.0922360946201488	ZMB2007	8	8.99	0	0.99	0.0416666666666667	1	191	2007	ZMB	13904	1	ZMB2007	NA	NA	NA	NA	0	0.0833333333333333	NA	NA	0.845027093556564	0.709460887563156	1.01848433922014	NA	NA
792	2762	8	8	8	8	0	8	0	0	0	0	1	1	1	1	0	1	0	0	0	0	-0.123968633511545	0.0636695900208858	ZMB2007	8	8.99	0	0.99	0.5	1	191	2007	ZMB	14132	1	ZMB2007	NA	NA	NA	NA	0	1	NA	NA	0.883407549840895	0.781234566515449	1.00270862159985	NA	NA
793	2764	8	8	8	8	0	0	0	0	0	0	1	1	1	1	0	0	0	0	0	0	-0.124443922412184	0.0516373988273777	ZMB2007	8	8.99	0	0.99	2.5	1	191	2007	ZMB	14360	1	ZMB2007	NA	NA	NA	NA	0	5	NA	NA	0.882987775802588	0.797771583834512	0.976759953278079	NA	NA
794	2766	8	8	8	8	0	0	0	8	0	0	1	1	1	1	0	0	0	1	0	0	-0.105168926621828	0.0851764472586971	ZMB2007	8	8.99	0	0.99	0.541666666666667	1	191	2007	ZMB	14588	1	ZMB2007	NA	NA	NA	NA	0.0833333333333333	1	NA	NA	0.900172446651315	0.758397086079712	1.05901952431873	NA	NA
795	2768	8	8	8	8	0	0	0	0	8	0	1	1	1	1	0	0	0	0	1	0	-0.113671506018869	0.0552163340925345	ZMB2007	8	8.99	0	0.99	2.54166666666667	1	191	2007	ZMB	14816	1	ZMB2007	NA	NA	NA	NA	0.0833333333333333	5	NA	NA	0.892551105396822	0.800250441381645	0.993637806074516	NA	NA
796	2770	8	8	8	8	0	0	0	0	0	8	1	1	1	1	0	0	0	0	0	1	-0.135067583870112	0.0904899461726912	ZMB2007	8	8.99	0	0.99	3	1	191	2007	ZMB	15044	1	ZMB2007	NA	NA	NA	NA	1	5	NA	NA	0.873656864580683	0.734505711376096	1.04724518331345	NA	NA
797	2772	8	8	8	8	0	0	8	0	0	0	1	1	1	1	0	0	1	0	0	0	-0.00628164341963569	0.149389767500267	LSO2004	8	8.99	0	0.99	0.0416666666666667	1	194	2004	LSO	13794	1	LSO2004	NA	NA	NA	NA	0	0.0833333333333333	NA	NA	0.99373804485591	0.738020805057291	1.32554623187308	NA	NA
798	2774	8	8	8	8	0	8	0	0	0	0	1	1	1	1	0	1	0	0	0	0	0.0244960318806255	0.111201083136355	LSO2004	8	8.99	0	0.99	0.5	1	194	2004	LSO	14022	1	LSO2004	NA	NA	NA	NA	0	1	NA	NA	1.02479852457625	0.817607331255268	1.26432091648089	NA	NA
799	2776	8	8	8	8	0	0	0	0	0	0	1	1	1	1	0	0	0	0	0	0	1.462747310807e-05	0.102698938990116	LSO2004	8	8.99	0	0.99	2.5	1	194	2004	LSO	14250	1	LSO2004	NA	NA	NA	NA	0	5	NA	NA	1.00001462758009	0.816549516904379	1.22129542325597	NA	NA
800	2778	8	8	8	8	0	0	0	8	0	0	1	1	1	1	0	0	0	1	0	0	0.0433397382072862	0.178881170993501	LSO2004	8	8.99	0	0.99	0.541666666666667	1	194	2004	LSO	14478	1	LSO2004	NA	NA	NA	NA	0.0833333333333333	1	NA	NA	1.04429262069308	0.72760213134018	1.46699088712082	NA	NA
801	2780	8	8	8	8	0	0	0	0	8	0	1	1	1	1	0	0	0	0	1	0	-0.0154060525322905	0.151003070007957	LSO2004	8	8.99	0	0.99	2.54166666666667	1	194	2004	LSO	14706	1	LSO2004	NA	NA	NA	NA	0.0833333333333333	5	NA	NA	0.984712013606374	0.728966024571323	1.31758943416058	NA	NA
802	2782	8	8	8	8	0	0	0	0	0	8	1	1	1	1	0	0	0	0	0	1	-0.153268923613016	0.265474146907919	LSO2004	8	8.99	0	0.99	3	1	194	2004	LSO	14934	1	LSO2004	NA	NA	NA	NA	1	5	NA	NA	0.857898981493318	0.506885619011747	1.43503430020623	NA	NA
803	2784	8	8	8	8	0	0	8	0	0	0	1	1	1	1	0	0	1	0	0	0	0.0341025339320182	0.1475638148028	LSO2009	8	8.99	0	0.99	0.0416666666666667	1	194	2009	LSO	13796	1	LSO2009	NA	NA	NA	NA	0	0.0833333333333333	NA	NA	1.03469069219444	0.776909455847361	1.38544126000832	NA	NA
804	2786	8	8	8	8	0	8	0	0	0	0	1	1	1	1	0	1	0	0	0	0	0.0767675578457157	0.120919345309312	LSO2009	8	8.99	0	0.99	0.5	1	194	2009	LSO	14024	1	LSO2009	NA	NA	NA	NA	0	1	NA	NA	1.07979105826037	0.847587051483059	1.36157498135726	NA	NA
805	2788	8	8	8	8	0	0	0	0	0	0	1	1	1	1	0	0	0	0	0	0	0.072213368180912	0.110703719796209	LSO2009	8	8.99	0	0.99	2.5	1	194	2009	LSO	14252	1	LSO2009	NA	NA	NA	NA	0	5	NA	NA	1.07488466578379	0.868575279153824	1.34051995088572	NA	NA
806	2790	8	8	8	8	0	0	0	8	0	0	1	1	1	1	0	0	0	1	0	0	0.14527883042245	0.191645271455963	LSO2009	8	8.99	0	0.99	0.541666666666667	1	194	2009	LSO	14480	1	LSO2009	NA	NA	NA	NA	0.0833333333333333	1	NA	NA	1.15636195421291	0.774102294085909	1.64082343917241	NA	NA
807	2792	8	8	8	8	0	0	0	0	8	0	1	1	1	1	0	0	0	0	1	0	0.110411672443294	0.159452150116953	LSO2009	8	8.99	0	0.99	2.54166666666667	1	194	2009	LSO	14708	1	LSO2009	NA	NA	NA	NA	0.0833333333333333	5	NA	NA	1.11673770598268	0.812388291893427	1.51782071710956	NA	NA
808	2794	8	8	8	8	0	0	0	0	0	8	1	1	1	1	0	0	0	0	0	1	0.037082348936586	0.263722807814211	LSO2009	8	8.99	0	0.99	3	1	194	2009	LSO	14936	1	LSO2009	NA	NA	NA	NA	1	5	NA	NA	1.0377784772735	0.624573412900216	1.75612030729011	NA	NA
809	2796	8	8	8	8	0	0	8	0	0	0	1	1	1	1	0	0	1	0	0	0	-0.293284507538878	0.250173279295934	LSO2014	8	8.99	0	0.99	0.0416666666666667	1	194	2014	LSO	13798	1	LSO2014	NA	NA	NA	NA	0	0.0833333333333333	NA	NA	0.745809921964369	0.456555024128006	1.21729745825329	NA	NA
810	2798	8	8	8	8	0	8	0	0	0	0	1	1	1	1	0	1	0	0	0	0	-0.304472878937831	0.200871150692706	LSO2014	8	8.99	0	0.99	0.5	1	194	2014	LSO	14026	1	LSO2014	NA	NA	NA	NA	0	1	NA	NA	0.737512030072985	0.494851964824736	1.08754002577548	NA	NA
811	2800	8	8	8	8	0	0	0	0	0	0	1	1	1	1	0	0	0	0	0	0	-0.195890199758702	0.179485877672533	LSO2014	8	8.99	0	0.99	2.5	1	194	2014	LSO	14254	1	LSO2014	NA	NA	NA	NA	0	5	NA	NA	0.822102496775213	0.579877322500634	1.17192293014741	NA	NA
812	2802	8	8	8	8	0	0	0	8	0	0	1	1	1	1	0	0	0	1	0	0	-0.356205121982904	0.306940741468367	LSO2014	8	8.99	0	0.99	0.541666666666667	1	194	2014	LSO	14482	1	LSO2014	NA	NA	NA	NA	0.0833333333333333	1	NA	NA	0.700328952637615	0.369954840897368	1.23223965842364	NA	NA
813	2804	8	8	8	8	0	0	0	0	8	0	1	1	1	1	0	0	0	0	1	0	-0.13713276274622	0.252165166464522	LSO2014	8	8.99	0	0.99	2.54166666666667	1	194	2014	LSO	14710	1	LSO2014	NA	NA	NA	NA	0.0833333333333333	5	NA	NA	0.871854468654576	0.527169681585125	1.41659293455773	NA	NA
814	2806	8	8	8	8	0	0	0	0	0	8	1	1	1	1	0	0	0	0	0	1	0.272719711778409	0.402983064406883	LSO2014	8	8.99	0	0.99	3	1	194	2014	LSO	14938	1	LSO2014	NA	NA	NA	NA	1	5	NA	NA	1.31353202566793	0.595350333911062	2.88951411662697	NA	NA
815	2808	8	8	8	8	0	0	8	0	0	0	1	1	1	1	0	0	1	0	0	0	0.0808664109020339	0.114087795201948	NAM2006	8	8.99	0	0.99	0.0416666666666667	1	195	2006	NAM	13828	1	NAM2006	NA	NA	NA	NA	0	0.0833333333333333	NA	NA	1.08422604611226	0.866451090447361	1.35509903580814	NA	NA
816	2810	8	8	8	8	0	8	0	0	0	0	1	1	1	1	0	1	0	0	0	0	0.117330299735755	0.0860802531067483	NAM2006	8	8.99	0	0.99	0.5	1	195	2006	NAM	14056	1	NAM2006	NA	NA	NA	NA	0	1	NA	NA	1.12449078736742	0.952379458076657	1.33461499765298	NA	NA
817	2812	8	8	8	8	0	0	0	0	0	0	1	1	1	1	0	0	0	0	0	0	0.128162639143842	0.0754584314130006	NAM2006	8	8.99	0	0.99	2.5	1	195	2006	NAM	14284	1	NAM2006	NA	NA	NA	NA	0	5	NA	NA	1.13673786573693	0.98326238716904	1.32169867142315	NA	NA
818	2814	8	8	8	8	0	0	0	8	0	0	1	1	1	1	0	0	0	1	0	0	0.150440184826888	0.123716454822537	NAM2006	8	8.99	0	0.99	0.541666666666667	1	195	2006	NAM	14512	1	NAM2006	NA	NA	NA	NA	0.0833333333333333	1	NA	NA	1.16234577710987	0.903433565161213	1.46728800264748	NA	NA
819	2816	8	8	8	8	0	0	0	0	8	0	1	1	1	1	0	0	0	0	1	0	0.165332359710432	0.0878340265620419	NAM2006	8	8.99	0	0.99	2.54166666666667	1	195	2006	NAM	14740	1	NAM2006	NA	NA	NA	NA	0.0833333333333333	5	NA	NA	1.17978516661367	0.993821932104078	1.40229776648391	NA	NA
820	2818	8	8	8	8	0	0	0	0	0	8	1	1	1	1	0	0	0	0	0	1	0.18606985811243	0.163570811181505	NAM2006	8	8.99	0	0.99	3	1	195	2006	NAM	14968	1	NAM2006	NA	NA	NA	NA	1	5	NA	NA	1.20450640198226	0.87929654810929	1.66956733412798	NA	NA
821	2820	8	8	8	8	0	0	8	0	0	0	1	1	1	1	0	0	1	0	0	0	-0.0860731300039681	0.197117663082914	NAM2013	8	8.99	0	0.99	0.0416666666666667	1	195	2013	NAM	13830	1	NAM2013	NA	NA	NA	NA	0	0.0833333333333333	NA	NA	0.917527130003967	0.622673744107003	1.3484673573907	NA	NA
822	2822	8	8	8	8	0	8	0	0	0	0	1	1	1	1	0	1	0	0	0	0	-0.111986231919261	0.148898448190658	NAM2013	8	8.99	0	0.99	0.5	1	195	2013	NAM	14058	1	NAM2013	NA	NA	NA	NA	0	1	NA	NA	0.894056566858616	0.670210821227653	1.20143774369171	NA	NA
823	2824	8	8	8	8	0	0	0	0	0	0	1	1	1	1	0	0	0	0	0	0	-0.141987201124332	0.130499820070723	NAM2013	8	8.99	0	0.99	2.5	1	195	2013	NAM	14286	1	NAM2013	NA	NA	NA	NA	0	5	NA	NA	0.867632361133566	0.67411093301144	1.12434281677696	NA	NA
824	2826	8	8	8	8	0	0	0	8	0	0	1	1	1	1	0	0	0	1	0	0	-0.166891495279942	0.213855145026199	NAM2013	8	8.99	0	0.99	0.541666666666667	1	195	2013	NAM	14514	1	NAM2013	NA	NA	NA	NA	0.0833333333333333	1	NA	NA	0.846291432970579	0.549119121597284	1.26981635382055	NA	NA
825	2828	8	8	8	8	0	0	0	0	8	0	1	1	1	1	0	0	0	0	1	0	-0.199310511415266	0.167719104683783	NAM2013	8	8.99	0	0.99	2.54166666666667	1	195	2013	NAM	14742	1	NAM2013	NA	NA	NA	NA	0.0833333333333333	5	NA	NA	0.819295453240986	0.583195031285059	1.12549762624127	NA	NA
826	2830	8	8	8	8	0	0	0	0	0	8	1	1	1	1	0	0	0	0	0	1	-0.211172709492088	0.273500832338812	NAM2013	8	8.99	0	0.99	3	1	195	2013	NAM	14970	1	NAM2013	NA	NA	NA	NA	1	5	NA	NA	0.809634223289985	0.475994188689745	1.39065328968234	NA	NA
827	2847	8	8	8	8	0	0	8	0	0	0	1	1	1	1	0	0	1	0	0	0	0.226371249931082	0.277339643216828	ZAF2016	8	8.99	0	0.99	0.0416666666666667	1	196	2016	ZAF	13902	1	ZAF2016	NA	NA	NA	NA	0	0.0833333333333333	NA	NA	1.2540411415562	0.726788397006526	2.15556203429531	NA	NA
828	2849	8	8	8	8	0	8	0	0	0	0	1	1	1	1	0	1	0	0	0	0	0.0196121387638328	0.21242436448604	ZAF2016	8	8.99	0	0.99	0.5	1	196	2016	ZAF	14130	1	ZAF2016	NA	NA	NA	NA	0	1	NA	NA	1.01980572020163	0.673928487048923	1.54971684374015	NA	NA
829	2851	8	8	8	8	0	0	0	0	0	0	1	1	1	1	0	0	0	0	0	0	-0.0509631259081807	0.184417642356194	ZAF2016	8	8.99	0	0.99	2.5	1	196	2016	ZAF	14358	1	ZAF2016	NA	NA	NA	NA	0	5	NA	NA	0.950313711841432	0.664647128531533	1.36946225075388	NA	NA
830	2853	8	8	8	8	0	0	0	8	0	0	1	1	1	1	0	0	0	1	0	0	-0.28251019142465	0.321344015833337	ZAF2016	8	8.99	0	0.99	0.541666666666667	1	196	2016	ZAF	14586	1	ZAF2016	NA	NA	NA	NA	0.0833333333333333	1	NA	NA	0.753888958717652	0.393830737107328	1.38795921663759	NA	NA
831	2855	8	8	8	8	0	0	0	0	8	0	1	1	1	1	0	0	0	0	1	0	-0.324699763564266	0.259854669543576	ZAF2016	8	8.99	0	0.99	2.54166666666667	1	196	2016	ZAF	14814	1	ZAF2016	NA	NA	NA	NA	0.0833333333333333	5	NA	NA	0.72274431524771	0.429198464841831	1.18862177016745	NA	NA
832	2857	8	8	8	8	0	0	0	0	0	8	1	1	1	1	0	0	0	0	0	1	-0.390362783106549	0.463631525184446	ZAF2016	8	8.99	0	0.99	3	1	196	2016	ZAF	15042	1	ZAF2016	NA	NA	NA	NA	1	5	NA	NA	0.6768112942508	0.267672002420366	1.64780262699763	NA	NA
833	2859	8	8	8	8	0	0	8	0	0	0	1	1	1	1	0	0	1	0	0	0	-0.18892669381183	0.13880644195159	SWZ2006	8	8.99	0	0.99	0.0416666666666667	1	197	2006	SWZ	13876	1	SWZ2006	NA	NA	NA	NA	0	0.0833333333333333	NA	NA	0.827847190792391	0.629821387047134	1.08524117134832	NA	NA
834	2861	8	8	8	8	0	8	0	0	0	0	1	1	1	1	0	1	0	0	0	0	-0.151752429833429	0.0937635731488034	SWZ2006	8	8.99	0	0.99	0.5	1	197	2006	SWZ	14104	1	SWZ2006	NA	NA	NA	NA	0	1	NA	NA	0.859200966939162	0.715302319803288	1.03303720504523	NA	NA
835	2863	8	8	8	8	0	0	0	0	0	0	1	1	1	1	0	0	0	0	0	0	-0.095705060682544	0.0814597794744623	SWZ2006	8	8.99	0	0.99	2.5	1	197	2006	SWZ	14332	1	SWZ2006	NA	NA	NA	NA	0	5	NA	NA	0.908731997342703	0.772292062229864	1.06282435868272	NA	NA
836	2865	8	8	8	8	0	0	0	8	0	0	1	1	1	1	0	0	0	1	0	0	-0.152180858400118	0.119410749818157	SWZ2006	8	8.99	0	0.99	0.541666666666667	1	197	2006	SWZ	14560	1	SWZ2006	NA	NA	NA	NA	0.0833333333333333	1	NA	NA	0.858832939542752	0.673264786213016	1.07516437212793	NA	NA
837	2867	8	8	8	8	0	0	0	0	8	0	1	1	1	1	0	0	0	0	1	0	-0.0802603066310107	0.0983246682514671	SWZ2006	8	8.99	0	0.99	2.54166666666667	1	197	2006	SWZ	14788	1	SWZ2006	NA	NA	NA	NA	0.0833333333333333	5	NA	NA	0.922876084352734	0.759922409196184	1.11727619606317	NA	NA
838	2869	8	8	8	8	0	0	0	0	0	8	1	1	1	1	0	0	0	0	0	1	0.0906253579590123	0.164991568554457	SWZ2006	8	8.99	0	0.99	3	1	197	2006	SWZ	15016	1	SWZ2006	NA	NA	NA	NA	1	5	NA	NA	1.09485874829746	0.796745233976921	1.52127171733938	NA	NA
839	2871	8	8	8	8	0	0	8	0	0	0	1	1	1	1	0	0	1	0	0	0	-0.163976385699093	0.133284720954294	ZWE2005	8	8.99	0	0.99	0.0416666666666667	1	198	2005	ZWE	13906	1	ZWE2005	NA	NA	NA	NA	0	0.0833333333333333	NA	NA	0.84876206456635	0.653691680335157	1.10225340088996	NA	NA
840	2873	8	8	8	8	0	8	0	0	0	0	1	1	1	1	0	1	0	0	0	0	-0.0442728529055543	0.0904876264035017	ZWE2005	8	8.99	0	0.99	0.5	1	198	2005	ZWE	14134	1	ZWE2005	NA	NA	NA	NA	0	1	NA	NA	0.956692885424022	0.796795068081224	1.13604590988524	NA	NA
841	2875	8	8	8	8	0	0	0	0	0	0	1	1	1	1	0	0	0	0	0	0	-0.063293386906978	0.0801987508147491	ZWE2005	8	8.99	0	0.99	2.5	1	198	2005	ZWE	14362	1	ZWE2005	NA	NA	NA	NA	0	5	NA	NA	0.9386680403738	0.804252229009152	1.10135006808171	NA	NA
842	2877	8	8	8	8	0	0	0	8	0	0	1	1	1	1	0	0	0	1	0	0	0.0859484096302908	0.137411823693837	ZWE2005	8	8.99	0	0.99	0.541666666666667	1	198	2005	ZWE	14590	1	ZWE2005	NA	NA	NA	NA	0.0833333333333333	1	NA	NA	1.08975010624401	0.835494565862701	1.43178642642542	NA	NA
843	2879	8	8	8	8	0	0	0	0	8	0	1	1	1	1	0	0	0	0	1	0	0.00928867563351835	0.100323021242117	ZWE2005	8	8.99	0	0.99	2.54166666666667	1	198	2005	ZWE	14818	1	ZWE2005	NA	NA	NA	NA	0.0833333333333333	5	NA	NA	1.00933194926215	0.830025840315036	1.22994296390801	NA	NA
844	2881	8	8	8	8	0	0	0	0	0	8	1	1	1	1	0	0	0	0	0	1	-0.135530650762455	0.184698402938313	ZWE2005	8	8.99	0	0.99	3	1	198	2005	ZWE	15046	1	ZWE2005	NA	NA	NA	NA	1	5	NA	NA	0.873252396666505	0.606690812341505	1.25142356048921	NA	NA
845	2883	8	8	8	8	0	0	8	0	0	0	1	1	1	1	0	0	1	0	0	0	0.0547886208127179	0.127890291972463	ZWE2010	8	8.99	0	0.99	0.0416666666666667	1	198	2010	ZWE	13908	1	ZWE2010	NA	NA	NA	NA	0	0.0833333333333333	NA	NA	1.0563173075811	0.821404453994674	1.35606929334665	NA	NA
846	2885	8	8	8	8	0	8	0	0	0	0	1	1	1	1	0	1	0	0	0	0	0.0230139729168609	0.102587072999296	ZWE2010	8	8.99	0	0.99	0.5	1	198	2010	ZWE	14136	1	ZWE2010	NA	NA	NA	NA	0	1	NA	NA	1.02328083766539	0.838860863682361	1.25411595243541	NA	NA
847	2887	8	8	8	8	0	0	0	0	0	0	1	1	1	1	0	0	0	0	0	0	-0.0607818059918762	0.0801896466940232	ZWE2010	8	8.99	0	0.99	2.5	1	198	2010	ZWE	14364	1	ZWE2010	NA	NA	NA	NA	0	5	NA	NA	0.941028544166912	0.807963553481112	1.10639290259503	NA	NA
848	2889	8	8	8	8	0	0	0	8	0	0	1	1	1	1	0	0	0	1	0	0	-0.00197461476130879	0.159535938354	ZWE2010	8	8.99	0	0.99	0.541666666666667	1	198	2010	ZWE	14592	1	ZWE2010	NA	NA	NA	NA	0.0833333333333333	1	NA	NA	0.998027333507848	0.722981120618045	1.35122110876049	NA	NA
849	2891	8	8	8	8	0	0	0	0	8	0	1	1	1	1	0	0	0	0	1	0	-0.143467563144946	0.111091256414475	ZWE2010	8	8.99	0	0.99	2.54166666666667	1	198	2010	ZWE	14820	1	ZWE2010	NA	NA	NA	NA	0.0833333333333333	5	NA	NA	0.866348901365225	0.694836176715709	1.07400918370512	NA	NA
850	2893	8	8	8	8	0	0	0	0	0	8	1	1	1	1	0	0	0	0	0	1	-0.25428835643151	0.160922850394902	ZWE2010	8	8.99	0	0.99	3	1	198	2010	ZWE	15048	1	ZWE2010	NA	NA	NA	NA	1	5	NA	NA	0.775468158572553	0.56300014139803	1.05795962793514	NA	NA
851	2895	8	8	8	8	0	0	8	0	0	0	1	1	1	1	0	0	1	0	0	0	-0.0931600833276149	0.0544741923548733	BEN2006	8	8.99	0	0.99	0.0416666666666667	1	200	2006	BEN	13694	1	BEN2006	NA	NA	NA	NA	0	0.0833333333333333	NA	NA	0.911047645083317	0.820233835974495	1.01549179320845	NA	NA
852	2897	8	8	8	8	0	8	0	0	0	0	1	1	1	1	0	1	0	0	0	0	-0.0990740624815146	0.040518124633658	BEN2006	8	8.99	0	0.99	0.5	1	200	2006	BEN	13922	1	BEN2006	NA	NA	NA	NA	0	1	NA	NA	0.90567562895503	0.83461475221785	0.978285248223785	NA	NA
853	2899	8	8	8	8	0	0	0	0	0	0	1	1	1	1	0	0	0	0	0	0	-0.107050025302646	0.0328889105288834	BEN2006	8	8.99	0	0.99	2.5	1	200	2006	BEN	14150	1	BEN2006	NA	NA	NA	NA	0	5	NA	NA	0.898480725095854	0.842068606705721	0.957940838499602	NA	NA
854	2901	8	8	8	8	0	0	0	8	0	0	1	1	1	1	0	0	0	1	0	0	-0.110539361523405	0.0589526578628438	BEN2006	8	8.99	0	0.99	0.541666666666667	1	200	2006	BEN	14378	1	BEN2006	NA	NA	NA	NA	0.0833333333333333	1	NA	NA	0.895351087113109	0.795518081052964	1.00233543942756	NA	NA
855	2903	8	8	8	8	0	0	0	0	8	0	1	1	1	1	0	0	0	0	1	0	-0.122031078649421	0.0396580577735982	BEN2006	8	8.99	0	0.99	2.54166666666667	1	200	2006	BEN	14606	1	BEN2006	NA	NA	NA	NA	0.0833333333333333	5	NA	NA	0.885120859714267	0.817817524193047	0.955370117156322	NA	NA
856	2905	8	8	8	8	0	0	0	0	0	8	1	1	1	1	0	0	0	0	0	1	-0.137853178362178	0.0552389252440443	BEN2006	8	8.99	0	0.99	3	1	200	2006	BEN	14834	1	BEN2006	NA	NA	NA	NA	1	5	NA	NA	0.871226597271844	0.78350669226336	0.972933943353466	NA	NA
857	2907	8	8	8	8	0	0	8	0	0	0	1	1	1	1	0	0	1	0	0	0	0.0404248364012309	0.0700145403408187	BEN2011	8	8.99	0	0.99	0.0416666666666667	1	200	2011	BEN	13696	1	BEN2011	NA	NA	NA	NA	0	0.0833333333333333	NA	NA	1.04125304243523	0.906916174143191	1.19333480381042	NA	NA
858	2909	8	8	8	8	0	8	0	0	0	0	1	1	1	1	0	1	0	0	0	0	0.0139563728832112	0.0518849280348992	BEN2011	8	8.99	0	0.99	0.5	1	200	2011	BEN	13924	1	BEN2011	NA	NA	NA	NA	0	1	NA	NA	1.01405421771165	0.913328870714427	1.11932929652136	NA	NA
859	2911	8	8	8	8	0	0	0	0	0	0	1	1	1	1	0	0	0	0	0	0	0.00645365153602535	0.0455259306059203	BEN2011	8	8.99	0	0.99	2.5	1	200	2011	BEN	14152	1	BEN2011	NA	NA	NA	NA	0	5	NA	NA	1.00647452121616	0.92009882020762	1.09986500169041	NA	NA
860	2913	8	8	8	8	0	0	0	8	0	0	1	1	1	1	0	0	0	1	0	0	-0.0322926666913683	0.0839504862884901	BEN2011	8	8.99	0	0.99	0.541666666666667	1	200	2011	BEN	14380	1	BEN2011	NA	NA	NA	NA	0.0833333333333333	1	NA	NA	0.968223173936337	0.815763803207493	1.13366470102825	NA	NA
861	2915	8	8	8	8	0	0	0	0	8	0	1	1	1	1	0	0	0	0	1	0	-0.0225250700724082	0.0583605164664705	BEN2011	8	8.99	0	0.99	2.54166666666667	1	200	2011	BEN	14608	1	BEN2011	NA	NA	NA	NA	0.0833333333333333	5	NA	NA	0.977726725206283	0.870240037698313	1.09394127626958	NA	NA
862	2917	8	8	8	8	0	0	0	0	0	8	1	1	1	1	0	0	0	0	0	1	-0.0142864575709873	0.0775832070215118	BEN2011	8	8.99	0	0.99	3	1	200	2011	BEN	14836	1	BEN2011	NA	NA	NA	NA	1	5	NA	NA	0.985815109610279	0.850403721214338	1.1526712736625	NA	NA
863	2919	8	8	8	8	0	0	8	0	0	0	1	1	1	1	0	0	1	0	0	0	-0.107861705871301	0.0895665049482363	BEN2017	8	8.99	0	0.99	0.0416666666666667	1	200	2017	BEN	13698	1	BEN2017	NA	NA	NA	NA	0	0.0833333333333333	NA	NA	0.897751741640858	0.755756101959671	1.07365007478631	NA	NA
864	2921	8	8	8	8	0	8	0	0	0	0	1	1	1	1	0	1	0	0	0	0	-0.154249980153739	0.0725044271408789	BEN2017	8	8.99	0	0.99	0.5	1	200	2017	BEN	13926	1	BEN2017	NA	NA	NA	NA	0	1	NA	NA	0.857057746803115	0.74077404640016	0.984282552372427	NA	NA
865	2923	8	8	8	8	0	0	0	0	0	0	1	1	1	1	0	0	0	0	0	0	-0.147877012122353	0.0587987965632451	BEN2017	8	8.99	0	0.99	2.5	1	200	2017	BEN	14154	1	BEN2017	NA	NA	NA	NA	0	5	NA	NA	0.862537190037331	0.768887238134176	0.968197027011108	NA	NA
866	2925	8	8	8	8	0	0	0	8	0	0	1	1	1	1	0	0	0	1	0	0	-0.214920530574532	0.110389967004868	BEN2017	8	8.99	0	0.99	0.541666666666667	1	200	2017	BEN	14382	1	BEN2017	NA	NA	NA	NA	0.0833333333333333	1	NA	NA	0.806605538109073	0.647183847199491	0.997606667733765	NA	NA
867	2927	8	8	8	8	0	0	0	0	8	0	1	1	1	1	0	0	0	0	1	0	-0.179918524893354	0.073134790489585	BEN2017	8	8.99	0	0.99	2.54166666666667	1	200	2017	BEN	14610	1	BEN2017	NA	NA	NA	NA	0.0833333333333333	5	NA	NA	0.835338267913243	0.722328833352004	0.962148554963874	NA	NA
868	2929	8	8	8	8	0	0	0	0	0	8	1	1	1	1	0	0	0	0	0	1	-0.144586652240448	0.0964582570190207	BEN2017	8	8.99	0	0.99	3	1	200	2017	BEN	14838	1	BEN2017	NA	NA	NA	NA	1	5	NA	NA	0.865379922045029	0.718941767157541	1.04931907262347	NA	NA
869	2931	8	8	8	8	0	0	8	0	0	0	1	1	1	1	0	0	1	0	0	0	-0.185101139525681	0.109368442350384	BFA2003	8	8.99	0	0.99	0.0416666666666667	1	201	2003	BFA	13700	1	BFA2003	NA	NA	NA	NA	0	0.0833333333333333	NA	NA	0.83102023060969	0.672204016722363	1.03203327090788	NA	NA
870	2933	8	8	8	8	0	8	0	0	0	0	1	1	1	1	0	1	0	0	0	0	-0.160667942709876	0.0757989329496122	BFA2003	8	8.99	0	0.99	0.5	1	201	2003	BFA	13928	1	BFA2003	NA	NA	NA	NA	0	1	NA	NA	0.851574795783184	0.730787856372682	0.983635129203551	NA	NA
871	2935	8	8	8	8	0	0	0	0	0	0	1	1	1	1	0	0	0	0	0	0	-0.159870619382106	0.0590623299740818	BFA2003	8	8.99	0	0.99	2.5	1	201	2003	BFA	14156	1	BFA2003	NA	NA	NA	NA	0	5	NA	NA	0.852254046988634	0.759400820462149	0.957239921499522	NA	NA
872	2937	8	8	8	8	0	0	0	8	0	0	1	1	1	1	0	0	0	1	0	0	-0.146552271984549	0.0984778834285952	BFA2003	8	8.99	0	0.99	0.541666666666667	1	201	2003	BFA	14384	1	BFA2003	NA	NA	NA	NA	0.0833333333333333	1	NA	NA	0.863680584856611	0.708437737372973	1.04220660374643	NA	NA
873	2939	8	8	8	8	0	0	0	0	8	0	1	1	1	1	0	0	0	0	1	0	-0.159202667674322	0.0689609549222178	BFA2003	8	8.99	0	0.99	2.54166666666667	1	201	2003	BFA	14612	1	BFA2003	NA	NA	NA	NA	0.0833333333333333	5	NA	NA	0.852823501697736	0.743624476385884	0.974440163364301	NA	NA
874	2941	8	8	8	8	0	0	0	0	0	8	1	1	1	1	0	0	0	0	0	1	-0.169438872879013	0.0927783016069164	BFA2003	8	8.99	0	0.99	3	1	201	2003	BFA	14840	1	BFA2003	NA	NA	NA	NA	1	5	NA	NA	0.844138352650535	0.704415293750796	1.01339264009296	NA	NA
875	2949	8	8	8	8	0	0	8	0	0	0	1	1	1	1	0	0	1	0	0	0	0.0216403110243284	0.126564242757055	BFA2010	8	8.99	0	0.99	0.0416666666666667	1	201	2010	BFA	13702	1	BFA2010	NA	NA	NA	NA	0	0.0833333333333333	NA	NA	1.02187616076978	0.794997358049582	1.30566872707645	NA	NA
876	2951	8	8	8	8	0	8	0	0	0	0	1	1	1	1	0	1	0	0	0	0	-0.0732774023551922	0.0958068107250445	BFA2010	8	8.99	0	0.99	0.5	1	201	2010	BFA	13930	1	BFA2010	NA	NA	NA	NA	0	1	NA	NA	0.9293429923302	0.768546911290131	1.11885856008134	NA	NA
877	2953	8	8	8	8	0	0	0	0	0	0	1	1	1	1	0	0	0	0	0	0	-0.217898899664446	0.0802612590915715	BFA2010	8	8.99	0	0.99	2.5	1	201	2010	BFA	14158	1	BFA2010	NA	NA	NA	NA	0	5	NA	NA	0.804206743128273	0.688161149108416	0.942604863838682	NA	NA
878	2955	8	8	8	8	0	0	0	8	0	0	1	1	1	1	0	0	0	1	0	0	-0.182156741195826	0.136245275669477	BFA2010	8	8.99	0	0.99	0.541666666666667	1	201	2010	BFA	14386	1	BFA2010	NA	NA	NA	NA	0.0833333333333333	1	NA	NA	0.833470690984138	0.628388690046964	1.0719560994946	NA	NA
879	2957	8	8	8	8	0	0	0	0	8	0	1	1	1	1	0	0	0	0	1	0	-0.369191241183757	0.100701474965999	BFA2010	8	8.99	0	0.99	2.54166666666667	1	201	2010	BFA	14614	1	BFA2010	NA	NA	NA	NA	0.0833333333333333	5	NA	NA	0.691293194079345	0.564981583166937	0.838439911095867	NA	NA
880	2959	8	8	8	8	0	0	0	0	0	8	1	1	1	1	0	0	0	0	0	1	-0.559084538938248	0.13878059114976	BFA2010	8	8.99	0	0.99	3	1	201	2010	BFA	14842	1	BFA2010	NA	NA	NA	NA	1	5	NA	NA	0.571732222934237	0.437706478292694	0.754132786677609	NA	NA
881	2964	8	8	8	8	0	0	8	0	0	0	1	1	1	1	0	0	1	0	0	0	-0.419401562180234	0.119131988924366	CMR2004	8	8.99	0	0.99	0.0416666666666667	1	202	2004	CMR	13716	1	CMR2004	NA	NA	NA	NA	0	0.0833333333333333	NA	NA	0.657440139158238	0.52050768494677	0.830312427864543	NA	NA
882	2966	8	8	8	8	0	8	0	0	0	0	1	1	1	1	0	1	0	0	0	0	-0.287911655281573	0.0858726462604329	CMR2004	8	8.99	0	0.99	0.5	1	202	2004	CMR	13944	1	CMR2004	NA	NA	NA	NA	0	1	NA	NA	0.749827832641747	0.634416133424808	0.888314524321195	NA	NA
883	2968	8	8	8	8	0	0	0	0	0	0	1	1	1	1	0	0	0	0	0	0	-0.157112675402931	0.0684621155753778	CMR2004	8	8.99	0	0.99	2.5	1	202	2004	CMR	14172	1	CMR2004	NA	NA	NA	NA	0	5	NA	NA	0.85460776011882	0.747998542175109	0.978257103073388	NA	NA
884	2970	8	8	8	8	0	0	0	8	0	0	1	1	1	1	0	0	0	1	0	0	-0.184475510004417	0.118356512731574	CMR2004	8	8.99	0	0.99	0.541666666666667	1	202	2004	CMR	14400	1	CMR2004	NA	NA	NA	NA	0.0833333333333333	1	NA	NA	0.831540304068417	0.655785026293918	1.04293127516044	NA	NA
885	2972	8	8	8	8	0	0	0	0	8	0	1	1	1	1	0	0	0	0	1	0	-0.0443737069219098	0.0820232764100572	CMR2004	8	8.99	0	0.99	2.54166666666667	1	202	2004	CMR	14628	1	CMR2004	NA	NA	NA	NA	0.0833333333333333	5	NA	NA	0.956596403969461	0.810993851082321	1.11855361634528	NA	NA
886	2974	8	8	8	8	0	0	0	0	0	8	1	1	1	1	0	0	0	0	0	1	0.135984113139296	0.110796624702304	CMR2004	8	8.99	0	0.99	3	1	202	2004	CMR	14856	1	CMR2004	NA	NA	NA	NA	1	5	NA	NA	1.14566369245079	0.926415585067529	1.43030887834136	NA	NA
887	2976	8	8	8	8	0	0	8	0	0	0	1	1	1	1	0	0	1	0	0	0	-0.240295172736541	0.0958527731975024	CMR2011	8	8.99	0	0.99	0.0416666666666667	1	202	2011	CMR	13718	1	CMR2011	NA	NA	NA	NA	0	0.0833333333333333	NA	NA	0.786395704233033	0.650415289862902	0.947051938791415	NA	NA
888	2978	8	8	8	8	0	8	0	0	0	0	1	1	1	1	0	1	0	0	0	0	-0.171316202140723	0.070231232810289	CMR2011	8	8.99	0	0.99	0.5	1	202	2011	CMR	13946	1	CMR2011	NA	NA	NA	NA	0	1	NA	NA	0.842555113615649	0.733634468315949	0.966148295671667	NA	NA
889	2980	8	8	8	8	0	0	0	0	0	0	1	1	1	1	0	0	0	0	0	0	-0.130556288243075	0.0551852845737353	CMR2011	8	8.99	0	0.99	2.5	1	202	2011	CMR	14174	1	CMR2011	NA	NA	NA	NA	0	5	NA	NA	0.877607092597069	0.787470239672382	0.977650158232899	NA	NA
890	2982	8	8	8	8	0	0	0	8	0	0	1	1	1	1	0	0	0	1	0	0	-0.114378424849594	0.0957624984868351	CMR2011	8	8.99	0	0.99	0.541666666666667	1	202	2011	CMR	14402	1	CMR2011	NA	NA	NA	NA	0.0833333333333333	1	NA	NA	0.89192036717966	0.730903630531672	1.06387226685798	NA	NA
891	2984	8	8	8	8	0	0	0	0	8	0	1	1	1	1	0	0	0	0	1	0	-0.100625227189068	0.065551983328866	CMR2011	8	8.99	0	0.99	2.54166666666667	1	202	2011	CMR	14630	1	CMR2011	NA	NA	NA	NA	0.0833333333333333	5	NA	NA	0.904271865898228	0.793068927625978	1.02543676457163	NA	NA
892	2986	8	8	8	8	0	0	0	0	0	8	1	1	1	1	0	0	0	0	0	1	-0.0805960882919567	0.084824431391468	CMR2011	8	8.99	0	0.99	3	1	202	2011	CMR	14858	1	CMR2011	NA	NA	NA	NA	1	5	NA	NA	0.922566251509287	0.782654540668644	1.09138539201339	NA	NA
893	2988	8	8	8	8	0	0	8	0	0	0	1	1	1	1	0	0	1	0	0	0	-0.472600889935667	0.107969936204992	TCD2004	8	8.99	0	0.99	0.0416666666666667	1	204	2004	TCD	13878	1	TCD2004	NA	NA	NA	NA	0	0.0833333333333333	NA	NA	0.623378818295891	0.504435704023247	0.770224889619767	NA	NA
894	2990	8	8	8	8	0	8	0	0	0	0	1	1	1	1	0	1	0	0	0	0	-0.224072046221498	0.0677730859606887	TCD2004	8	8.99	0	0.99	0.5	1	204	2004	TCD	14106	1	TCD2004	NA	NA	NA	NA	0	1	NA	NA	0.799257548808584	0.697925154382517	0.910307418783414	NA	NA
895	2992	8	8	8	8	0	0	0	0	0	0	1	1	1	1	0	0	0	0	0	0	-0.18377301044663	0.0523734681463085	TCD2004	8	8.99	0	0.99	2.5	1	204	2004	TCD	14334	1	TCD2004	NA	NA	NA	NA	0	5	NA	NA	0.832124665997274	0.751354884913517	0.922587373360389	NA	NA
896	2994	8	8	8	8	0	0	0	8	0	0	1	1	1	1	0	0	0	1	0	0	-0.0623024927021354	0.0826078789985359	TCD2004	8	8.99	0	0.99	0.541666666666667	1	204	2004	TCD	14562	1	TCD2004	NA	NA	NA	NA	0.0833333333333333	1	NA	NA	0.939598622073142	0.793461165773552	1.09688265332379	NA	NA
897	2996	8	8	8	8	0	0	0	0	8	0	1	1	1	1	0	0	0	0	1	0	-0.0923655193827263	0.059786362444486	TCD2004	8	8.99	0	0.99	2.54166666666667	1	204	2004	TCD	14790	1	TCD2004	NA	NA	NA	NA	0.0833333333333333	5	NA	NA	0.911771818357063	0.809157280614045	1.02285790146967	NA	NA
898	2998	8	8	8	8	0	0	0	0	0	8	1	1	1	1	0	0	0	0	0	1	-0.120479555229827	0.0823942426559478	TCD2004	8	8.99	0	0.99	3	1	204	2004	TCD	15018	1	TCD2004	NA	NA	NA	NA	1	5	NA	NA	0.886495211350963	0.753167217668069	1.04030862505597	NA	NA
899	3000	8	8	8	8	0	0	8	0	0	0	1	1	1	1	0	0	1	0	0	0	0.0920762802065806	0.0663291235450262	TCD2014	8	8.99	0	0.99	0.0416666666666667	1	204	2014	TCD	13880	1	TCD2014	NA	NA	NA	NA	0	0.0833333333333333	NA	NA	1.09644845620571	0.96326751387728	1.24930331848	NA	NA
900	3002	8	8	8	8	0	8	0	0	0	0	1	1	1	1	0	1	0	0	0	0	0.0200642276346437	0.0458927280329537	TCD2014	8	8.99	0	0.99	0.5	1	204	2014	TCD	14108	1	TCD2014	NA	NA	NA	NA	0	1	NA	NA	1.02026686724999	0.930651936539658	1.11408067990482	NA	NA
901	3004	8	8	8	8	0	0	0	0	0	0	1	1	1	1	0	0	0	0	0	0	-0.00666189024780323	0.0356690471189996	TCD2014	8	8.99	0	0.99	2.5	1	204	2014	TCD	14336	1	TCD2014	NA	NA	NA	NA	0	5	NA	NA	0.993360250948344	0.926240545004329	1.06524130872682	NA	NA
902	3006	8	8	8	8	0	0	0	8	0	0	1	1	1	1	0	0	0	1	0	0	-0.0245007933724643	0.0604183169178333	TCD2014	8	8.99	0	0.99	0.541666666666667	1	204	2014	TCD	14564	1	TCD2014	NA	NA	NA	NA	0.0833333333333333	1	NA	NA	0.975796914747697	0.86118790646211	1.09133012022092	NA	NA
903	3008	8	8	8	8	0	0	0	0	8	0	1	1	1	1	0	0	0	0	1	0	-0.040536558914493	0.0419825729405579	TCD2014	8	8.99	0	0.99	2.54166666666667	1	204	2014	TCD	14792	1	TCD2014	NA	NA	NA	NA	0.0833333333333333	5	NA	NA	0.960274057292526	0.883307291853587	1.04132043399303	NA	NA
904	3010	8	8	8	8	0	0	0	0	0	8	1	1	1	1	0	0	0	0	0	1	-0.0416153167373993	0.0553032096335959	TCD2014	8	8.99	0	0.99	3	1	204	2014	TCD	15020	1	TCD2014	NA	NA	NA	NA	1	5	NA	NA	0.959238712684539	0.860128075698009	1.06834914955553	NA	NA
905	3012	8	8	8	8	0	0	8	0	0	0	1	1	1	1	0	0	1	0	0	0	-0.038977597602613	0.0929769599407765	CIV2011	8	8.99	0	0.99	0.0416666666666667	1	205	2011	CIV	13714	1	CIV2011	NA	NA	NA	NA	0	0.0833333333333333	NA	NA	0.961772254909278	0.801452378990478	1.15389128831019	NA	NA
906	3014	8	8	8	8	0	8	0	0	0	0	1	1	1	1	0	1	0	0	0	0	-0.0548490522656725	0.0713488287974695	CIV2011	8	8.99	0	0.99	0.5	1	205	2011	CIV	13942	1	CIV2011	NA	NA	NA	NA	0	1	NA	NA	0.94662802852562	0.820429249070413	1.0851951229819	NA	NA
907	3016	8	8	8	8	0	0	0	0	0	0	1	1	1	1	0	0	0	0	0	0	-0.101783024322998	0.0616859178640479	CIV2011	8	8.99	0	0.99	2.5	1	205	2011	CIV	14170	1	CIV2011	NA	NA	NA	NA	0	5	NA	NA	0.903225508375354	0.799498505840196	1.01820185308832	NA	NA
908	3018	8	8	8	8	0	0	0	8	0	0	1	1	1	1	0	0	0	1	0	0	-0.0741328104667521	0.104269872739341	CIV2011	8	8.99	0	0.99	0.541666666666667	1	205	2011	CIV	14398	1	CIV2011	NA	NA	NA	NA	0.0833333333333333	1	NA	NA	0.92854836471005	0.751816723830203	1.13142194276989	NA	NA
909	3020	8	8	8	8	0	0	0	0	8	0	1	1	1	1	0	0	0	0	1	0	-0.160043879970846	0.0809548020702573	CIV2011	8	8.99	0	0.99	2.54166666666667	1	205	2011	CIV	14626	1	CIV2011	NA	NA	NA	NA	0.0833333333333333	5	NA	NA	0.852106397741964	0.725783973540664	0.996844946248418	NA	NA
910	3022	8	8	8	8	0	0	0	0	0	8	1	1	1	1	0	0	0	0	0	1	-0.286407403091586	0.122937030674104	CIV2011	8	8.99	0	0.99	3	1	205	2011	CIV	14854	1	CIV2011	NA	NA	NA	NA	1	5	NA	NA	0.750956611572353	0.590396872826493	0.955952415099086	NA	NA
911	3028	0	0	0	0	0	0	0	9.5	0	0	0	0	0	0	0	0	0	1	0	0	0	0.267517094441902	study_121	1	18.99	0	0.99	0.536666666666667	1	207	2000	GHA	1524	1	study_121	Ghana|GHA	0	01.04.1991	15.08.1992	0.0833333333333333	0.99	Case-control	Odds ratio (OR)	1	0.518962307174482	1.48103769282552	NA	NA
912	3031	8	8	8	8	0	0	8	0	0	0	1	1	1	1	0	0	1	0	0	0	0.0402882316895624	0.0750145087718107	GHA2003	8	8.99	0	0.99	0.0416666666666667	1	207	2003	GHA	13744	1	GHA2003	NA	NA	NA	NA	0	0.0833333333333333	NA	NA	1.04111081207848	0.900720923927905	1.20864157621468	NA	NA
913	3033	8	8	8	8	0	8	0	0	0	0	1	1	1	1	0	1	0	0	0	0	-0.0884906245337262	0.0593525489444137	GHA2003	8	8.99	0	0.99	0.5	1	207	2003	GHA	13972	1	GHA2003	NA	NA	NA	NA	0	1	NA	NA	0.91531169216967	0.814183797240376	1.0274631967825	NA	NA
914	3035	8	8	8	8	0	0	0	0	0	0	1	1	1	1	0	0	0	0	0	0	-0.100648810564058	0.0498683834958365	GHA2003	8	8.99	0	0.99	2.5	1	207	2003	GHA	14200	1	GHA2003	NA	NA	NA	NA	0	5	NA	NA	0.904250540367186	0.820552782935696	0.997709649854248	NA	NA
915	3037	8	8	8	8	0	0	0	8	0	0	1	1	1	1	0	0	0	1	0	0	-0.266120542347988	0.0880639085517637	GHA2003	8	8.99	0	0.99	0.541666666666667	1	207	2003	GHA	14428	1	GHA2003	NA	NA	NA	NA	0.0833333333333333	1	NA	NA	0.766346744697132	0.639880616439706	0.90369520747075	NA	NA
916	3039	8	8	8	8	0	0	0	0	8	0	1	1	1	1	0	0	0	0	1	0	-0.205700273494321	0.0642095458078908	GHA2003	8	8.99	0	0.99	2.54166666666667	1	207	2003	GHA	14656	1	GHA2003	NA	NA	NA	NA	0.0833333333333333	5	NA	NA	0.814077040186479	0.716490216614655	0.921558273098818	NA	NA
917	3041	8	8	8	8	0	0	0	0	0	8	1	1	1	1	0	0	0	0	0	1	-0.168916139839743	0.0885492369384264	GHA2003	8	8.99	0	0.99	3	1	207	2003	GHA	14884	1	GHA2003	NA	NA	NA	NA	1	5	NA	NA	0.844579727007609	0.710761135608791	1.00571039010384	NA	NA
918	3043	8	8	8	8	0	0	8	0	0	0	1	1	1	1	0	0	1	0	0	0	0.000873417341169393	0.0905639505868991	GHA2008	8	8.99	0	0.99	0.0416666666666667	1	207	2008	GHA	13746	1	GHA2008	NA	NA	NA	NA	0	0.0833333333333333	NA	NA	1.00087379888117	0.835122511362184	1.1910482974919	NA	NA
919	3045	8	8	8	8	0	8	0	0	0	0	1	1	1	1	0	1	0	0	0	0	-0.0224359078548226	0.0737691399344772	GHA2008	8	8.99	0	0.99	0.5	1	207	2008	GHA	13974	1	GHA2008	NA	NA	NA	NA	0	1	NA	NA	0.977813905375826	0.845131520543827	1.12852560950495	NA	NA
920	3047	8	8	8	8	0	0	0	0	0	0	1	1	1	1	0	0	0	0	0	0	-0.0516209149042367	0.0643528688890262	GHA2008	8	8.99	0	0.99	2.5	1	207	2008	GHA	14202	1	GHA2008	NA	NA	NA	NA	0	5	NA	NA	0.949688811487802	0.838065072140589	1.07853508353089	NA	NA
921	3049	8	8	8	8	0	0	0	8	0	0	1	1	1	1	0	0	0	1	0	0	-0.0870693622867919	0.112592167118541	GHA2008	8	8.99	0	0.99	0.541666666666667	1	207	2008	GHA	14430	1	GHA2008	NA	NA	NA	NA	0.0833333333333333	1	NA	NA	0.916613515018623	0.725318498852068	1.12774141330413	NA	NA
922	3051	8	8	8	8	0	0	0	0	8	0	1	1	1	1	0	0	0	0	1	0	-0.117239076882846	0.0852967135778476	GHA2008	8	8.99	0	0.99	2.54166666666667	1	207	2008	GHA	14658	1	GHA2008	NA	NA	NA	NA	0.0833333333333333	5	NA	NA	0.889372539329725	0.750180935667794	1.04804053463209	NA	NA
923	3053	8	8	8	8	0	0	0	0	0	8	1	1	1	1	0	0	0	0	0	1	-0.178037688234414	0.119617688517052	GHA2008	8	8.99	0	0.99	3	1	207	2008	GHA	14886	1	GHA2008	NA	NA	NA	NA	1	5	NA	NA	0.836910881200911	0.663901946079981	1.06107285859004	NA	NA
924	3055	8	8	8	8	0	0	8	0	0	0	1	1	1	1	0	0	1	0	0	0	0.027257316417385	0.0993254715295836	GHA2014	8	8.99	0	0.99	0.0416666666666667	1	207	2014	GHA	13748	1	GHA2014	NA	NA	NA	NA	0	0.0833333333333333	NA	NA	1.02763219538065	0.848949121906992	1.25307411831122	NA	NA
925	3057	8	8	8	8	0	8	0	0	0	0	1	1	1	1	0	1	0	0	0	0	-0.0241352078149121	0.0795374619007737	GHA2014	8	8.99	0	0.99	0.5	1	207	2014	GHA	13976	1	GHA2014	NA	NA	NA	NA	0	1	NA	NA	0.976153717223775	0.832826483010586	1.13752731919436	NA	NA
926	3059	8	8	8	8	0	0	0	0	0	0	1	1	1	1	0	0	0	0	0	0	-0.0504105123213865	0.0699201699837125	GHA2014	8	8.99	0	0.99	2.5	1	207	2014	GHA	14204	1	GHA2014	NA	NA	NA	NA	0	5	NA	NA	0.95083901324129	0.830372799596498	1.09221368831019	NA	NA
927	3061	8	8	8	8	0	0	0	8	0	0	1	1	1	1	0	0	0	1	0	0	-0.136785571772459	0.121157111319452	GHA2014	8	8.99	0	0.99	0.541666666666667	1	207	2014	GHA	14432	1	GHA2014	NA	NA	NA	NA	0.0833333333333333	1	NA	NA	0.872157221209963	0.678783925454805	1.09142420083336	NA	NA
928	3063	8	8	8	8	0	0	0	0	8	0	1	1	1	1	0	0	0	0	1	0	-0.139332589641212	0.0903775714867948	GHA2014	8	8.99	0	0.99	2.54166666666667	1	207	2014	GHA	14660	1	GHA2014	NA	NA	NA	NA	0.0833333333333333	5	NA	NA	0.869938647755674	0.727073756584573	1.0361922819799	NA	NA
929	3065	8	8	8	8	0	0	0	0	0	8	1	1	1	1	0	0	0	0	0	1	-0.137249498040827	0.129826291801521	GHA2014	8	8.99	0	0.99	3	1	207	2014	GHA	14888	1	GHA2014	NA	NA	NA	NA	1	5	NA	NA	0.871752698406529	0.67361815841669	1.1205584809311	NA	NA
930	3067	8	8	8	8	0	0	8	0	0	0	1	1	1	1	0	0	1	0	0	0	0.118667593335776	0.0751913623999956	GIN2005	8	8.99	0	0.99	0.0416666666666667	1	208	2005	GIN	13750	1	GIN2005	NA	NA	NA	NA	0	0.0833333333333333	NA	NA	1.1259955676429	0.974556396729288	1.30862537128182	NA	NA
931	3069	8	8	8	8	0	8	0	0	0	0	1	1	1	1	0	1	0	0	0	0	-0.0530160559280234	0.0607786824905675	GIN2005	8	8.99	0	0.99	0.5	1	208	2005	GIN	13978	1	GIN2005	NA	NA	NA	NA	0	1	NA	NA	0.948364785483321	0.839558649585367	1.06542469357042	NA	NA
932	3071	8	8	8	8	0	0	0	0	0	0	1	1	1	1	0	0	0	0	0	0	-0.0813984684945251	0.0506746283905795	GIN2005	8	8.99	0	0.99	2.5	1	208	2005	GIN	14206	1	GIN2005	NA	NA	NA	NA	0	5	NA	NA	0.921826299514633	0.833658308596357	1.01685332228941	NA	NA
933	3073	8	8	8	8	0	0	0	8	0	0	1	1	1	1	0	0	0	1	0	0	-0.299390751632289	0.0987825229192748	GIN2005	8	8.99	0	0.99	0.541666666666667	1	208	2005	GIN	14434	1	GIN2005	NA	NA	NA	NA	0.0833333333333333	1	NA	NA	0.741269700491142	0.606837319895479	0.893805543115861	NA	NA
934	3075	8	8	8	8	0	0	0	0	8	0	1	1	1	1	0	0	0	0	1	0	-0.230191053938275	0.0674280778427705	GIN2005	8	8.99	0	0.99	2.54166666666667	1	208	2005	GIN	14662	1	GIN2005	NA	NA	NA	NA	0.0833333333333333	5	NA	NA	0.794381818229438	0.693788218427017	0.903688587609446	NA	NA
935	3077	8	8	8	8	0	0	0	0	0	8	1	1	1	1	0	0	0	0	0	1	-0.174922965330879	0.0912883896085946	GIN2005	8	8.99	0	0.99	3	1	208	2005	GIN	14890	1	GIN2005	NA	NA	NA	NA	1	5	NA	NA	0.839521690553919	0.704536525982746	1.00766460883647	NA	NA
936	3079	8	8	8	8	0	0	8	0	0	0	1	1	1	1	0	0	1	0	0	0	-0.20615476994316	0.0861409493519819	GIN2012	8	8.99	0	0.99	0.0416666666666667	1	208	2012	GIN	13752	1	GIN2012	NA	NA	NA	NA	0	0.0833333333333333	NA	NA	0.813707129130631	0.689663732162021	0.966688830906271	NA	NA
937	3081	8	8	8	8	0	8	0	0	0	0	1	1	1	1	0	1	0	0	0	0	-0.146652475650284	0.0638307024967478	GIN2012	8	8.99	0	0.99	0.5	1	208	2012	GIN	13980	1	GIN2012	NA	NA	NA	NA	0	1	NA	NA	0.863594045231851	0.759389409373732	0.975286286856758	NA	NA
938	3083	8	8	8	8	0	0	0	0	0	0	1	1	1	1	0	0	0	0	0	0	-0.0894412205160538	0.0508671266893566	GIN2012	8	8.99	0	0.99	2.5	1	208	2012	GIN	14208	1	GIN2012	NA	NA	NA	NA	0	5	NA	NA	0.914442013974304	0.826971455807215	1.00945848814347	NA	NA
939	3085	8	8	8	8	0	0	0	8	0	0	1	1	1	1	0	0	0	1	0	0	-0.0820557146737275	0.0905137017477923	GIN2012	8	8.99	0	0.99	0.541666666666667	1	208	2012	GIN	14436	1	GIN2012	NA	NA	NA	NA	0.0833333333333333	1	NA	NA	0.921220631759601	0.768515973352638	1.0958384518736	NA	NA
940	3087	8	8	8	8	0	0	0	0	8	0	1	1	1	1	0	0	0	0	1	0	-0.0315573542695422	0.0604477501922329	GIN2012	8	8.99	0	0.99	2.54166666666667	1	208	2012	GIN	14664	1	GIN2012	NA	NA	NA	NA	0.0833333333333333	5	NA	NA	0.968935382278963	0.858711366635394	1.08831731571962	NA	NA
941	3089	8	8	8	8	0	0	0	0	0	8	1	1	1	1	0	0	0	0	0	1	0.0234101624949614	0.0842342321154686	GIN2012	8	8.99	0	0.99	3	1	208	2012	GIN	14892	1	GIN2012	NA	NA	NA	NA	1	5	NA	NA	1.0236863311896	0.869632521858773	1.20987088180147	NA	NA
942	3091	8	8	8	8	0	0	8	0	0	0	1	1	1	1	0	0	1	0	0	0	0.015905823533416	0.0862446003136746	GIN2018	8	8.99	0	0.99	0.0416666666666667	1	208	2018	GIN	13754	1	GIN2018	NA	NA	NA	NA	0	0.0833333333333333	NA	NA	1.01603299450289	0.861871010838351	1.20855952390247	NA	NA
943	3093	8	8	8	8	0	8	0	0	0	0	1	1	1	1	0	1	0	0	0	0	-0.0253686005730821	0.0678926310396833	GIN2018	8	8.99	0	0.99	0.5	1	208	2018	GIN	13982	1	GIN2018	NA	NA	NA	NA	0	1	NA	NA	0.974950478483601	0.851444678662717	1.11106427626842	NA	NA
944	3095	8	8	8	8	0	0	0	0	0	0	1	1	1	1	0	0	0	0	0	0	-0.0288695786026251	0.0567778624682838	GIN2018	8	8.99	0	0.99	2.5	1	208	2018	GIN	14210	1	GIN2018	NA	NA	NA	NA	0	5	NA	NA	0.971543166221464	0.867948974971803	1.08431328572229	NA	NA
945	3097	8	8	8	8	0	0	0	8	0	0	1	1	1	1	0	0	0	1	0	0	-0.097848036467526	0.106569562041989	GIN2018	8	8.99	0	0.99	0.541666666666667	1	208	2018	GIN	14438	1	GIN2018	NA	NA	NA	NA	0.0833333333333333	1	NA	NA	0.906786691793163	0.730712855156158	1.10962040104838	NA	NA
946	3099	8	8	8	8	0	0	0	0	8	0	1	1	1	1	0	0	0	0	1	0	-0.0700166344395612	0.0711615189470476	GIN2018	8	8.99	0	0.99	2.54166666666667	1	208	2018	GIN	14666	1	GIN2018	NA	NA	NA	NA	0.0833333333333333	5	NA	NA	0.932378310186302	0.80710555636264	1.0667880760439	NA	NA
947	3101	8	8	8	8	0	0	0	0	0	8	1	1	1	1	0	0	0	0	0	1	-0.044035957298343	0.0989729414980781	GIN2018	8	8.99	0	0.99	3	1	208	2018	GIN	14894	1	GIN2018	NA	NA	NA	NA	1	5	NA	NA	0.956919548612726	0.790183631589597	1.16472384405687	NA	NA
948	3103	8	8	8	8	0	0	8	0	0	0	1	1	1	1	0	0	1	0	0	0	0.00201783636450812	0.0575586916794699	LBR2006	8	8.99	0	0.99	0.0416666666666667	1	210	2006	LBR	13792	1	LBR2006	NA	NA	NA	NA	0	0.0833333333333333	NA	NA	1.00201987356632	0.897222174619014	1.12431988940971	NA	NA
949	3105	8	8	8	8	0	8	0	0	0	0	1	1	1	1	0	1	0	0	0	0	-0.077452838449309	0.0367112766105653	LBR2006	8	8.99	0	0.99	0.5	1	210	2006	LBR	14020	1	LBR2006	NA	NA	NA	NA	0	1	NA	NA	0.925470669999348	0.859945157766138	0.99304583539874	NA	NA
950	3107	8	8	8	8	0	0	0	0	0	0	1	1	1	1	0	0	0	0	0	0	-0.0864762728570606	0.0324104253924619	LBR2006	8	8.99	0	0.99	2.5	1	210	2006	LBR	14248	1	LBR2006	NA	NA	NA	NA	0	5	NA	NA	0.917157310049132	0.861023142047934	0.977668103251203	NA	NA
951	3109	8	8	8	8	0	0	0	8	0	0	1	1	1	1	0	0	0	1	0	0	-0.137364522707703	0.0456076908287004	LBR2006	8	8.99	0	0.99	0.541666666666667	1	210	2006	LBR	14476	1	LBR2006	NA	NA	NA	NA	0.0833333333333333	1	NA	NA	0.871652431109513	0.795385214520483	0.951089996788319	NA	NA
952	3111	8	8	8	8	0	0	0	0	8	0	1	1	1	1	0	0	0	0	1	0	-0.136343571211235	0.0374381055885123	LBR2006	8	8.99	0	0.99	2.54166666666667	1	210	2006	LBR	14704	1	LBR2006	NA	NA	NA	NA	0.0833333333333333	5	NA	NA	0.872542800398044	0.809811556108722	0.937820857909413	NA	NA
953	3113	8	8	8	8	0	0	0	0	0	8	1	1	1	1	0	0	0	0	0	1	-0.150375018755667	0.0652758258886356	LBR2006	8	8.99	0	0.99	3	1	210	2006	LBR	14932	1	LBR2006	NA	NA	NA	NA	1	5	NA	NA	0.860385255307765	0.757242168267145	0.978053473580452	NA	NA
954	3115	8	8	8	8	0	0	8	0	0	0	1	1	1	1	0	0	1	0	0	0	-0.153491809960656	0.0574831830065366	MLI2006	8	8.99	0	0.99	0.0416666666666667	1	211	2006	MLI	13812	1	MLI2006	NA	NA	NA	NA	0	0.0833333333333333	NA	NA	0.857707788830598	0.768171122204752	0.962319581774463	NA	NA
955	3117	8	8	8	8	0	8	0	0	0	0	1	1	1	1	0	1	0	0	0	0	-0.209585921600178	0.0449418338768256	MLI2006	8	8.99	0	0.99	0.5	1	211	2006	MLI	14040	1	MLI2006	NA	NA	NA	NA	0	1	NA	NA	0.810919960899033	0.740121127770935	0.882700402291502	NA	NA
956	3119	8	8	8	8	0	0	0	0	0	0	1	1	1	1	0	0	0	0	0	0	-0.224728962244788	0.0367485066223219	MLI2006	8	8.99	0	0.99	2.5	1	211	2006	MLI	14268	1	MLI2006	NA	NA	NA	NA	0	5	NA	NA	0.798732676135546	0.742449197841237	0.857489208292895	NA	NA
957	3121	8	8	8	8	0	0	0	8	0	0	1	1	1	1	0	0	0	1	0	0	-0.311461664825618	0.0687910012482718	MLI2006	8	8.99	0	0.99	0.541666666666667	1	211	2006	MLI	14496	1	MLI2006	NA	NA	NA	NA	0.0833333333333333	1	NA	NA	0.732375685716857	0.63814911014938	0.835669078745453	NA	NA
958	3123	8	8	8	8	0	0	0	0	8	0	1	1	1	1	0	0	0	0	1	0	-0.29172472850814	0.0477128133775609	MLI2006	8	8.99	0	0.99	2.54166666666667	1	211	2006	MLI	14724	1	MLI2006	NA	NA	NA	NA	0.0833333333333333	5	NA	NA	0.746974128357892	0.678800403961511	0.818408300478937	NA	NA
959	3125	8	8	8	8	0	0	0	0	0	8	1	1	1	1	0	0	0	0	0	1	-0.288883860701561	0.0633833314734699	MLI2006	8	8.99	0	0.99	3	1	211	2006	MLI	14952	1	MLI2006	NA	NA	NA	NA	1	5	NA	NA	0.749099200206387	0.663408356469564	0.850524639682569	NA	NA
960	3127	8	8	8	8	0	0	8	0	0	0	1	1	1	1	0	0	1	0	0	0	0.0431823304934997	0.119390816188853	MLI2018	8	8.99	0	0.99	0.0416666666666667	1	211	2018	MLI	13814	1	MLI2018	NA	NA	NA	NA	0	0.0833333333333333	NA	NA	1.04412825391577	0.821449562222895	1.31170426704479	NA	NA
961	3129	8	8	8	8	0	8	0	0	0	0	1	1	1	1	0	1	0	0	0	0	-0.0755809206632482	0.0975699679100013	MLI2018	8	8.99	0	0.99	0.5	1	211	2018	MLI	14042	1	MLI2018	NA	NA	NA	NA	0	1	NA	NA	0.927204697479091	0.764039856548049	1.12001149795715	NA	NA
962	3131	8	8	8	8	0	0	0	0	0	0	1	1	1	1	0	0	0	0	0	0	-0.103465097304829	0.082903529742469	MLI2018	8	8.99	0	0.99	2.5	1	211	2018	MLI	14270	1	MLI2018	NA	NA	NA	NA	0	5	NA	NA	0.901707494214436	0.766567483043934	1.06093361839834	NA	NA
963	3133	8	8	8	8	0	0	0	8	0	0	1	1	1	1	0	0	0	1	0	0	-0.285215380515668	0.155195054750813	MLI2018	8	8.99	0	0.99	0.541666666666667	1	211	2018	MLI	14498	1	MLI2018	NA	NA	NA	NA	0.0833333333333333	1	NA	NA	0.751852302542752	0.544888048377638	1.00119040134863	NA	NA
964	3135	8	8	8	8	0	0	0	0	8	0	1	1	1	1	0	0	0	0	1	0	-0.23351981540367	0.105423119960272	MLI2018	8	8.99	0	0.99	2.54166666666667	1	211	2018	MLI	14726	1	MLI2018	NA	NA	NA	NA	0.0833333333333333	5	NA	NA	0.79174190689932	0.642025638393706	0.970573242245312	NA	NA
965	3137	8	8	8	8	0	0	0	0	0	8	1	1	1	1	0	0	0	0	0	1	-0.206900988485339	0.141550519532058	MLI2018	8	8.99	0	0.99	3	1	211	2018	MLI	14954	1	MLI2018	NA	NA	NA	NA	1	5	NA	NA	0.813100152279827	0.617739582540542	1.07593466405522	NA	NA
966	3139	8	8	8	8	0	0	8	0	0	0	1	1	1	1	0	0	1	0	0	0	-0.284133529133928	0.146673839147908	NER2006	8	8.99	0	0.99	0.0416666666666667	1	213	2006	NER	13832	1	NER2006	NA	NA	NA	NA	0	0.0833333333333333	NA	NA	0.752666135138706	0.565908049620715	1.00565370116664	NA	NA
967	3141	8	8	8	8	0	8	0	0	0	0	1	1	1	1	0	1	0	0	0	0	-0.378555379340679	0.103410750335515	NER2006	8	8.99	0	0.99	0.5	1	213	2006	NER	14060	1	NER2006	NA	NA	NA	NA	0	1	NA	NA	0.684850043461013	0.556469482414265	0.834624958202074	NA	NA
968	3143	8	8	8	8	0	0	0	0	0	0	1	1	1	1	0	0	0	0	0	0	-0.340927723008971	0.0812566232782827	NER2006	8	8.99	0	0.99	2.5	1	213	2006	NER	14288	1	NER2006	NA	NA	NA	NA	0	5	NA	NA	0.711110303262057	0.60598644510413	0.833291550269921	NA	NA
969	3145	8	8	8	8	0	0	0	8	0	0	1	1	1	1	0	0	0	1	0	0	-0.485718512341059	0.137657611023684	NER2006	8	8.99	0	0.99	0.541666666666667	1	213	2006	NER	14516	1	NER2006	NA	NA	NA	NA	0.0833333333333333	1	NA	NA	0.61525496962191	0.467647709800306	0.802180055545537	NA	NA
970	3147	8	8	8	8	0	0	0	0	8	0	1	1	1	1	0	0	0	0	1	0	-0.388677498323487	0.0968498789984868	NER2006	8	8.99	0	0.99	2.54166666666667	1	213	2006	NER	14744	1	NER2006	NA	NA	NA	NA	0.0833333333333333	5	NA	NA	0.677952875700736	0.558208861332711	0.815975819439289	NA	NA
971	3149	8	8	8	8	0	0	0	0	0	8	1	1	1	1	0	0	0	0	0	1	-0.314319731076656	0.129635861608535	NER2006	8	8.99	0	0.99	3	1	213	2006	NER	14972	1	NER2006	NA	NA	NA	NA	1	5	NA	NA	0.73028549585979	0.571701080870366	0.950310569467781	NA	NA
972	3151	8	8	8	8	0	0	8	0	0	0	1	1	1	1	0	0	1	0	0	0	-0.0920924937959698	0.128578503240352	NER2012	8	8.99	0	0.99	0.0416666666666667	1	213	2012	NER	13834	1	NER2012	NA	NA	NA	NA	0	0.0833333333333333	NA	NA	0.912020789378941	0.710495004220878	1.17613585983646	NA	NA
973	3153	8	8	8	8	0	8	0	0	0	0	1	1	1	1	0	1	0	0	0	0	-0.123629826202707	0.0905183290460338	NER2012	8	8.99	0	0.99	0.5	1	213	2012	NER	14062	1	NER2012	NA	NA	NA	NA	0	1	NA	NA	0.883706905484541	0.736601177295699	1.05034971767861	NA	NA
974	3155	8	8	8	8	0	0	0	0	0	0	1	1	1	1	0	0	0	0	0	0	-0.0694214840262166	0.0671606214150271	NER2012	8	8.99	0	0.99	2.5	1	213	2012	NER	14290	1	NER2012	NA	NA	NA	NA	0	5	NA	NA	0.932933380681836	0.815856112153268	1.06157362933319	NA	NA
975	3157	8	8	8	8	0	0	0	8	0	0	1	1	1	1	0	0	0	1	0	0	-0.159058464101533	0.123871556840024	NER2012	8	8.99	0	0.99	0.541666666666667	1	213	2012	NER	14518	1	NER2012	NA	NA	NA	NA	0.0833333333333333	1	NA	NA	0.852946490761158	0.664864594407285	1.08047917827012	NA	NA
976	3159	8	8	8	8	0	0	0	0	8	0	1	1	1	1	0	0	0	0	1	0	-0.0621651311235094	0.0811032147164343	NER2012	8	8.99	0	0.99	2.54166666666667	1	213	2012	NER	14746	1	NER2012	NA	NA	NA	NA	0.0833333333333333	5	NA	NA	0.939727695687819	0.800567485621746	1.10019799155086	NA	NA
977	3161	8	8	8	8	0	0	0	0	0	8	1	1	1	1	0	0	0	0	0	1	0.0340283187814752	0.108509857551013	NER2012	8	8.99	0	0.99	3	1	213	2012	NER	14974	1	NER2012	NA	NA	NA	NA	1	5	NA	NA	1.03461390531836	0.840114690265877	1.28549233001257	NA	NA
978	3170	8	8	8	8	0	0	8	0	0	0	1	1	1	1	0	0	1	0	0	0	-0.25512323212697	0.0584929854743964	NGA2003	8	8.99	0	0.99	0.0416666666666667	1	214	2003	NGA	13836	1	NGA2003	NA	NA	NA	NA	0	0.0833333333333333	NA	NA	0.774821009236573	0.689760301470224	0.867518338538958	NA	NA
979	3172	8	8	8	8	0	8	0	0	0	0	1	1	1	1	0	1	0	0	0	0	-0.189702587286723	0.0437003674506343	NGA2003	8	8.99	0	0.99	0.5	1	214	2003	NGA	14064	1	NGA2003	NA	NA	NA	NA	0	1	NA	NA	0.827205118680838	0.758505327333278	0.90023447996122	NA	NA
980	3174	8	8	8	8	0	0	0	0	0	0	1	1	1	1	0	0	0	0	0	0	-0.18708022716574	0.0344277581290142	NGA2003	8	8.99	0	0.99	2.5	1	214	2003	NGA	14292	1	NGA2003	NA	NA	NA	NA	0	5	NA	NA	0.829377195134537	0.776211263422267	0.888363975803423	NA	NA
981	3176	8	8	8	8	0	0	0	8	0	0	1	1	1	1	0	0	0	1	0	0	-0.145082741190488	0.057817256386587	NGA2003	8	8.99	0	0.99	0.541666666666667	1	214	2003	NGA	14520	1	NGA2003	NA	NA	NA	NA	0.0833333333333333	1	NA	NA	0.864950723097345	0.767033162096548	0.962153192334027	NA	NA
982	3178	8	8	8	8	0	0	0	0	8	0	1	1	1	1	0	0	0	0	1	0	-0.17194634191485	0.0403532617273245	NGA2003	8	8.99	0	0.99	2.54166666666667	1	214	2003	NGA	14748	1	NGA2003	NA	NA	NA	NA	0.0833333333333333	5	NA	NA	0.842024353370799	0.77740728002549	0.91064138409163	NA	NA
983	3180	8	8	8	8	0	0	0	0	0	8	1	1	1	1	0	0	0	0	0	1	-0.217895063119088	0.0549250565542135	NGA2003	8	8.99	0	0.99	3	1	214	2003	NGA	14976	1	NGA2003	NA	NA	NA	NA	1	5	NA	NA	0.804209828509839	0.722493462684267	0.896066468171224	NA	NA
984	3182	8	8	8	8	0	0	8	0	0	0	1	1	1	1	0	0	1	0	0	0	-0.0711868729417913	0.02851987565839	NGA2008	8	8.99	0	0.99	0.0416666666666667	1	214	2008	NGA	13838	1	NGA2008	NA	NA	NA	NA	0	0.0833333333333333	NA	NA	0.931287843366652	0.880177753211857	0.984291203651875	NA	NA
985	3184	8	8	8	8	0	8	0	0	0	0	1	1	1	1	0	1	0	0	0	0	-0.106443312382947	0.0211659155175368	NGA2008	8	8.99	0	0.99	0.5	1	214	2008	NGA	14066	1	NGA2008	NA	NA	NA	NA	0	1	NA	NA	0.899026010358951	0.862351130220041	0.936952811951953	NA	NA
986	3186	8	8	8	8	0	0	0	0	0	0	1	1	1	1	0	0	0	0	0	0	-0.115004450005086	0.017357898828254	NGA2008	8	8.99	0	0.99	2.5	1	214	2008	NGA	14294	1	NGA2008	NA	NA	NA	NA	0	5	NA	NA	0.891362177331784	0.861851968754735	0.922536082840754	NA	NA
987	3188	8	8	8	8	0	0	0	8	0	0	1	1	1	1	0	0	0	1	0	0	-0.149447462807868	0.0288432291624547	NGA2008	8	8.99	0	0.99	0.541666666666667	1	214	2008	NGA	14522	1	NGA2008	NA	NA	NA	NA	0.0833333333333333	1	NA	NA	0.861183681003731	0.811499655203735	0.908640403667665	NA	NA
988	3190	8	8	8	8	0	0	0	0	8	0	1	1	1	1	0	0	0	0	1	0	-0.144456976505247	0.0209874235092049	NGA2008	8	8.99	0	0.99	2.54166666666667	1	214	2008	NGA	14750	1	NGA2008	NA	NA	NA	NA	0.0833333333333333	5	NA	NA	0.865492148098988	0.830072896635873	0.90125138410757	NA	NA
989	3192	8	8	8	8	0	0	0	0	0	8	1	1	1	1	0	0	0	0	0	1	-0.148826311569212	0.0288922913256588	NGA2008	8	8.99	0	0.99	3	1	214	2008	NGA	14978	1	NGA2008	NA	NA	NA	NA	1	5	NA	NA	0.86171877248306	0.814296096750601	0.911946966009495	NA	NA
990	3194	8	8	8	8	0	0	8	0	0	0	1	1	1	1	0	0	1	0	0	0	-0.0815568789288512	0.027484696952083	NGA2013	8	8.99	0	0.99	0.0416666666666667	1	214	2013	NGA	13840	1	NGA2013	NA	NA	NA	NA	0	0.0833333333333333	NA	NA	0.921680284175636	0.872907329128133	0.972207646815136	NA	NA
991	3196	8	8	8	8	0	8	0	0	0	0	1	1	1	1	0	1	0	0	0	0	-0.066749177515392	0.0209789800902457	NGA2013	8	8.99	0	0.99	0.5	1	214	2013	NGA	14068	1	NGA2013	NA	NA	NA	NA	0	1	NA	NA	0.935429798740691	0.897022028462671	0.973909147567451	NA	NA
992	3198	8	8	8	8	0	0	0	0	0	0	1	1	1	1	0	0	0	0	0	0	-0.0768559192601472	0.0163518045593681	NGA2013	8	8.99	0	0.99	2.5	1	214	2013	NGA	14296	1	NGA2013	NA	NA	NA	NA	0	5	NA	NA	0.926023266112481	0.897213688033388	0.956607462988507	NA	NA
993	3200	8	8	8	8	0	0	0	8	0	0	1	1	1	1	0	0	0	1	0	0	-0.0554222400082645	0.0295690686019132	NGA2013	8	8.99	0	0.99	0.541666666666667	1	214	2013	NGA	14524	1	NGA2013	NA	NA	NA	NA	0.0833333333333333	1	NA	NA	0.946085588417737	0.889314829358419	0.998607751598118	NA	NA
994	3202	8	8	8	8	0	0	0	0	8	0	1	1	1	1	0	0	0	0	1	0	-0.0794495416570642	0.0198817258056833	NGA2013	8	8.99	0	0.99	2.54166666666667	1	214	2013	NGA	14752	1	NGA2013	NA	NA	NA	NA	0.0833333333333333	5	NA	NA	0.923624623360821	0.88760515408768	0.959548981346152	NA	NA
995	3204	8	8	8	8	0	0	0	0	0	8	1	1	1	1	0	0	0	0	0	1	-0.105851296312147	0.0256237365750492	NGA2013	8	8.99	0	0.99	3	1	214	2013	NGA	14980	1	NGA2013	NA	NA	NA	NA	1	5	NA	NA	0.899558405782925	0.855779361612574	0.946203474423284	NA	NA
996	3206	8	8	8	8	0	0	8	0	0	0	1	1	1	1	0	0	1	0	0	0	-0.109794957473412	0.0457246819106591	NGA2018	8	8.99	0	0.99	0.0416666666666667	1	214	2018	NGA	13842	1	NGA2018	NA	NA	NA	NA	0	0.0833333333333333	NA	NA	0.896017838223846	0.818369845515209	0.97902298607571	NA	NA
997	3208	8	8	8	8	0	8	0	0	0	0	1	1	1	1	0	1	0	0	0	0	-0.0929389482607757	0.0358427715404009	NGA2018	8	8.99	0	0.99	0.5	1	214	2018	NGA	14070	1	NGA2018	NA	NA	NA	NA	0	1	NA	NA	0.911249131942291	0.849706319453183	0.977887319044379	NA	NA
998	3210	8	8	8	8	0	0	0	0	0	0	1	1	1	1	0	0	0	0	0	0	-0.157481492766438	0.0272387437520901	NGA2018	8	8.99	0	0.99	2.5	1	214	2018	NGA	14298	1	NGA2018	NA	NA	NA	NA	0	5	NA	NA	0.854292624055298	0.809416724934203	0.90062572442324	NA	NA
999	3212	8	8	8	8	0	0	0	8	0	0	1	1	1	1	0	0	0	1	0	0	-0.0767434685167665	0.0517873486498634	NGA2018	8	8.99	0	0.99	0.541666666666667	1	214	2018	NGA	14526	1	NGA2018	NA	NA	NA	NA	0.0833333333333333	1	NA	NA	0.926127403972223	0.832416320609312	1.01977684988938	NA	NA
1000	3214	8	8	8	8	0	0	0	0	8	0	1	1	1	1	0	0	0	0	1	0	-0.187657792929499	0.0326932309748334	NGA2018	8	8.99	0	0.99	2.54166666666667	1	214	2018	NGA	14754	1	NGA2018	NA	NA	NA	NA	0.0833333333333333	5	NA	NA	0.828898313567495	0.776345412498529	0.88249666147359	NA	NA
1001	3216	8	8	8	8	0	0	0	0	0	8	1	1	1	1	0	0	0	0	0	1	-0.270987283184374	0.0410531379110571	NGA2018	8	8.99	0	0.99	3	1	214	2018	NGA	14982	1	NGA2018	NA	NA	NA	NA	1	5	NA	NA	0.762626194520108	0.704849606016922	0.82791687420059	NA	NA
1002	3218	8	8	8	8	0	0	8	0	0	0	1	1	1	1	0	0	1	0	0	0	-0.247156801765074	0.280745368420344	STP2008	8	8.99	0	0.99	0.0416666666666667	1	215	2008	STP	13874	1	STP2008	NA	NA	NA	NA	0	0.0833333333333333	NA	NA	0.78101821889423	0.443662283510448	1.33353087204711	NA	NA
1003	3220	8	8	8	8	0	8	0	0	0	0	1	1	1	1	0	1	0	0	0	0	-0.0468623069800709	0.176965739410238	STP2008	8	8.99	0	0.99	0.5	1	215	2008	STP	14102	1	STP2008	NA	NA	NA	NA	0	1	NA	NA	0.954218777810284	0.675137383750808	1.35102913081035	NA	NA
1004	3222	8	8	8	8	0	0	0	0	0	0	1	1	1	1	0	0	0	0	0	0	0.0464660845572288	0.150590536896837	STP2008	8	8.99	0	0.99	2.5	1	215	2008	STP	14330	1	STP2008	NA	NA	NA	NA	0	5	NA	NA	1.04756254991833	0.782165408714955	1.41146174211587	NA	NA
1005	3224	8	8	8	8	0	0	0	8	0	0	1	1	1	1	0	0	0	1	0	0	0.0599349588412563	0.21493004831928	STP2008	8	8.99	0	0.99	0.541666666666667	1	215	2008	STP	14558	1	STP2008	NA	NA	NA	NA	0.0833333333333333	1	NA	NA	1.0617674857119	0.678660955123869	1.57600345480283	NA	NA
1006	3226	8	8	8	8	0	0	0	0	8	0	1	1	1	1	0	0	0	0	1	0	0.134717573904264	0.172007037260314	STP2008	8	8.99	0	0.99	2.54166666666667	1	215	2008	STP	14786	1	STP2008	NA	NA	NA	NA	0.0833333333333333	5	NA	NA	1.14421358293829	0.811136988643759	1.59193341241828	NA	NA
1007	3228	8	8	8	8	0	0	0	0	0	8	1	1	1	1	0	0	0	0	0	1	0.267474211527894	0.264995862928472	STP2008	8	8.99	0	0.99	3	1	215	2008	STP	15014	1	STP2008	NA	NA	NA	NA	1	5	NA	NA	1.30665993263837	0.777412632383825	2.19679564041294	NA	NA
1008	3230	8	8	8	8	0	0	8	0	0	0	1	1	1	1	0	0	1	0	0	0	-0.206443213423091	0.125847270215684	SEN2005	8	8.99	0	0.99	0.0416666666666667	1	216	2005	SEN	13868	1	SEN2005	NA	NA	NA	NA	0	0.0833333333333333	NA	NA	0.813472454461476	0.63547873964521	1.04075317294848	NA	NA
1009	3232	8	8	8	8	0	8	0	0	0	0	1	1	1	1	0	1	0	0	0	0	-0.197485626346947	0.0984055611911293	SEN2005	8	8.99	0	0.99	0.5	1	216	2005	SEN	14096	1	SEN2005	NA	NA	NA	NA	0	1	NA	NA	0.820791938321486	0.672808242942655	0.989510286013472	NA	NA
1010	3234	8	8	8	8	0	0	0	0	0	0	1	1	1	1	0	0	0	0	0	0	-0.195692300687383	0.0833662900584295	SEN2005	8	8.99	0	0.99	2.5	1	216	2005	SEN	14324	1	SEN2005	NA	NA	NA	NA	0	5	NA	NA	0.822265206195345	0.697473012383063	0.967059165382962	NA	NA
1011	3236	8	8	8	8	0	0	0	8	0	0	1	1	1	1	0	0	0	1	0	0	-0.191054947077579	0.151641650924677	SEN2005	8	8.99	0	0.99	0.541666666666667	1	216	2005	SEN	14552	1	SEN2005	NA	NA	NA	NA	0.0833333333333333	1	NA	NA	0.826087195826881	0.609476865979193	1.10437656933591	NA	NA
1012	3238	8	8	8	8	0	0	0	0	8	0	1	1	1	1	0	0	0	0	1	0	-0.202019847670333	0.105531299712947	SEN2005	8	8.99	0	0.99	2.54166666666667	1	216	2005	SEN	14780	1	SEN2005	NA	NA	NA	NA	0.0833333333333333	5	NA	NA	0.817078710672414	0.662742249769751	1.0023162453066	NA	NA
1013	3240	8	8	8	8	0	0	0	0	0	8	1	1	1	1	0	0	0	0	0	1	-0.209683080351245	0.151220876687541	SEN2005	8	8.99	0	0.99	3	1	216	2005	SEN	15008	1	SEN2005	NA	NA	NA	NA	1	5	NA	NA	0.810841176755763	0.607683261771199	1.09931180568812	NA	NA
1014	3242	8	8	8	8	0	0	8	0	0	0	1	1	1	1	0	0	1	0	0	0	-0.233842700774004	0.12824280426606	SEN2010	8	8.99	0	0.99	0.0416666666666667	1	216	2010	SEN	13870	1	SEN2010	NA	NA	NA	NA	0	0.0833333333333333	NA	NA	0.791486306287572	0.617837293034807	1.02140758027052	NA	NA
1015	3244	8	8	8	8	0	8	0	0	0	0	1	1	1	1	0	1	0	0	0	0	-0.209047305425614	0.106590359214634	SEN2010	8	8.99	0	0.99	0.5	1	216	2010	SEN	14098	1	SEN2010	NA	NA	NA	NA	0	1	NA	NA	0.811356853154305	0.655610244026169	0.995654868825559	NA	NA
1016	3246	8	8	8	8	0	0	0	0	0	0	1	1	1	1	0	0	0	0	0	0	-0.204761495466709	0.0883491250570804	SEN2010	8	8.99	0	0.99	2.5	1	216	2010	SEN	14326	1	SEN2010	NA	NA	NA	NA	0	5	NA	NA	0.814841636661621	0.684502048845691	0.967794922730298	NA	NA
1017	3248	8	8	8	8	0	0	0	8	0	0	1	1	1	1	0	0	0	1	0	0	-0.169032073881639	0.169462165943867	SEN2010	8	8.99	0	0.99	0.541666666666667	1	216	2010	SEN	14554	1	SEN2010	NA	NA	NA	NA	0.0833333333333333	1	NA	NA	0.844481817141807	0.600295585500097	1.16644258097134	NA	NA
1018	3250	8	8	8	8	0	0	0	0	8	0	1	1	1	1	0	0	0	0	1	0	-0.199651588500759	0.11440311448431	SEN2010	8	8.99	0	0.99	2.54166666666667	1	216	2010	SEN	14782	1	SEN2010	NA	NA	NA	NA	0.0833333333333333	5	NA	NA	0.819016057986006	0.652796287067576	1.02221316435988	NA	NA
1019	3252	8	8	8	8	0	0	0	0	0	8	1	1	1	1	0	0	0	0	0	1	-0.210113797288072	0.155628223452505	SEN2010	8	8.99	0	0.99	3	1	216	2010	SEN	15010	1	SEN2010	NA	NA	NA	NA	1	5	NA	NA	0.810492008929504	0.600190269895975	1.104678208344	NA	NA
1020	3254	8	8	8	8	0	0	8	0	0	0	1	1	1	1	0	0	1	0	0	0	0.0344072804337723	0.0909689051752995	SLE2008	8	8.99	0	0.99	0.0416666666666667	1	217	2008	SLE	13872	1	SLE2008	NA	NA	NA	NA	0	0.0833333333333333	NA	NA	1.03500605861425	0.866905359521755	1.23834107548933	NA	NA
1021	3256	8	8	8	8	0	8	0	0	0	0	1	1	1	1	0	1	0	0	0	0	-0.0263728892758442	0.0610919525555736	SLE2008	8	8.99	0	0.99	0.5	1	217	2008	SLE	14100	1	SLE2008	NA	NA	NA	NA	0	1	NA	NA	0.973971838233236	0.861046291160203	1.09403581643101	NA	NA
1022	3258	8	8	8	8	0	0	0	0	0	0	1	1	1	1	0	0	0	0	0	0	-0.0334911288526888	0.0505310722064725	SLE2008	8	8.99	0	0.99	2.5	1	217	2008	SLE	14328	1	SLE2008	NA	NA	NA	NA	0	5	NA	NA	0.967063490156031	0.875071701890393	1.06676675770648	NA	NA
1023	3260	8	8	8	8	0	0	0	8	0	0	1	1	1	1	0	0	0	1	0	0	-0.0751728787104114	0.0798532497574755	SLE2008	8	8.99	0	0.99	0.541666666666667	1	217	2008	SLE	14556	1	SLE2008	NA	NA	NA	NA	0.0833333333333333	1	NA	NA	0.927583113094002	0.790474553136358	1.08101771416312	NA	NA
1024	3262	8	8	8	8	0	0	0	0	8	0	1	1	1	1	0	0	0	0	1	0	-0.0696988291907565	0.0646381637224071	SLE2008	8	8.99	0	0.99	2.54166666666667	1	217	2008	SLE	14784	1	SLE2008	NA	NA	NA	NA	0.0833333333333333	5	NA	NA	0.932674671997326	0.819963670582014	1.0564205540227	NA	NA
1025	3264	8	8	8	8	0	0	0	0	0	8	1	1	1	1	0	0	0	0	0	1	-0.0558445194049806	0.104871453578327	SLE2008	8	8.99	0	0.99	3	1	217	2008	SLE	15012	1	SLE2008	NA	NA	NA	NA	1	5	NA	NA	0.945686160307284	0.774392589627696	1.16814823021268	NA	NA
1026	3266	8	8	8	8	0	0	8	0	0	0	1	1	1	1	0	0	1	0	0	0	-0.0259598321206561	0.105808348484439	TGO2013	8	8.99	0	0.99	0.0416666666666667	1	218	2013	TGO	13882	1	TGO2013	NA	NA	NA	NA	0	0.0833333333333333	NA	NA	0.974374227369104	0.790576111419863	1.19694847641958	NA	NA
1027	3268	8	8	8	8	0	8	0	0	0	0	1	1	1	1	0	1	0	0	0	0	-0.075434690821586	0.0824322424272766	TGO2013	8	8.99	0	0.99	0.5	1	218	2013	TGO	14110	1	TGO2013	NA	NA	NA	NA	0	1	NA	NA	0.927340292388961	0.786442564782622	1.08643186132113	NA	NA
1028	3270	8	8	8	8	0	0	0	0	0	0	1	1	1	1	0	0	0	0	0	0	-0.149426470233736	0.0662182352019059	TGO2013	8	8.99	0	0.99	2.5	1	218	2013	TGO	14338	1	TGO2013	NA	NA	NA	NA	0	5	NA	NA	0.861201759655754	0.757105308722544	0.981495902517805	NA	NA
1029	3272	8	8	8	8	0	0	0	8	0	0	1	1	1	1	0	0	0	1	0	0	-0.138575528368507	0.121996476169557	TGO2013	8	8.99	0	0.99	0.541666666666667	1	218	2013	TGO	14566	1	TGO2013	NA	NA	NA	NA	0.0833333333333333	1	NA	NA	0.870597493977531	0.674002783635113	1.08730825210245	NA	NA
1030	3274	8	8	8	8	0	0	0	0	8	0	1	1	1	1	0	0	0	0	1	0	-0.220372868381025	0.0744527809103849	TGO2013	8	8.99	0	0.99	2.54166666666667	1	218	2013	TGO	14794	1	TGO2013	NA	NA	NA	NA	0.0833333333333333	5	NA	NA	0.802219619858034	0.689326726909377	0.92294557210374	NA	NA
1031	3276	8	8	8	8	0	0	0	0	0	8	1	1	1	1	0	0	0	0	0	1	-0.29611970630901	0.110133197306062	TGO2013	8	8.99	0	0.99	3	1	218	2013	TGO	15022	1	TGO2013	NA	NA	NA	NA	1	5	NA	NA	0.743698397301359	0.598278729867856	0.921293703987204	NA	NA
1032	1	0	0	0	0	0	3.5	0	0	0	0	0	0	0	0	0	1	0	0	0	0	-0.261364764134408	0.350657747166295	study_222	1	6.99	0	0.99	0.5	1	6	1982	CHN	1010	2	study_222	China|CHN	1	1982	1982	0	1	Cross sectional	Relative risk (RR)	0.77	0.310896969609504	1.2291030303905	NA	NA
1033	2	0	0	0	0	0	8	0	0	0	0	0	0	0	0	0	1	0	0	0	0	-0.7339691750802	0.970745164035001	study_222	7	9.99	0	0.99	0.5	1	6	1982	CHN	1011	2	study_222	China|CHN	1	1982	1982	0	1	Cross sectional	Relative risk (RR)	0.48	0.0208969696095039	0.939103030390496	NA	NA
1034	3	0	0	0	0	0	14	0	0	0	0	0	0	0	0	0	1	0	0	0	0	-0.867500567704723	1.14191760484903	study_222	10	18.99	0	0.99	0.5	1	6	1982	CHN	1012	2	study_222	China|CHN	1	1982	1982	0	1	Cross sectional	Relative risk (RR)	0.42	0.01	0.879103030390496	NA	NA
1035	8	0	0	3	0	3	3	0	0	0	0	0	0	1	0	1	1	0	0	0	0	-0.209487224866724	0.16414891847278	study_30	1	5.99	0	0.99	0.5	1	6	2001	CHN	1006	2	study_30	China|CHN	0	2001	2001	0	1	Cross sectional	Odds ratio (OR)	0.811	0.588	1.119	95	NA
1036	9	0	0	12	0	12	12	0	0	0	0	0	0	1	0	1	1	0	0	0	0	-0.455706324544911	0.193048266176536	study_30	6	18.99	0	0.99	0.5	1	6	2001	CHN	1007	2	study_30	China|CHN	0	2001	2001	0	1	Cross sectional	Odds ratio (OR)	0.634	0.434	0.925	95	NA
1037	10	0	0	3	0	3	3	0	0	0	0	0	0	1	0	1	1	0	0	0	0	-0.192371892647456	0.170265006084117	study_30	1	5.99	0	0.99	0.5	1	6	2001	CHN	1008	2	study_30	China|CHN	0	2001	2001	0	1	Cross sectional	Odds ratio (OR)	0.825	0.591	1.152	95	NA
1038	11	0	0	12	0	12	12	0	0	0	0	0	0	1	0	1	1	0	0	0	0	-0.484508315448617	0.22039394170968	study_30	6	18.99	0	0.99	0.5	1	6	2001	CHN	1009	2	study_30	China|CHN	0	2001	2001	0	1	Cross sectional	Odds ratio (OR)	0.616	0.4	0.949	95	NA
1039	12	0	0	0	0	0	0	-4.5	0	0	0	0	0	0	0	0	0	1	0	0	0	0.587786664902119	0.189269730798311	study_81	10	12.99	13	18.99	0.0095	1	8	1991	TWN	502	2	study_81	Taiwan|TWN	0	1987	1991	0	0.019	Case-control	Odds ratio (OR)	1.8	1	2.1	95	NA
1040	13	0	0	0	0	0	0	-7.5	0	0	0	0	0	0	0	0	0	1	0	0	0	1.22377543162212	0.302848389288152	study_81	7	9.99	13	18.99	0.0095	1	8	1991	TWN	503	2	study_81	Taiwan|TWN	0	1987	1991	0	0.019	Case-control	Odds ratio (OR)	3.4	1.8	5.9	95	NA
1041	14	0	0	0	0	0	0	-12	0	0	0	0	0	0	0	0	0	1	0	0	0	1.52605630349505	0.292704707356516	study_81	1	6.99	13	18.99	0.0095	1	8	1991	TWN	504	2	study_81	Taiwan|TWN	0	1987	1991	0	0.019	Case-control	Odds ratio (OR)	4.6	2	6.3	95	NA
1042	15	0	0	0	0	0	0	-15.5	0	0	0	0	0	0	0	0	0	1	0	0	0	2.17475172148416	0.619323529578585	study_81	0	0.99	13	18.99	0.0095	1	8	1991	TWN	505	2	study_81	Taiwan|TWN	0	1987	1991	0	0.019	Case-control	Odds ratio (OR)	8.8	1.2	13.6	95	NA
1043	16	0	0	0	0	-4.5	0	-4.5	0	0	0	0	0	0	0	1	0	1	0	0	0	0.53062825106217	0.319582389922288	study_81	10	12.99	13	18.99	0.0095	1	8	1991	TWN	506	2	study_81	Taiwan|TWN	0	1987	1991	0	0.019	Case-control	Odds ratio (OR)	1.7	1	3.5	95	NA
1044	17	0	0	0	0	-7.5	0	-7.5	0	0	0	0	0	0	0	1	0	1	0	0	0	0.916290731874155	0.480750306805873	study_81	7	9.99	13	18.99	0.0095	1	8	1991	TWN	507	2	study_81	Taiwan|TWN	0	1987	1991	0	0.019	Case-control	Odds ratio (OR)	2.5	1.2	7.9	95	NA
1045	18	0	0	0	0	-12	0	-12	0	0	0	0	0	0	0	1	0	1	0	0	0	1.25276296849537	0.392970673711007	study_81	1	6.99	13	18.99	0.0095	1	8	1991	TWN	508	2	study_81	Taiwan|TWN	0	1987	1991	0	0.019	Case-control	Odds ratio (OR)	3.5	1.8	8.4	95	NA
1046	19	0	0	0	0	-15.5	0	-15.5	0	0	0	0	0	0	0	1	0	1	0	0	0	1.82454929205105	0.42191063137881	study_81	0	0.99	13	18.99	0.0095	1	8	1991	TWN	509	2	study_81	Taiwan|TWN	0	1987	1991	0	0.019	Case-control	Odds ratio (OR)	6.2	2.2	11.5	95	NA
1047	44	8	8	8	8	0	0	8	0	0	0	1	1	1	1	0	0	1	0	0	0	-0.246632888297741	0.121756629436141	KHM2005	8	8.99	0	0.99	0.0416666666666667	1	10	2005	KHM	13785	2	KHM2005	NA	NA	NA	NA	0	0.0833333333333333	NA	NA	0.781427512065081	0.61030009297674	0.98361718260343	NA	NA
1048	46	8	8	8	8	0	8	0	0	0	0	1	1	1	1	0	1	0	0	0	0	-0.437390830921718	0.0904868855734971	KHM2005	8	8.99	0	0.99	0.5	1	10	2005	KHM	14013	2	KHM2005	NA	NA	NA	NA	0	1	NA	NA	0.64571901512994	0.539863714731337	0.769718850557733	NA	NA
1049	48	8	8	8	8	0	0	0	0	0	0	1	1	1	1	0	0	0	0	0	0	-0.392962797523493	0.0783111797825326	KHM2005	8	8.99	0	0.99	2.5	1	10	2005	KHM	14241	2	KHM2005	NA	NA	NA	NA	0	5	NA	NA	0.675053860794391	0.576420064628634	0.783535600480374	NA	NA
1050	50	8	8	8	8	0	0	0	8	0	0	1	1	1	1	0	0	0	1	0	0	-0.675471084204958	0.141818244744911	KHM2005	8	8.99	0	0.99	0.541666666666667	1	10	2005	KHM	14469	2	KHM2005	NA	NA	NA	NA	0.0833333333333333	1	NA	NA	0.508916621547158	0.384628538908641	0.670621942324078	NA	NA
1051	52	8	8	8	8	0	0	0	0	8	0	1	1	1	1	0	0	0	0	1	0	-0.518018682502953	0.107542461030838	KHM2005	8	8.99	0	0.99	2.54166666666667	1	10	2005	KHM	14697	2	KHM2005	NA	NA	NA	NA	0.0833333333333333	5	NA	NA	0.595699649635897	0.483835343057698	0.737533193828591	NA	NA
1052	54	8	8	8	8	0	0	0	0	0	8	1	1	1	1	0	0	0	0	0	1	-0.218994784604059	0.197860112613931	KHM2005	8	8.99	0	0.99	3	1	10	2005	KHM	14925	2	KHM2005	NA	NA	NA	NA	1	5	NA	NA	0.80332590780538	0.549160235793328	1.1927321857565	NA	NA
1053	56	8	8	8	8	0	0	8	0	0	0	1	1	1	1	0	0	1	0	0	0	0.120606366567303	0.120494779991555	KHM2010	8	8.99	0	0.99	0.0416666666666667	1	10	2010	KHM	13787	2	KHM2010	NA	NA	NA	NA	0	0.0833333333333333	NA	NA	1.12818073529607	0.884260011227005	1.41812476142867	NA	NA
1054	58	8	8	8	8	0	8	0	0	0	0	1	1	1	1	0	1	0	0	0	0	-0.0358813787959994	0.0906484617034421	KHM2010	8	8.99	0	0.99	0.5	1	10	2010	KHM	14015	2	KHM2010	NA	NA	NA	NA	0	1	NA	NA	0.964754727063154	0.807028925854629	1.15136270554834	NA	NA
1055	60	8	8	8	8	0	0	0	0	0	0	1	1	1	1	0	0	0	0	0	0	-0.167118746559683	0.0825193967101238	KHM2010	8	8.99	0	0.99	2.5	1	10	2010	KHM	14243	2	KHM2010	NA	NA	NA	NA	0	5	NA	NA	0.846099134010323	0.717632543514731	0.99171294486579	NA	NA
1056	62	8	8	8	8	0	0	0	8	0	0	1	1	1	1	0	0	0	1	0	0	-0.284920158947599	0.151656308649687	KHM2010	8	8.99	0	0.99	0.541666666666667	1	10	2010	KHM	14471	2	KHM2010	NA	NA	NA	NA	0.0833333333333333	1	NA	NA	0.752074298325824	0.557994061392405	1.01114744543179	NA	NA
1057	64	8	8	8	8	0	0	0	0	8	0	1	1	1	1	0	0	0	0	1	0	-0.494654746846975	0.118506405362333	KHM2010	8	8.99	0	0.99	2.54166666666667	1	10	2010	KHM	14699	2	KHM2010	NA	NA	NA	NA	0.0833333333333333	5	NA	NA	0.609781399908574	0.483989344222875	0.770167481337052	NA	NA
1058	66	8	8	8	8	0	0	0	0	0	8	1	1	1	1	0	0	0	0	0	1	-1.02559209559261	0.238822595510262	KHM2010	8	8.99	0	0.99	3	1	10	2010	KHM	14927	2	KHM2010	NA	NA	NA	NA	1	5	NA	NA	0.358584086480657	0.22508927945747	0.574030020508878	NA	NA
1059	68	8	8	8	8	0	0	8	0	0	0	1	1	1	1	0	0	1	0	0	0	-0.429160025249154	0.119695521097941	KHM2014	8	8.99	0	0.99	0.0416666666666667	1	10	2014	KHM	13789	2	KHM2014	NA	NA	NA	NA	0	0.0833333333333333	NA	NA	0.651055735488159	0.511080389648972	0.817077000951747	NA	NA
1060	70	8	8	8	8	0	8	0	0	0	0	1	1	1	1	0	1	0	0	0	0	-0.39506187869152	0.0905630909477518	KHM2014	8	8.99	0	0.99	0.5	1	10	2014	KHM	14017	2	KHM2014	NA	NA	NA	NA	0	1	NA	NA	0.673638354099261	0.563873463412207	0.804191308837586	NA	NA
1061	72	8	8	8	8	0	0	0	0	0	0	1	1	1	1	0	0	0	0	0	0	-0.459956788620409	0.0833873902318919	KHM2014	8	8.99	0	0.99	2.5	1	10	2014	KHM	14245	2	KHM2014	NA	NA	NA	NA	0	5	NA	NA	0.631310924733544	0.533938929506529	0.740377386463477	NA	NA
1062	74	8	8	8	8	0	0	0	8	0	0	1	1	1	1	0	0	0	1	0	0	-0.340385121167	0.159461717684625	KHM2014	8	8.99	0	0.99	0.541666666666667	1	10	2014	KHM	14473	2	KHM2014	NA	NA	NA	NA	0.0833333333333333	1	NA	NA	0.711496257722783	0.518856115581682	0.969438021287577	NA	NA
1063	76	8	8	8	8	0	0	0	0	8	0	1	1	1	1	0	0	0	0	1	0	-0.519029353153592	0.122556297626464	KHM2014	8	8.99	0	0.99	2.54166666666667	1	10	2014	KHM	14701	2	KHM2014	NA	NA	NA	NA	0.0833333333333333	5	NA	NA	0.595097897621186	0.468337456834863	0.75718664693447	NA	NA
1064	78	8	8	8	8	0	0	0	0	0	8	1	1	1	1	0	0	0	0	0	1	-0.95421535308718	0.235631464010667	KHM2014	8	8.99	0	0.99	3	1	10	2014	KHM	14929	2	KHM2014	NA	NA	NA	NA	1	5	NA	NA	0.385114204704003	0.243302275069442	0.612764042638897	NA	NA
1065	80	0	0	0	0	0	-1	0	0	0	0	0	0	0	0	0	1	0	0	0	0	1.43508452528932	0.377960342072504	study_39	0	0.99	1	1.99	0.5	1	11	1996	IDN	1081	2	study_39	Indonesia|IDN	0	1995	1996	0	1	Prospective cohort	Relative risk (RR)	4.2	2	8.8	95	NA
1066	81	0	0	0	0	-14	0	0	0	0	0	0	0	0	0	1	0	0	0	0	0	1.71559810826249	0.0736533248939286	study_272	0	0.99	10	18.99	2.5	1	11	2003	IDN	1082	2	study_272	Indonesia|IDN	0	1999	2003	0	5	Cross sectional	Odds ratio (OR)	5.56	4.81	6.42	95	NA
1067	82	0	0	0	0	-10.5	0	0	0	0	0	0	0	0	0	1	0	0	0	0	0	0.982078472412158	0.0477324402236018	study_272	1	6.99	10	18.99	2.5	1	11	2003	IDN	1083	2	study_272	Indonesia|IDN	0	1999	2003	0	5	Cross sectional	Odds ratio (OR)	2.67	2.43	2.93	95	NA
1068	83	0	0	0	0	-6	0	0	0	0	0	0	0	0	0	1	0	0	0	0	0	0.425267735404344	0.0599080589483166	study_272	7	9.99	10	18.99	2.5	1	11	2003	IDN	1084	2	study_272	Indonesia|IDN	0	1999	2003	0	5	Cross sectional	Odds ratio (OR)	1.53	1.36	1.72	95	NA
1069	84	0	3.5	0	0	0	0	3.5	0	0	0	0	1	0	0	0	0	1	0	0	0	-0.3147107448397	0.157190341689749	study_286	1	6.99	0	0.99	0.0385	1	11	2010	IDN	257	2	study_286	Indonesia|IDN	0	2010	2010	0	0.077	Cross sectional	Odds ratio (OR)	0.73	0.54	1	95	NA
1070	85	0	8	0	0	0	0	8	0	0	0	0	1	0	0	0	0	1	0	0	0	-0.653926467406664	0.260295941777643	study_286	7	9.99	0	0.99	0.0385	1	11	2010	IDN	258	2	study_286	Indonesia|IDN	0	2010	2010	0	0.077	Cross sectional	Odds ratio (OR)	0.52	0.31	0.86	95	NA
1071	86	0	14	0	0	0	0	14	0	0	0	0	1	0	0	0	0	1	0	0	0	-0.798507696217772	0.273631837312461	study_286	10	18.99	0	0.99	0.0385	1	11	2010	IDN	259	2	study_286	Indonesia|IDN	0	2010	2010	0	0.077	Cross sectional	Odds ratio (OR)	0.45	0.26	0.76	95	NA
1072	87	0	3.5	0	0	0	0	0	0	0	0	0	1	0	0	0	0	0	0	0	0	-0.261364764134408	0.12254245313298	study_286	1	6.99	0	0.99	2.5	1	11	2010	IDN	1085	2	study_286	Indonesia|IDN	0	2010	2010	0	5	Cross sectional	Odds ratio (OR)	0.77	0.6	0.97	95	NA
1073	88	0	8	0	0	0	0	0	0	0	0	0	1	0	0	0	0	0	0	0	0	-0.693147180559945	0.20181826247963	study_286	7	9.99	0	0.99	2.5	1	11	2010	IDN	1086	2	study_286	Indonesia|IDN	0	2010	2010	0	5	Cross sectional	Odds ratio (OR)	0.5	0.34	0.75	95	NA
1074	89	0	14	0	0	0	0	0	0	0	0	0	1	0	0	0	0	0	0	0	0	-0.63487827243597	0.203700942912697	study_286	10	18.99	0	0.99	2.5	1	11	2010	IDN	1087	2	study_286	Indonesia|IDN	0	2010	2010	0	5	Cross sectional	Odds ratio (OR)	0.53	0.36	0.8	95	NA
1075	90	0	0	0	0	0	0	-9.5	0	0	0	0	0	0	0	0	0	1	0	0	0	0.802898044519065	0.376554577466628	study_130	0	9.99	10	18.99	0.0416666666666667	1	11	2014	IDN	256	2	study_130	Indonesia|IDN	0	2014	2014	0	0.0833333333333333	Case-control	Odds ratio (OR)	2.232	1.067	4.669	95	NA
1076	91	8	8	8	8	0	0	8	0	0	0	1	1	1	1	0	0	1	0	0	0	-0.0148830085810246	0.159153935633769	MDV2009	8	8.99	0	0.99	0.0416666666666667	1	14	2009	MDV	13807	2	MDV2009	NA	NA	NA	NA	0	0.0833333333333333	NA	NA	0.985227195988599	0.723669931385677	1.35048466787291	NA	NA
1077	93	8	8	8	8	0	8	0	0	0	0	1	1	1	1	0	1	0	0	0	0	-0.0166884187441554	0.144754842551053	MDV2009	8	8.99	0	0.99	0.5	1	14	2009	MDV	14035	2	MDV2009	NA	NA	NA	NA	0	1	NA	NA	0.983450061507011	0.743660641825645	1.31162720552466	NA	NA
1078	95	8	8	8	8	0	0	0	0	0	0	1	1	1	1	0	0	0	0	0	0	-0.0969456635603799	0.130932682028366	MDV2009	8	8.99	0	0.99	2.5	1	14	2009	MDV	14263	2	MDV2009	NA	NA	NA	NA	0	5	NA	NA	0.907605320835182	0.69503582046842	1.16121192080069	NA	NA
1079	97	8	8	8	8	0	0	0	8	0	0	1	1	1	1	0	0	0	1	0	0	-0.00652754763822095	0.258527989683069	MDV2009	8	8.99	0	0.99	0.541666666666667	1	14	2009	MDV	14491	2	MDV2009	NA	NA	NA	NA	0.0833333333333333	1	NA	NA	0.993493710521165	0.610463605754465	1.68184788169379	NA	NA
1080	99	8	8	8	8	0	0	0	0	8	0	1	1	1	1	0	0	0	0	1	0	-0.230566391074805	0.194992128920063	MDV2009	8	8.99	0	0.99	2.54166666666667	1	14	2009	MDV	14719	2	MDV2009	NA	NA	NA	NA	0.0833333333333333	5	NA	NA	0.794083713180919	0.542198146961568	1.16444593989201	NA	NA
1081	101	8	8	8	8	0	0	0	0	0	8	1	1	1	1	0	0	0	0	0	1	-0.679075893969223	0.380642966888369	MDV2009	8	8.99	0	0.99	3	1	14	2009	MDV	14947	2	MDV2009	NA	NA	NA	NA	1	5	NA	NA	0.50708537656853	0.244094130530177	1.08536798153412	NA	NA
1082	103	8	8	8	8	0	0	8	0	0	0	1	1	1	1	0	0	1	0	0	0	0.293681288438833	0.204250227496695	MDV2016	8	8.99	0	0.99	0.0416666666666667	1	14	2016	MDV	13809	2	MDV2016	NA	NA	NA	NA	0	0.0833333333333333	NA	NA	1.34135632976428	0.901301746481166	2.00721003608731	NA	NA
1083	105	8	8	8	8	0	8	0	0	0	0	1	1	1	1	0	1	0	0	0	0	0.00589131369865129	0.175490035467922	MDV2016	8	8.99	0	0.99	0.5	1	14	2016	MDV	14037	2	MDV2016	NA	NA	NA	NA	0	1	NA	NA	1.00590870161632	0.712722201632696	1.41801411967312	NA	NA
1084	107	8	8	8	8	0	0	0	0	0	0	1	1	1	1	0	0	0	0	0	0	0.0140811306947103	0.162017640439475	MDV2016	8	8.99	0	0.99	2.5	1	14	2016	MDV	14265	2	MDV2016	NA	NA	NA	NA	0	5	NA	NA	1.01418073678856	0.733964388068619	1.38515823382203	NA	NA
1085	109	8	8	8	8	0	0	0	8	0	0	1	1	1	1	0	0	0	1	0	0	-0.865599687458893	0.394683734075388	MDV2016	8	8.99	0	0.99	0.541666666666667	1	14	2016	MDV	14493	2	MDV2016	NA	NA	NA	NA	0.0833333333333333	1	NA	NA	0.420799128986874	0.19912849537824	0.935527516851911	NA	NA
1086	111	8	8	8	8	0	0	0	0	8	0	1	1	1	1	0	0	0	0	1	0	-0.525366521259535	0.297669103134856	MDV2016	8	8.99	0	0.99	2.54166666666667	1	14	2016	MDV	14721	2	MDV2016	NA	NA	NA	NA	0.0833333333333333	5	NA	NA	0.591338586478862	0.339086210187941	1.08911124021897	NA	NA
1087	113	8	8	8	8	0	0	0	0	0	8	1	1	1	1	0	0	0	0	0	1	-0.0124357111274539	0.495622643885853	MDV2016	8	8.99	0	0.99	3	1	14	2016	MDV	14949	2	MDV2016	NA	NA	NA	NA	1	5	NA	NA	0.987641292798129	0.371350093049563	2.59148416880581	NA	NA
1088	115	8	8	8	8	0	0	8	0	0	0	1	1	1	1	0	0	1	0	0	0	-0.140298036917181	0.0989711121849855	MMR2015	8	8.99	0	0.99	0.0416666666666667	1	15	2015	MMR	13815	2	MMR2015	NA	NA	NA	NA	0	0.0833333333333333	NA	NA	0.869099173157375	0.714664774612388	1.05340214764348	NA	NA
1089	117	8	8	8	8	0	8	0	0	0	0	1	1	1	1	0	1	0	0	0	0	-0.266898954045709	0.0823375637743848	MMR2015	8	8.99	0	0.99	0.5	1	15	2015	MMR	14043	2	MMR2015	NA	NA	NA	NA	0	1	NA	NA	0.765750443540557	0.651164320550645	0.899217798701982	NA	NA
1090	119	8	8	8	8	0	0	0	0	0	0	1	1	1	1	0	0	0	0	0	0	-0.282432291982571	0.0739245630014008	MMR2015	8	8.99	0	0.99	2.5	1	15	2015	MMR	14271	2	MMR2015	NA	NA	NA	NA	0	5	NA	NA	0.753947688534406	0.647421648548682	0.865045465753175	NA	NA
1091	121	8	8	8	8	0	0	0	8	0	0	1	1	1	1	0	0	0	1	0	0	-0.503220482333918	0.140771536890644	MMR2015	8	8.99	0	0.99	0.541666666666667	1	15	2015	MMR	14499	2	MMR2015	NA	NA	NA	NA	0.0833333333333333	1	NA	NA	0.604580480382614	0.45662260030863	0.792887745156388	NA	NA
1092	123	8	8	8	8	0	0	0	0	8	0	1	1	1	1	0	0	0	0	1	0	-0.46349525076265	0.101762272142526	MMR2015	8	8.99	0	0.99	2.54166666666667	1	15	2015	MMR	14727	2	MMR2015	NA	NA	NA	NA	0.0833333333333333	5	NA	NA	0.629081002500776	0.514265806178365	0.766357193596201	NA	NA
1093	125	8	8	8	8	0	0	0	0	0	8	1	1	1	1	0	0	0	0	0	1	-0.399083378825459	0.185603032083987	MMR2015	8	8.99	0	0.99	3	1	15	2015	MMR	14955	2	MMR2015	NA	NA	NA	NA	1	5	NA	NA	0.670934757269182	0.470543909898668	0.974040775250701	NA	NA
1094	127	0	0	0	0	-9.5	0	0	0	0	0	0	0	0	0	1	0	0	0	0	0	0.792087128414849	0.095744212421897	study_275	0	6.99	7	18.99	1	1	16	1986	PHL	1281	2	study_275	Philippines|PHL	0	1983	1986	0	2	Retrospective cohort	Relative risk (RR)	2.208	1.79844602403492	2.61755397596508	NA	NA
1095	128	-9.5	0	0	0	-9.5	-9.5	0	0	0	0	1	0	0	0	1	1	0	0	0	0	0.246860077931526	0.137674756862561	study_73	0	6.99	7	18.99	0.5	1	16	1988	PHL	1280	2	study_73	Philippines|PHL	1	1988	1988	0	1	Cross sectional	Odds ratio (OR)	1.28	0.942747779642562	1.61725222035744	NA	NA
1096	129	0	0	0	0	0	-9.5	0	0	0	0	0	0	0	0	0	1	0	0	0	0	0.143234168085908	0.185499510868553	study_283	0	3.99	4	18.99	0.5	1	18	1980	THA	1342	2	study_283	Thailand|THA	0	1976	1977	0	1	Cross sectional	Odds ratio (OR)	1.154	0.751989504611676	1.55601049538832	NA	NA
1097	130	0	0	0	-9.5	-9.5	-9.5	0	0	0	0	0	0	0	1	1	1	0	0	0	0	0.0907543632684641	0.196482280899941	study_283	0	3.99	4	18.99	0.5	1	18	1980	THA	1343	2	study_283	Thailand|THA	0	1976	1977	0	1	Cross sectional	Odds ratio (OR)	1.095	0.692989504611677	1.49701049538832	NA	NA
1098	131	0	0	0	0	0	-9.5	0	0	0	0	0	0	0	0	0	1	0	0	0	0	0.0704584636485614	0.200935430823994	study_283	0	3.99	4	18.99	0.5	1	18	1980	THA	1344	2	study_283	Thailand|THA	0	1976	1977	0	1	Cross sectional	Odds ratio (OR)	1.073	0.670989504611677	1.47501049538832	NA	NA
1099	132	8	8	8	8	0	0	8	0	0	0	1	1	1	1	0	0	1	0	0	0	0.00690189789881466	0.0553346695201208	TLS2009	8	8.99	0	0.99	0.0416666666666667	1	19	2009	TLS	13885	2	TLS2009	NA	NA	NA	NA	0	0.0833333333333333	NA	NA	1.00692577088749	0.901294117886101	1.11961879394622	NA	NA
1100	134	8	8	8	8	0	8	0	0	0	0	1	1	1	1	0	1	0	0	0	0	-0.0036265443779184	0.0442199527347537	TLS2009	8	8.99	0	0.99	0.5	1	19	2009	TLS	14113	2	TLS2009	NA	NA	NA	NA	0	1	NA	NA	0.996380023592067	0.914169582020877	1.08719722160242	NA	NA
1101	136	8	8	8	8	0	0	0	0	0	0	1	1	1	1	0	0	0	0	0	0	-0.0322554283410128	0.0365474628414537	TLS2009	8	8.99	0	0.99	2.5	1	19	2009	TLS	14341	2	TLS2009	NA	NA	NA	NA	0	5	NA	NA	0.968259229641433	0.899822464180824	1.03842823472176	NA	NA
1102	138	8	8	8	8	0	0	0	8	0	0	1	1	1	1	0	0	0	1	0	0	-0.00960083503358208	0.0622328805329447	TLS2009	8	8.99	0	0.99	0.541666666666667	1	19	2009	TLS	14569	2	TLS2009	NA	NA	NA	NA	0.0833333333333333	1	NA	NA	0.990445105841946	0.880860502218609	1.12422834621295	NA	NA
1103	140	8	8	8	8	0	0	0	0	8	0	1	1	1	1	0	0	0	0	1	0	-0.0627357123613512	0.0486441990079448	TLS2009	8	8.99	0	0.99	2.54166666666667	1	19	2009	TLS	14797	2	TLS2009	NA	NA	NA	NA	0.0833333333333333	5	NA	NA	0.939191657637149	0.854325677411707	1.03380116170586	NA	NA
1104	142	8	8	8	8	0	0	0	0	0	8	1	1	1	1	0	0	0	0	0	1	-0.168354399620789	0.0913998531398618	TLS2009	8	8.99	0	0.99	3	1	19	2009	TLS	15025	2	TLS2009	NA	NA	NA	NA	1	5	NA	NA	0.84505429468778	0.709151038866464	1.014707790601	NA	NA
1105	144	0	0	0	0	0	0	-11.5	0	0	0	0	0	0	0	0	0	1	0	0	0	0.139761942375159	0.267436340277352	study_95	0	5.99	10	18.99	0.0416666666666667	1	20	1985	VNM	523	2	study_95	Vietnam|VNM	0	1976	1985	0	0.0833333333333333	Retrospective cohort	Hazard ratio (HR)	1.15	0.68	1.94	95	NA
1106	145	0	0	0	0	0	0	-6.5	0	0	0	0	0	0	0	0	0	1	0	0	0	0.2390169004705	0.242008199330917	study_95	6	9.99	10	18.99	0.0416666666666667	1	20	1985	VNM	524	2	study_95	Vietnam|VNM	0	1976	1985	0	0.0833333333333333	Retrospective cohort	Hazard ratio (HR)	1.27	0.79	2.04	95	NA
1107	146	0	0	0	0	0	0	0	0	0	0	0	0	0	0	0	0	0	0	0	0	0.322083499169113	0.167641218855112	study_95	0	5.99	10	18.99	2.5	1	20	1985	VNM	1452	2	study_95	Vietnam|VNM	0	1976	1985	0	5	Retrospective cohort	Hazard ratio (HR)	1.38	0.99	1.91	95	NA
1108	147	0	0	0	0	0	0	0	0	0	0	0	0	0	0	0	0	0	0	0	0	0.254642218373581	0.15584415365382	study_95	6	9.99	10	18.99	2.5	1	20	1985	VNM	1453	2	study_95	Vietnam|VNM	0	1976	1985	0	5	Retrospective cohort	Hazard ratio (HR)	1.29	0.95	1.75	95	NA
1109	148	0	-11.5	0	0	0	0	-11.5	0	0	0	0	1	0	0	0	0	1	0	0	0	0.837247524533702	0.255397181764642	study_95	0	5.99	10	18.99	0.0416666666666667	1	20	2000	VNM	525	2	study_95	Vietnam|VNM	0	1986	2000	0	0.0833333333333333	Retrospective cohort	Hazard ratio (HR)	2.31	1.4	3.81	95	NA
1110	149	0	-6.5	0	0	0	0	-6.5	0	0	0	0	1	0	0	0	0	1	0	0	0	0.56531380905006	0.210478245816963	study_95	6	9.99	10	18.99	0.0416666666666667	1	20	2000	VNM	526	2	study_95	Vietnam|VNM	0	1986	2000	0	0.0833333333333333	Retrospective cohort	Hazard ratio (HR)	1.76	1.17	2.67	95	NA
1111	150	0	-11.5	0	0	0	0	0	0	0	0	0	1	0	0	0	0	0	0	0	0	0.418710334858185	0.185110366251131	study_95	0	5.99	10	18.99	2.5	1	20	2000	VNM	1454	2	study_95	Vietnam|VNM	0	1986	2000	0	5	Retrospective cohort	Hazard ratio (HR)	1.52	1.06	2.19	95	NA
1112	151	0	-6.5	0	0	0	0	0	0	0	0	0	1	0	0	0	0	0	0	0	0	0.322083499169113	0.14939460123691	study_95	6	9.99	10	18.99	2.5	1	20	2000	VNM	1455	2	study_95	Vietnam|VNM	0	1986	2000	0	5	Retrospective cohort	Hazard ratio (HR)	1.38	1.03	1.85	95	NA
1113	152	0	0	0	0	-6.5	0	-6.5	0	0	0	0	0	0	0	1	0	1	0	0	0	0.285178942233662	0.249432606001234	study_83	6	12.99	13	18.99	0.0385	1	20	2009	VNM	520	2	study_83	Vietnam|VNM	0	2008	2009	0	0.077	Case-control	Odds ratio (OR)	1.33	0.82	2.18	95	NA
1114	153	0	0	0	0	-12.5	0	-12.5	0	0	0	0	0	0	0	1	0	1	0	0	0	0.357674444271816	0.253489131502443	study_83	1	5.99	13	18.99	0.0385	1	20	2009	VNM	521	2	study_83	Vietnam|VNM	0	2008	2009	0	0.077	Case-control	Odds ratio (OR)	1.43	0.87	2.35	95	NA
1115	154	0	0	0	0	-15.5	0	-15.5	0	0	0	0	0	0	0	1	0	1	0	0	0	1.15373158788919	0.242154155054218	study_83	0	0.99	13	18.99	0.0385	1	20	2009	VNM	522	2	study_83	Vietnam|VNM	0	2008	2009	0	0.077	Case-control	Odds ratio (OR)	3.17	1.97	5.09	95	NA
1116	155	0	0	0	0	0	0	0	0	0	0	0	0	0	0	0	0	0	0	0	0	-0.510825623765991	0.0930212024458952	study_193	6	12.99	0	5.99	2.5	1	20	2011	VNM	1456	2	study_193	Vietnam|VNM	1	2011	2011	0	5	Cross sectional	Odds ratio (OR)	0.6	0.5	0.72	95	NA
1117	156	0	0	0	0	0	0	0	0	0	0	0	0	0	0	0	0	0	0	0	0	-1.56064774826467	0.202788233385175	study_193	13	18.99	0	5.99	2.5	1	20	2011	VNM	1457	2	study_193	Vietnam|VNM	1	2011	2011	0	5	Cross sectional	Odds ratio (OR)	0.21	0.14	0.31	95	NA
1118	157	6.5	6.5	0	0	6.5	0	0	0	0	0	1	1	0	0	1	0	0	0	0	0	0.412109650826833	0.128141564820939	study_193	6	12.99	0	5.99	2.5	1	20	2011	VNM	1458	2	study_193	Vietnam|VNM	1	2011	2011	0	5	Cross sectional	Odds ratio (OR)	1.51	1.18	1.95	95	NA
1119	158	13	13	0	0	13	0	0	0	0	0	1	1	0	0	1	0	0	0	0	0	0.048790164169432	0.252196784044332	study_193	13	18.99	0	5.99	2.5	1	20	2011	VNM	1459	2	study_193	Vietnam|VNM	1	2011	2011	0	5	Cross sectional	Odds ratio (OR)	1.05	0.64	1.72	95	NA
1120	160	0	0	0	0	0	0	-9.5	0	0	0	0	0	0	0	0	0	1	0	0	0	0.955511445027436	0.191364897765732	study_141	0	4.99	5	18.99	0.0383561643835617	1	20	2018	VNM	527	2	study_141	Vietnam|VNM	0	39630	40148	0	0.0767123287671233	Prospective cohort	Odds ratio (OR)	2.6	1.79	3.79	95	NA
1121	161	0	-9.5	0	0	0	0	-9.5	0	0	0	0	1	0	0	0	0	1	0	0	0	0.500775287912489	0.21715771979676	study_141	0	4.99	5	18.99	0.0383561643835617	1	20	2018	VNM	528	2	study_141	Vietnam|VNM	0	39630	40148	0	0.0767123287671233	Prospective cohort	Odds ratio (OR)	1.65	1.08	2.53	95	NA
1122	162	0	0	0	0	0	0	-9.5	0	0	0	0	0	0	0	0	0	1	0	0	0	0.542324290825362	0.487985676680394	study_141	0	4.99	5	18.99	0.0383561643835617	1	20	2018	VNM	529	2	study_141	Vietnam|VNM	0	39630	40148	0	0.0767123287671233	Prospective cohort	Odds ratio (OR)	1.72	0.66	4.47	95	NA
1123	163	0	0	0	0	0	0	-9.5	0	0	0	0	0	0	0	0	0	1	0	0	0	0.570979546585738	0.232834926154661	study_141	0	4.99	5	18.99	0.0383561643835617	1	20	2018	VNM	530	2	study_141	Vietnam|VNM	0	39630	40148	0	0.0767123287671233	Prospective cohort	Odds ratio (OR)	1.77	1.12	2.79	95	NA
1124	164	0	-9.5	0	0	0	0	-9.5	0	0	0	0	1	0	0	0	0	1	0	0	0	0.431782416425538	0.166265807244156	study_146	0	5.99	6	18.99	0.0416666666666667	1	20	2018	VNM	531	2	study_146	Vietnam|VNM	0	39630	40695	0	0.0833333333333333	Randomized controlled trial	Odds ratio (OR)	1.54	1.11	2.13	95	NA
1125	165	0	0	0	0	0	0	0	0	0	0	0	0	0	0	0	0	1	0	0	0	-0.693147180559945	0.29785845922323	study_146	6	18.99	6	18.99	0.0416666666666667	1	20	2018	VNM	532	2	study_146	Vietnam|VNM	0	40360	40695	0	0.0833333333333333	Randomized controlled trial	Odds ratio (OR)	0.5	0.28	0.9	95	NA
1126	166	0	0	0	0	0	0	0	0	0	0	0	0	0	0	0	0	1	0	0	0	-0.3147107448397	0.587394156376032	study_146	0	5.99	0	5.99	0.0416666666666667	1	20	2018	VNM	533	2	study_146	Vietnam|VNM	0	40360	40695	0	0.0833333333333333	Randomized controlled trial	Odds ratio (OR)	0.73	0.23	2.3	95	NA
1127	167	0	-9.5	0	0	0	0	-9.5	0	0	0	0	1	0	0	0	0	1	0	0	0	-0.186329578191493	0.410570896029107	study_146	0	5.99	6	18.99	0.0416666666666667	1	20	2018	VNM	534	2	study_146	Vietnam|VNM	0	39630	39965	0	0.0833333333333333	Randomized controlled trial	Odds ratio (OR)	0.83	0.37	1.85	95	NA
1128	168	0	-9.5	0	0	0	0	-9.5	0	0	0	0	1	0	0	0	0	1	0	0	0	0.955511445027436	0.576537111881441	study_146	0	5.99	6	18.99	0.0416666666666667	1	20	2018	VNM	535	2	study_146	Vietnam|VNM	0	40360	40695	0	0.0833333333333333	Randomized controlled trial	Odds ratio (OR)	2.6	0.84	8.05	95	NA
1129	169	0	-9.5	0	0	0	0	-9.5	0	0	0	0	1	0	0	0	0	1	0	0	0	0.815364813284194	0.363231592266407	study_146	0	5.99	6	18.99	0.0416666666666667	1	20	2018	VNM	536	2	study_146	Vietnam|VNM	0	39630	39965	0	0.0833333333333333	Randomized controlled trial	Odds ratio (OR)	2.26	1.11	4.61	95	NA
1130	170	0	-9.5	0	0	0	0	-9.5	0	0	0	0	1	0	0	0	0	1	0	0	0	0.837247524533702	0.378486868659456	study_146	0	5.99	6	18.99	0.0416666666666667	1	20	2018	VNM	537	2	study_146	Vietnam|VNM	0	40360	40695	0	0.0833333333333333	Randomized controlled trial	Odds ratio (OR)	2.31	1.1	4.85	95	NA
1131	171	8	8	8	8	0	0	8	0	0	0	1	1	1	1	0	0	1	0	0	0	-0.209914244657419	0.205278204489735	ARM2005	8	8.99	0	0.99	0.0416666666666667	1	33	2005	ARM	13685	2	ARM2005	NA	NA	NA	NA	0	0.0833333333333333	NA	NA	0.810653760880486	0.54173053674528	1.21131191042346	NA	NA
1132	173	8	8	8	8	0	8	0	0	0	0	1	1	1	1	0	1	0	0	0	0	-0.354867141964412	0.158339157781819	ARM2005	8	8.99	0	0.99	0.5	1	33	2005	ARM	13913	2	ARM2005	NA	NA	NA	NA	0	1	NA	NA	0.701266605923414	0.514027763041925	0.956199694025083	NA	NA
1133	175	8	8	8	8	0	0	0	0	0	0	1	1	1	1	0	0	0	0	0	0	-0.275300929649691	0.148652367130895	ARM2005	8	8.99	0	0.99	2.5	1	33	2005	ARM	14141	2	ARM2005	NA	NA	NA	NA	0	5	NA	NA	0.759343579841476	0.563773478695914	1.00966090562386	NA	NA
1134	177	8	8	8	8	0	0	0	8	0	0	1	1	1	1	0	0	0	1	0	0	-0.608301264840397	0.279093884200091	ARM2005	8	8.99	0	0.99	0.541666666666667	1	33	2005	ARM	14369	2	ARM2005	NA	NA	NA	NA	0.0833333333333333	1	NA	NA	0.544274662718019	0.310211864130179	0.926397606156826	NA	NA
1135	179	8	8	8	8	0	0	0	0	8	0	1	1	1	1	0	0	0	0	1	0	-0.356352837658087	0.232208491618283	ARM2005	8	8.99	0	0.99	2.54166666666667	1	33	2005	ARM	14597	2	ARM2005	NA	NA	NA	NA	0.0833333333333333	5	NA	NA	0.700225510713711	0.452546406352893	1.1245605324542	NA	NA
1136	181	8	8	8	8	0	0	0	0	0	8	1	1	1	1	0	0	0	0	0	1	0.337446939276315	0.453854093025773	ARM2005	8	8.99	0	0.99	3	1	33	2005	ARM	14825	2	ARM2005	NA	NA	NA	NA	1	5	NA	NA	1.40136524896495	0.563992488461641	3.34141275720987	NA	NA
1137	183	8	8	8	8	0	0	8	0	0	0	1	1	1	1	0	0	1	0	0	0	-0.148004171711896	1.52056701120279	ARM2015	8	8.99	0	0.99	0.0416666666666667	1	33	2015	ARM	13687	2	ARM2015	NA	NA	NA	NA	0	0.0833333333333333	NA	NA	0.862427517135409	0.03769641744211	14.6206142354907	NA	NA
1138	185	8	8	8	8	0	8	0	0	0	0	1	1	1	1	0	1	0	0	0	0	-0.578567700638866	1.34995401293996	ARM2015	8	8.99	0	0.99	0.5	1	33	2015	ARM	13915	2	ARM2015	NA	NA	NA	NA	0	1	NA	NA	0.560700883222986	0.0376452576231607	7.48028908158743	NA	NA
1139	187	8	8	8	8	0	0	0	0	0	0	1	1	1	1	0	0	0	0	0	0	-1.01540824222061	1.1249341194247	ARM2015	8	8.99	0	0.99	2.5	1	33	2015	ARM	14143	2	ARM2015	NA	NA	NA	NA	0	5	NA	NA	0.362254512054978	0.0397112912414286	3.26618301874065	NA	NA
1140	189	8	8	8	8	0	0	0	8	0	0	1	1	1	1	0	0	0	1	0	0	-3.44419197290119	2.24475496246132	ARM2015	8	8.99	0	0.99	0.541666666666667	1	33	2015	ARM	14371	2	ARM2015	NA	NA	NA	NA	0.0833333333333333	1	NA	NA	0.0319305523731594	0.000366825096971002	2.43224343161172	NA	NA
1141	191	8	8	8	8	0	0	0	0	8	0	1	1	1	1	0	0	0	0	1	0	-2.70687587690898	1.36087064203232	ARM2015	8	8.99	0	0.99	2.54166666666667	1	33	2015	ARM	14599	2	ARM2015	NA	NA	NA	NA	0.0833333333333333	5	NA	NA	0.0667450009321248	0.0047123857483503	0.977313249854361	NA	NA
1142	193	8	8	8	8	0	0	0	0	0	8	1	1	1	1	0	0	0	0	0	1	-2.2983461294835	1.79711758168473	ARM2015	8	8.99	0	0.99	3	1	33	2015	ARM	14827	2	ARM2015	NA	NA	NA	NA	1	5	NA	NA	0.100424796062469	0.00258947849600566	2.96952540504797	NA	NA
1143	195	8	8	8	8	0	0	8	0	0	0	1	1	1	1	0	0	1	0	0	0	0.0135899381469483	0.160631594724036	AZE2006	8	8.99	0	0.99	0.0416666666666667	1	34	2006	AZE	13689	2	AZE2006	NA	NA	NA	NA	0	0.0833333333333333	NA	NA	1.01368270109429	0.73605477809644	1.38157632953536	NA	NA
1144	197	8	8	8	8	0	8	0	0	0	0	1	1	1	1	0	1	0	0	0	0	-0.209348968083878	0.11531157797274	AZE2006	8	8.99	0	0.99	0.5	1	34	2006	AZE	13917	2	AZE2006	NA	NA	NA	NA	0	1	NA	NA	0.811112134002353	0.645944041961689	1.01509173158037	NA	NA
1145	199	8	8	8	8	0	0	0	0	0	0	1	1	1	1	0	0	0	0	0	0	-0.220757895163163	0.106642065110301	AZE2006	8	8.99	0	0.99	2.5	1	34	2006	AZE	14145	2	AZE2006	NA	NA	NA	NA	0	5	NA	NA	0.801910803274375	0.649899257324	0.987181839859573	NA	NA
1146	201	8	8	8	8	0	0	0	8	0	0	1	1	1	1	0	0	0	1	0	0	-0.436034552941852	0.155755867590512	AZE2006	8	8.99	0	0.99	0.541666666666667	1	34	2006	AZE	14373	2	AZE2006	NA	NA	NA	NA	0.0833333333333333	1	NA	NA	0.646595383776751	0.473834922189472	0.872551777860358	NA	NA
1147	203	8	8	8	8	0	0	0	0	8	0	1	1	1	1	0	0	0	0	1	0	-0.413720534048284	0.140828736121961	AZE2006	8	8.99	0	0.99	2.54166666666667	1	34	2006	AZE	14601	2	AZE2006	NA	NA	NA	NA	0.0833333333333333	5	NA	NA	0.661185704340738	0.502714825380985	0.873118868377544	NA	NA
1148	205	8	8	8	8	0	0	0	0	0	8	1	1	1	1	0	0	0	0	0	1	-0.317688912180886	0.329749602239134	AZE2006	8	8.99	0	0.99	3	1	34	2006	AZE	14829	2	AZE2006	NA	NA	NA	NA	1	5	NA	NA	0.727829171989985	0.374168665309835	1.3628387415612	NA	NA
1149	207	8	8	8	8	0	0	8	0	0	0	1	1	1	1	0	0	1	0	0	0	-0.208078805455374	0.22499205289215	KGZ2012	8	8.99	0	0.99	0.0416666666666667	1	37	2012	KGZ	13783	2	KGZ2012	NA	NA	NA	NA	0	0.0833333333333333	NA	NA	0.812143032888511	0.522260754233573	1.26159975276548	NA	NA
1150	209	8	8	8	8	0	8	0	0	0	0	1	1	1	1	0	1	0	0	0	0	-0.171848943465705	0.161608210184488	KGZ2012	8	8.99	0	0.99	0.5	1	37	2012	KGZ	14011	2	KGZ2012	NA	NA	NA	NA	0	1	NA	NA	0.842106369231004	0.615306369008135	1.15936125323503	NA	NA
1151	211	8	8	8	8	0	0	0	0	0	0	1	1	1	1	0	0	0	0	0	0	-0.173584444239496	0.169279593764108	KGZ2012	8	8.99	0	0.99	2.5	1	37	2012	KGZ	14239	2	KGZ2012	NA	NA	NA	NA	0	5	NA	NA	0.840646160438841	0.593629547543666	1.15266447366716	NA	NA
1152	213	8	8	8	8	0	0	0	8	0	0	1	1	1	1	0	0	0	1	0	0	-0.0817929016551439	0.278599713093077	KGZ2012	8	8.99	0	0.99	0.541666666666667	1	37	2012	KGZ	14467	2	KGZ2012	NA	NA	NA	NA	0.0833333333333333	1	NA	NA	0.921462772352071	0.5294280303364	1.57799149409476	NA	NA
1153	215	8	8	8	8	0	0	0	0	8	0	1	1	1	1	0	0	0	0	1	0	-0.0857381617459712	0.242133491385417	KGZ2012	8	8.99	0	0.99	2.54166666666667	1	37	2012	KGZ	14695	2	KGZ2012	NA	NA	NA	NA	0.0833333333333333	5	NA	NA	0.917834523949102	0.581363255187928	1.50197933181582	NA	NA
1154	217	8	8	8	8	0	0	0	0	0	8	1	1	1	1	0	0	0	0	0	1	-0.186879188911465	0.578865173876807	KGZ2012	8	8.99	0	0.99	3	1	37	2012	KGZ	14923	2	KGZ2012	NA	NA	NA	NA	1	5	NA	NA	0.829543948439317	0.261535898044	2.52936366201386	NA	NA
1155	219	0	0	0	4	0	4	0	0	0	0	0	0	0	1	0	1	0	0	0	0	-0.251028754803745	0.345831527582328	study_49	4	8.99	1	3.99	0.5	1	38	1998	MNG	1219	2	study_49	Mongolia|MNG	1	1998	1998	0	1	Cross sectional	Odds ratio (OR)	0.778	0.318896969609504	1.2371030303905	NA	NA
1156	220	0	0	0	7.5	0	7.5	0	0	0	0	0	0	0	1	0	1	0	0	0	0	-0.421594490038048	0.44235242054632	study_49	9	10.99	1	3.99	0.5	1	38	1998	MNG	1220	2	study_49	Mongolia|MNG	1	1998	1998	0	1	Cross sectional	Odds ratio (OR)	0.656	0.196896969609504	1.1151030303905	NA	NA
1157	221	0	0	0	12.5	0	12.5	0	0	0	0	0	0	0	1	0	1	0	0	0	0	-0.502526820951296	0.506884391147922	study_49	11	18.99	1	3.99	0.5	1	38	1998	MNG	1221	2	study_49	Mongolia|MNG	1	1998	1998	0	1	Cross sectional	Odds ratio (OR)	0.605	0.145896969609504	1.0641030303905	NA	NA
1158	222	0	0	0	12.5	0	12.5	0	0	0	0	0	0	0	1	0	1	0	0	0	0	-0.606969484318893	0.627219735879951	study_49	11	18.99	1	3.99	0.5	1	38	1998	MNG	1222	2	study_49	Mongolia|MNG	1	1998	1998	0	1	Cross sectional	Odds ratio (OR)	0.545	0.085896969609504	1.0041030303905	NA	NA
1159	223	8	8	8	8	0	0	8	0	0	0	1	1	1	1	0	0	1	0	0	0	0.117234729208574	0.159442888194341	TJK2012	8	8.99	0	0.99	0.0416666666666667	1	39	2012	TJK	13883	2	TJK2012	NA	NA	NA	NA	0	0.0833333333333333	NA	NA	1.12438332432529	0.818279189298429	1.52877143368681	NA	NA
1160	225	8	8	8	8	0	8	0	0	0	0	1	1	1	1	0	1	0	0	0	0	-0.0653218201914016	0.098884400181638	TJK2012	8	8.99	0	0.99	0.5	1	39	2012	TJK	14111	2	TJK2012	NA	NA	NA	NA	0	1	NA	NA	0.93676594466699	0.771874998944623	1.13734225827052	NA	NA
1161	227	8	8	8	8	0	0	0	0	0	0	1	1	1	1	0	0	0	0	0	0	-0.0851503460614512	0.0918216113626383	TJK2012	8	8.99	0	0.99	2.5	1	39	2012	TJK	14339	2	TJK2012	NA	NA	NA	NA	0	5	NA	NA	0.91837420007758	0.764152785616934	1.09521773462328	NA	NA
1162	229	8	8	8	8	0	0	0	8	0	0	1	1	1	1	0	0	0	1	0	0	-0.220587383236102	0.148706598519091	TJK2012	8	8.99	0	0.99	0.541666666666667	1	39	2012	TJK	14567	2	TJK2012	NA	NA	NA	NA	0.0833333333333333	1	NA	NA	0.802047550288939	0.595320811998401	1.06638564357999	NA	NA
1163	231	8	8	8	8	0	0	0	0	8	0	1	1	1	1	0	0	0	0	1	0	-0.236636398326068	0.118568021676444	TJK2012	8	8.99	0	0.99	2.54166666666667	1	39	2012	TJK	14795	2	TJK2012	NA	NA	NA	NA	0.0833333333333333	5	NA	NA	0.789278218731734	0.624161204221913	0.993461510652411	NA	NA
1164	233	8	8	8	8	0	0	0	0	0	8	1	1	1	1	0	0	0	0	0	1	-0.258184550806669	0.273016812995487	TJK2012	8	8.99	0	0.99	3	1	39	2012	TJK	15023	2	TJK2012	NA	NA	NA	NA	1	5	NA	NA	0.772452662189715	0.456329640711977	1.33067465445373	NA	NA
1165	235	8	8	8	8	0	0	8	0	0	0	1	1	1	1	0	0	1	0	0	0	-0.0975540222895944	0.291135102959324	ALB2008	8	8.99	0	0.99	0.0416666666666667	1	43	2008	ALB	13681	2	ALB2008	NA	NA	NA	NA	0	0.0833333333333333	NA	NA	0.907053339134038	0.498526131621507	1.56072480687526	NA	NA
1166	237	8	8	8	8	0	8	0	0	0	0	1	1	1	1	0	1	0	0	0	0	-0.441665151792507	0.195788644522612	ALB2008	8	8.99	0	0.99	0.5	1	43	2008	ALB	13909	2	ALB2008	NA	NA	NA	NA	0	1	NA	NA	0.642964895056465	0.437374286733883	0.942259586763556	NA	NA
1167	239	8	8	8	8	0	0	0	0	0	0	1	1	1	1	0	0	0	0	0	0	-0.465511086246461	0.185408289678511	ALB2008	8	8.99	0	0.99	2.5	1	43	2008	ALB	14137	2	ALB2008	NA	NA	NA	NA	0	5	NA	NA	0.627814155999803	0.433080626180959	0.895806482109722	NA	NA
1168	241	8	8	8	8	0	0	0	8	0	0	1	1	1	1	0	0	0	1	0	0	-0.76599583285068	0.288470517096043	ALB2008	8	8.99	0	0.99	0.541666666666667	1	43	2008	ALB	14365	2	ALB2008	NA	NA	NA	NA	0.0833333333333333	1	NA	NA	0.464870766814632	0.26978725582292	0.835840774674699	NA	NA
1169	243	8	8	8	8	0	0	0	0	8	0	1	1	1	1	0	0	0	0	1	0	-0.769446176263172	0.245240358994633	ALB2008	8	8.99	0	0.99	2.54166666666667	1	43	2008	ALB	14593	2	ALB2008	NA	NA	NA	NA	0.0833333333333333	5	NA	NA	0.463269566959884	0.286509402469901	0.74928061128841	NA	NA
1170	245	8	8	8	8	0	0	0	0	0	8	1	1	1	1	0	0	0	0	0	1	-0.755460120388962	0.61460610759579	ALB2008	8	8.99	0	0.99	3	1	43	2008	ALB	14821	2	ALB2008	NA	NA	NA	NA	1	5	NA	NA	0.469794403009197	0.142360986533515	1.58386276797842	NA	NA
1171	247	8	8	8	8	0	0	8	0	0	0	1	1	1	1	0	0	1	0	0	0	-0.566525969622828	0.244087839842122	ALB2017	8	8.99	0	0.99	0.0416666666666667	1	43	2017	ALB	13683	2	ALB2017	NA	NA	NA	NA	0	0.0833333333333333	NA	NA	0.567493507839264	0.350067260068555	0.911370617845963	NA	NA
1172	249	8	8	8	8	0	8	0	0	0	0	1	1	1	1	0	1	0	0	0	0	-0.683582892521051	0.185853188876888	ALB2017	8	8.99	0	0.99	0.5	1	43	2017	ALB	13911	2	ALB2017	NA	NA	NA	NA	0	1	NA	NA	0.504805086003786	0.348224521336283	0.721542981161382	NA	NA
1173	251	8	8	8	8	0	0	0	0	0	0	1	1	1	1	0	0	0	0	0	0	-0.677915067006775	0.173035724585003	ALB2017	8	8.99	0	0.99	2.5	1	43	2017	ALB	14139	2	ALB2017	NA	NA	NA	NA	0	5	NA	NA	0.507674356731802	0.360343697052288	0.710066288958848	NA	NA
1174	253	8	8	8	8	0	0	0	8	0	0	1	1	1	1	0	0	0	1	0	0	-0.859103898045893	0.300626101649185	ALB2017	8	8.99	0	0.99	0.541666666666667	1	43	2017	ALB	14367	2	ALB2017	NA	NA	NA	NA	0.0833333333333333	1	NA	NA	0.423541448636682	0.234179352389532	0.76093017809045	NA	NA
1175	255	8	8	8	8	0	0	0	0	8	0	1	1	1	1	0	0	0	0	1	0	-0.836507851942364	0.256488626657664	ALB2017	8	8.99	0	0.99	2.54166666666667	1	43	2017	ALB	14595	2	ALB2017	NA	NA	NA	NA	0.0833333333333333	5	NA	NA	0.433220755937909	0.262223878072423	0.716683307423348	NA	NA
1176	257	8	8	8	8	0	0	0	0	0	8	1	1	1	1	0	0	0	0	0	1	-0.561171474185522	0.607210097362902	ALB2017	8	8.99	0	0.99	3	1	43	2017	ALB	14823	2	ALB2017	NA	NA	NA	NA	1	5	NA	NA	0.570540298972856	0.172937128099508	1.86906145608738	NA	NA
1177	263	0	0	-12.5	-12.5	-12.5	0	-12.5	0	0	0	0	0	1	1	1	0	1	0	0	0	0.0217614917815127	0.0825425246975999	study_37	0	9.99	16	18.99	0.037	1	47	1990	CZE	158	2	study_37	Czech Republic|CZE	1	1986	1990	0	0.074	Retrospective cohort	Odds ratio (OR)	1.022	0.869	1.201	95	NA
1178	264	0	0	-5	-5	-5	0	-5	0	0	0	0	0	1	1	1	0	1	0	0	0	0.0392207131532813	0.0736007802948145	study_37	12	12.99	16	18.99	0.037	1	47	1990	CZE	159	2	study_37	Czech Republic|CZE	1	1986	1990	0	0.074	Retrospective cohort	Odds ratio (OR)	1.04	0.9	1.201	95	NA
1179	265	0	0	-3.5	-3.5	-3.5	0	-3.5	0	0	0	0	0	1	1	1	0	1	0	0	0	0.043059489460447	0.0686646897374088	study_37	12	15.99	16	18.99	0.037	1	47	1990	CZE	160	2	study_37	Czech Republic|CZE	1	1986	1990	0	0.074	Retrospective cohort	Odds ratio (OR)	1.044	0.913	1.195	95	NA
1180	269	0	0	-12.5	-12.5	-12.5	0	0	-12.5	0	0	0	0	1	1	1	0	0	1	0	0	0.366724279791734	0.122917879309372	study_37	0	9.99	16	18.99	0.537	1	47	1990	CZE	1551	2	study_37	Czech Republic|CZE	1	1986	1990	0.077	0.997	Retrospective cohort	Odds ratio (OR)	1.443	1.134	1.836	95	NA
1181	270	0	0	-5	-5	-5	0	0	-5	0	0	0	0	1	1	1	0	0	1	0	0	-0.0151136378100482	0.11432803461124	study_37	12	12.99	16	18.99	0.537	1	47	1990	CZE	1552	2	study_37	Czech Republic|CZE	1	1986	1990	0.077	0.997	Retrospective cohort	Odds ratio (OR)	0.985	0.787	1.232	95	NA
1182	271	0	0	-3.5	-3.5	-3.5	0	0	-3.5	0	0	0	0	1	1	1	0	0	1	0	0	-0.182721636815294	0.108563457035447	study_37	12	15.99	16	18.99	0.537	1	47	1990	CZE	1553	2	study_37	Czech Republic|CZE	1	1986	1990	0.077	0.997	Retrospective cohort	Odds ratio (OR)	0.833	0.673	1.03	95	NA
1183	272	0	0	0	0	0	0	0	-12.5	0	0	0	0	0	0	0	0	0	1	0	0	0.989541193613748	0.13594644251946	study_176	0	10.99	17	18.99	0.538356164383562	1	47	1991	CZE	1650	2	study_176	Czech Republic|CZE	1	1989	1991	0.0767123287671233	1	Retrospective cohort	Odds ratio (OR)	2.69	2.06	3.51	95	NA
1184	273	0	0	0	0	0	0	0	-5.5	0	0	0	0	0	0	0	0	0	1	0	0	0.285178942233662	0.132286379150037	study_176	11	13.99	17	18.99	0.538356164383562	1	47	1991	CZE	1651	2	study_176	Czech Republic|CZE	1	1989	1991	0.0767123287671233	1	Retrospective cohort	Odds ratio (OR)	1.33	1.03	1.73	95	NA
1185	274	0	0	0	0	0	0	0	-4.5	0	0	0	0	0	0	0	0	0	1	0	0	-0.083381608939051	0.137499107329767	study_176	13	13.99	17	18.99	0.538356164383562	1	47	1991	CZE	1652	2	study_176	Czech Republic|CZE	1	1989	1991	0.0767123287671233	1	Retrospective cohort	Odds ratio (OR)	0.92	0.7	1.2	95	NA
1186	275	0	0	0	-12.5	-12.5	0	0	-12.5	0	0	0	0	0	1	1	0	0	1	0	0	0.385262400790645	0.149685402296269	study_176	0	10.99	17	18.99	0.538356164383562	1	47	1991	CZE	1653	2	study_176	Czech Republic|CZE	1	1989	1991	0.0767123287671233	1	Retrospective cohort	Odds ratio (OR)	1.47	1.09	1.96	95	NA
1187	276	0	0	0	-5.5	-5.5	0	0	-5.5	0	0	0	0	0	1	1	0	0	1	0	0	0	0.140833822015316	study_176	11	13.99	17	18.99	0.538356164383562	1	47	1991	CZE	1654	2	study_176	Czech Republic|CZE	1	1989	1991	0.0767123287671233	1	Retrospective cohort	Odds ratio (OR)	1	0.76	1.32	95	NA
1188	277	0	0	0	-5.5	-5.5	0	0	-5.5	0	0	0	0	0	1	1	0	0	1	0	0	-0.23572233352107	0.140317943091651	study_176	11	13.99	17	18.99	0.538356164383562	1	47	1991	CZE	1655	2	study_176	Czech Republic|CZE	1	1989	1991	0.0767123287671233	1	Retrospective cohort	Odds ratio (OR)	0.79	0.6	1.04	95	NA
1189	278	0	0	0	0	0	-6.5	0	0	0	0	0	0	0	0	0	1	0	0	0	0	0.693147180559945	0.0584809319873025	study_111	9	9.99	13	18.99	0.5	1	47	1993	CZE	1030	2	study_111	Czech Republic|CZE	1	1986	1993	0	1	Retrospective cohort	Relative risk (RR)	2	1.77175346618974	2.22824653381026	NA	NA
1190	279	0	0	0	0	0	-3.5	0	0	0	0	0	0	0	0	0	1	0	0	0	0	0.182321556793955	0.0982399576634028	study_111	12	12.99	13	18.99	0.5	1	47	1993	CZE	1031	2	study_111	Czech Republic|CZE	1	1986	1993	0	1	Retrospective cohort	Relative risk (RR)	1.2	0.971753466189737	1.42824653381026	NA	NA
1191	280	0	0	0	0	-6.5	-6.5	0	0	0	0	0	0	0	0	1	1	0	0	0	0	0.173953307123438	0.0990863281996665	study_111	9	9.99	13	18.99	0.5	1	47	1993	CZE	1032	2	study_111	Czech Republic|CZE	1	1986	1993	0	1	Retrospective cohort	Relative risk (RR)	1.19	0.961753466189737	1.41824653381026	NA	NA
1192	281	0	0	0	0	-3.5	-3.5	0	0	0	0	0	0	0	0	1	1	0	0	0	0	0.0676586484738149	0.110531284937945	study_111	12	12.99	13	18.99	0.5	1	47	1993	CZE	1033	2	study_111	Czech Republic|CZE	1	1986	1993	0	1	Retrospective cohort	Relative risk (RR)	1.07	0.841753466189737	1.29824653381026	NA	NA
1193	282	0	0	0	0	-6.5	-6.5	0	0	0	0	0	0	0	0	1	1	0	0	0	0	-0.174353387144778	0.142205219758263	study_111	9	9.99	13	18.99	0.5	1	47	1993	CZE	1034	2	study_111	Czech Republic|CZE	1	1986	1993	0	1	Retrospective cohort	Relative risk (RR)	0.84	0.611753466189737	1.06824653381026	NA	NA
1194	283	0	0	0	0	-3.5	-3.5	0	0	0	0	0	0	0	0	1	1	0	0	0	0	-0.083381608939051	0.129275937530676	study_111	12	12.99	13	18.99	0.5	1	47	1993	CZE	1035	2	study_111	Czech Republic|CZE	1	1986	1993	0	1	Retrospective cohort	Relative risk (RR)	0.92	0.691753466189737	1.14824653381026	NA	NA
1195	284	0	0	0	0	-6.5	-6.5	0	0	0	0	0	0	0	0	1	1	0	0	0	0	-0.198450938723838	0.145863258546036	study_111	9	9.99	13	18.99	0.5	1	47	1993	CZE	1036	2	study_111	Czech Republic|CZE	1	1986	1993	0	1	Retrospective cohort	Relative risk (RR)	0.82	0.591753466189737	1.04824653381026	NA	NA
1196	285	0	0	0	0	-3.5	-3.5	0	0	0	0	0	0	0	0	1	1	0	0	0	0	-0.083381608939051	0.129275937530676	study_111	12	12.99	13	18.99	0.5	1	47	1993	CZE	1037	2	study_111	Czech Republic|CZE	1	1986	1993	0	1	Retrospective cohort	Relative risk (RR)	0.92	0.691753466189737	1.14824653381026	NA	NA
1197	286	0	0	0	0	-6.5	-6.5	0	0	0	0	0	0	0	0	1	1	0	0	0	0	0.60431596685333	0.063968234084596	study_111	9	9.99	13	18.99	0.5	1	47	1993	CZE	1038	2	study_111	Czech Republic|CZE	1	1986	1993	0	1	Retrospective cohort	Relative risk (RR)	1.83	1.60175346618974	2.05824653381026	NA	NA
1198	287	0	0	0	0	-3.5	-3.5	0	0	0	0	0	0	0	0	1	1	0	0	0	0	0.198850858745165	0.0965903730095993	study_111	12	12.99	13	18.99	0.5	1	47	1993	CZE	1039	2	study_111	Czech Republic|CZE	1	1986	1993	0	1	Retrospective cohort	Relative risk (RR)	1.22	0.991753466189737	1.44824653381026	NA	NA
1199	288	0	0	0	0	-6.5	-6.5	0	0	0	0	0	0	0	0	1	1	0	0	0	0	-0.22314355131421	0.149719984907728	study_111	9	9.99	13	18.99	0.5	1	47	1993	CZE	1040	2	study_111	Czech Republic|CZE	1	1986	1993	0	1	Retrospective cohort	Relative risk (RR)	0.8	0.571753466189737	1.02824653381026	NA	NA
1200	289	0	0	0	0	-3.5	-3.5	0	0	0	0	0	0	0	0	1	1	0	0	0	0	-0.105360515657826	0.132277693647369	study_111	12	12.99	13	18.99	0.5	1	47	1993	CZE	1041	2	study_111	Czech Republic|CZE	1	1986	1993	0	1	Retrospective cohort	Relative risk (RR)	0.9	0.671753466189737	1.12824653381026	NA	NA
1201	290	0	0	0	0	-6.5	-6.5	0	0	0	0	0	0	0	0	1	1	0	0	0	0	0.582215619852664	0.0654132334317075	study_111	9	9.99	13	18.99	0.5	1	47	1993	CZE	1042	2	study_111	Czech Republic|CZE	1	1986	1993	0	1	Retrospective cohort	Relative risk (RR)	1.79	1.56175346618974	2.01824653381026	NA	NA
1202	291	0	0	0	0	-3.5	-3.5	0	0	0	0	0	0	0	0	1	1	0	0	0	0	0.207014169384326	0.0957864232230873	study_111	12	12.99	13	18.99	0.5	1	47	1993	CZE	1043	2	study_111	Czech Republic|CZE	1	1986	1993	0	1	Retrospective cohort	Relative risk (RR)	1.23	1.00175346618974	1.45824653381026	NA	NA
1203	292	0	0	0	0	0	0	0	-12.5	0	0	0	0	0	0	0	0	0	1	0	0	1.30291275218084	0.220381569335776	study_176	0	10.99	17	18.99	0.538356164383562	1	47	1995	CZE	1656	2	study_176	Czech Republic|CZE	1	1994	1995	0.0767123287671233	1	Retrospective cohort	Odds ratio (OR)	3.68	2.39	5.67	95	NA
1204	293	0	0	0	0	0	0	0	-5.5	0	0	0	0	0	0	0	0	0	1	0	0	0.62057648772511	0.214649452272954	study_176	11	13.99	17	18.99	0.538356164383562	1	47	1995	CZE	1657	2	study_176	Czech Republic|CZE	1	1994	1995	0.0767123287671233	1	Retrospective cohort	Odds ratio (OR)	1.86	1.22	2.83	95	NA
1205	294	0	0	0	0	0	0	0	-5.5	0	0	0	0	0	0	0	0	0	1	0	0	-0.0304592074847086	0.228761769337037	study_176	11	13.99	17	18.99	0.538356164383562	1	47	1995	CZE	1658	2	study_176	Czech Republic|CZE	1	1994	1995	0.0767123287671233	1	Retrospective cohort	Odds ratio (OR)	0.97	0.62	1.52	95	NA
1206	295	0	0	0	-12.5	-12.5	0	0	-12.5	0	0	0	0	0	1	1	0	0	1	0	0	0.647103242058538	0.240099051912215	study_176	0	10.99	17	18.99	0.538356164383562	1	47	1995	CZE	1659	2	study_176	Czech Republic|CZE	1	1994	1995	0.0767123287671233	1	Retrospective cohort	Odds ratio (OR)	1.91	1.19	3.05	95	NA
1207	296	0	0	0	-5.5	-5.5	0	0	-5.5	0	0	0	0	0	1	1	0	0	1	0	0	0.385262400790645	0.225561841153738	study_176	11	13.99	17	18.99	0.538356164383562	1	47	1995	CZE	1660	2	study_176	Czech Republic|CZE	1	1994	1995	0.0767123287671233	1	Retrospective cohort	Odds ratio (OR)	1.47	0.95	2.3	95	NA
1208	297	0	0	0	-5.5	-5.5	0	0	-5.5	0	0	0	0	0	1	1	0	0	1	0	0	-0.116533816255952	0.235563316235464	study_176	11	13.99	17	18.99	0.538356164383562	1	47	1995	CZE	1661	2	study_176	Czech Republic|CZE	1	1994	1995	0.0767123287671233	1	Retrospective cohort	Odds ratio (OR)	0.89	0.56	1.41	95	NA
1209	298	0	0	0	0	0	0	-4.5	0	0	0	0	0	0	0	0	0	1	0	0	0	0.104360015324243	0.152353841500308	study_166	10	13.99	14	18.99	0.0370879120879121	1	58	1997	EST	212	2	study_166	Estonia|EST	1	1992	1997	0	0.0741758241758242	Retrospective cohort	Odds ratio (OR)	1.11	0.82	1.49	95	NA
1210	299	0	0	0	0	0	0	-5	0	0	0	0	0	0	0	0	0	1	0	0	0	0.457424847038875	0.144893887144372	study_166	10	12.99	14	18.99	0.0370879120879121	1	58	1997	EST	213	2	study_166	Estonia|EST	1	1992	1997	0	0.0741758241758242	Retrospective cohort	Odds ratio (OR)	1.58	1.19	2.1	95	NA
1211	300	0	0	0	0	0	0	-11.5	0	0	0	0	0	0	0	0	0	1	0	0	0	0.667829372575655	0.160119706933785	study_166	0	9.99	14	18.99	0.0370879120879121	1	58	1997	EST	214	2	study_166	Estonia|EST	1	1992	1997	0	0.0741758241758242	Retrospective cohort	Odds ratio (OR)	1.95	1.42	2.66	95	NA
1212	301	0	0	0	-4.5	-4.5	0	-4.5	0	0	0	0	0	0	1	1	0	1	0	0	0	0.207014169384326	0.157700036246554	study_166	10	13.99	14	18.99	0.0370879120879121	1	58	1997	EST	215	2	study_166	Estonia|EST	1	1992	1997	0	0.0741758241758242	Retrospective cohort	Odds ratio (OR)	1.23	0.9	1.67	95	NA
1213	302	0	0	0	-5	-5	0	-5	0	0	0	0	0	0	1	1	0	1	0	0	0	0.559615787935423	0.152116672084191	study_166	10	12.99	14	18.99	0.0370879120879121	1	58	1997	EST	216	2	study_166	Estonia|EST	1	1992	1997	0	0.0741758241758242	Retrospective cohort	Odds ratio (OR)	1.75	1.3	2.36	95	NA
1214	303	0	0	0	-11.5	-11.5	0	-11.5	0	0	0	0	0	0	1	1	0	1	0	0	0	0.732367893713227	0.178564577966925	study_166	0	9.99	14	18.99	0.0370879120879121	1	58	1997	EST	217	2	study_166	Estonia|EST	1	1992	1997	0	0.0741758241758242	Retrospective cohort	Odds ratio (OR)	2.08	1.46	2.94	95	NA
1215	304	0	0	0	-4.5	-4.5	0	-4.5	0	0	0	0	0	0	1	1	0	1	0	0	0	0.198850858745165	0.157700036246554	study_166	10	13.99	14	18.99	0.0370879120879121	1	58	1997	EST	218	2	study_166	Estonia|EST	1	1992	1997	0	0.0741758241758242	Retrospective cohort	Odds ratio (OR)	1.22	0.9	1.67	95	NA
1216	305	0	0	0	-5	-5	0	-5	0	0	0	0	0	0	1	1	0	1	0	0	0	0.548121408509688	0.152808211644409	study_166	10	12.99	14	18.99	0.0370879120879121	1	58	1997	EST	219	2	study_166	Estonia|EST	1	1992	1997	0	0.0741758241758242	Retrospective cohort	Odds ratio (OR)	1.73	1.28	2.33	95	NA
1217	306	0	0	0	-11.5	-11.5	0	-11.5	0	0	0	0	0	0	1	1	0	1	0	0	0	0.712949807856125	0.182991831315602	study_166	0	9.99	14	18.99	0.0370879120879121	1	58	1997	EST	220	2	study_166	Estonia|EST	1	1992	1997	0	0.0741758241758242	Retrospective cohort	Odds ratio (OR)	2.04	1.43	2.93	95	NA
1218	307	0	0	0	0	0	0	-4.5	0	0	0	0	0	0	0	0	0	1	0	0	0	0.0953101798043249	0.175182727099402	study_166	10	13.99	14	18.99	0.0370879120879121	1	58	1997	EST	221	2	study_166	Estonia|EST	1	1992	1997	0	0.0741758241758242	Retrospective cohort	Odds ratio (OR)	1.1	0.78	1.55	95	NA
1219	308	0	0	0	0	0	0	-5	0	0	0	0	0	0	0	0	0	1	0	0	0	0.322083499169113	0.170298555808749	study_166	10	12.99	14	18.99	0.0370879120879121	1	58	1997	EST	222	2	study_166	Estonia|EST	1	1992	1997	0	0.0741758241758242	Retrospective cohort	Odds ratio (OR)	1.38	0.99	1.93	95	NA
1220	309	0	0	0	0	0	0	-11.5	0	0	0	0	0	0	0	0	0	1	0	0	0	0.207014169384326	0.204787475912543	study_166	0	9.99	14	18.99	0.0370879120879121	1	58	1997	EST	223	2	study_166	Estonia|EST	1	1992	1997	0	0.0741758241758242	Retrospective cohort	Odds ratio (OR)	1.23	0.82	1.83	95	NA
1221	310	0	0	0	0	0	0	0	-4.5	0	0	0	0	0	0	0	0	0	1	0	0	0.451075619360217	0.206599860935736	study_166	10	13.99	14	18.99	0.538461538461538	1	58	1997	EST	1701	2	study_166	Estonia|EST	1	1992	1997	0.0769230769230769	1	Retrospective cohort	Odds ratio (OR)	1.57	1.05	2.36	95	NA
1222	311	0	0	0	0	0	0	0	-5	0	0	0	0	0	0	0	0	0	1	0	0	0.357674444271816	0.205686182821384	study_166	10	12.99	14	18.99	0.538461538461538	1	58	1997	EST	1702	2	study_166	Estonia|EST	1	1992	1997	0.0769230769230769	1	Retrospective cohort	Odds ratio (OR)	1.43	0.96	2.15	95	NA
1223	312	0	0	0	0	0	0	0	-11.5	0	0	0	0	0	0	0	0	0	1	0	0	0.343589704390077	0.230323395801534	study_166	0	9.99	14	18.99	0.538461538461538	1	58	1997	EST	1703	2	study_166	Estonia|EST	1	1992	1997	0.0769230769230769	1	Retrospective cohort	Odds ratio (OR)	1.41	0.9	2.22	95	NA
1224	313	0	0	0	-4.5	-4.5	0	0	-4.5	0	0	0	0	0	1	1	0	0	1	0	0	0.518793793415168	0.210168185565098	study_166	10	13.99	14	18.99	0.538461538461538	1	58	1997	EST	1704	2	study_166	Estonia|EST	1	1992	1997	0.0769230769230769	1	Retrospective cohort	Odds ratio (OR)	1.68	1.11	2.53	95	NA
1225	314	0	0	0	-5	-5	0	0	-5	0	0	0	0	0	1	1	0	0	1	0	0	0.482426149244293	0.215803378192834	study_166	10	12.99	14	18.99	0.538461538461538	1	58	1997	EST	1705	2	study_166	Estonia|EST	1	1992	1997	0.0769230769230769	1	Retrospective cohort	Odds ratio (OR)	1.62	1.06	2.47	95	NA
1226	315	0	0	0	-11.5	-11.5	0	0	-11.5	0	0	0	0	0	1	1	0	0	1	0	0	0.542324290825362	0.261416639676017	study_166	0	9.99	14	18.99	0.538461538461538	1	58	1997	EST	1706	2	study_166	Estonia|EST	1	1992	1997	0.0769230769230769	1	Retrospective cohort	Odds ratio (OR)	1.72	1.03	2.87	95	NA
1227	316	0	0	0	-4.5	-4.5	0	0	-4.5	0	0	0	0	0	1	1	0	0	1	0	0	0.457424847038875	0.212263431834219	study_166	10	13.99	14	18.99	0.538461538461538	1	58	1997	EST	1707	2	study_166	Estonia|EST	1	1992	1997	0.0769230769230769	1	Retrospective cohort	Odds ratio (OR)	1.58	1.04	2.39	95	NA
1228	317	0	0	0	-5	-5	0	0	-5	0	0	0	0	0	1	1	0	0	1	0	0	0.392042087776024	0.218019043482413	study_166	10	12.99	14	18.99	0.538461538461538	1	58	1997	EST	1708	2	study_166	Estonia|EST	1	1992	1997	0.0769230769230769	1	Retrospective cohort	Odds ratio (OR)	1.48	0.97	2.28	95	NA
1229	318	0	0	0	-11.5	-11.5	0	0	-11.5	0	0	0	0	0	1	1	0	0	1	0	0	0.457424847038875	0.269996807999388	study_166	0	9.99	14	18.99	0.538461538461538	1	58	1997	EST	1709	2	study_166	Estonia|EST	1	1992	1997	0.0769230769230769	1	Retrospective cohort	Odds ratio (OR)	1.58	0.93	2.68	95	NA
1230	319	0	0	0	0	0	0	0	-4.5	0	0	0	0	0	0	0	0	0	1	0	0	0.307484699747961	0.228414297718072	study_166	10	13.99	14	18.99	0.538461538461538	1	58	1997	EST	1710	2	study_166	Estonia|EST	1	1992	1997	0.0769230769230769	1	Retrospective cohort	Odds ratio (OR)	1.36	0.87	2.13	95	NA
1231	320	0	0	0	0	0	0	0	-5	0	0	0	0	0	0	0	0	0	1	0	0	0.246860077931526	0.23311697518591	study_166	10	12.99	14	18.99	0.538461538461538	1	58	1997	EST	1711	2	study_166	Estonia|EST	1	1992	1997	0.0769230769230769	1	Retrospective cohort	Odds ratio (OR)	1.28	0.81	2.02	95	NA
1232	321	0	0	0	0	0	0	0	-11.5	0	0	0	0	0	0	0	0	0	1	0	0	0.104360015324243	0.288230824533728	study_166	0	9.99	14	18.99	0.538461538461538	1	58	1997	EST	1712	2	study_166	Estonia|EST	1	1992	1997	0.0769230769230769	1	Retrospective cohort	Odds ratio (OR)	1.11	0.63	1.95	95	NA
1233	322	0	0	0	0	0	0	-4.5	0	0	0	0	0	0	0	0	0	1	0	0	0	0.22314355131421	0.236956508694137	study_166	10	13.99	14	18.99	0.0370879120879121	1	58	2002	EST	224	2	study_166	Estonia|EST	1	1997	2002	0	0.0741758241758242	Retrospective cohort	Odds ratio (OR)	1.25	0.79	2	95	NA
1234	323	0	0	0	0	0	0	-5	0	0	0	0	0	0	0	0	0	1	0	0	0	0.444685821261446	0.230114381418013	study_166	10	12.99	14	18.99	0.0370879120879121	1	58	2002	EST	225	2	study_166	Estonia|EST	1	1997	2002	0	0.0741758241758242	Retrospective cohort	Odds ratio (OR)	1.56	0.99	2.44	95	NA
1235	324	0	0	0	0	0	0	-11.5	0	0	0	0	0	0	0	0	0	1	0	0	0	1.30833281965018	0.233747635682182	study_166	0	9.99	14	18.99	0.0370879120879121	1	58	2002	EST	226	2	study_166	Estonia|EST	1	1997	2002	0	0.0741758241758242	Retrospective cohort	Odds ratio (OR)	3.7	2.34	5.85	95	NA
1236	325	0	0	0	-4.5	-4.5	0	-4.5	0	0	0	0	0	0	1	1	0	1	0	0	0	0.139761942375159	0.244305088784951	study_166	10	13.99	14	18.99	0.0370879120879121	1	58	2002	EST	227	2	study_166	Estonia|EST	1	1997	2002	0	0.0741758241758242	Retrospective cohort	Odds ratio (OR)	1.15	0.71	1.85	95	NA
1237	326	0	0	0	-5	-5	0	-5	0	0	0	0	0	0	1	1	0	1	0	0	0	0.3293037471426	0.237820046648768	study_166	10	12.99	14	18.99	0.0370879120879121	1	58	2002	EST	228	2	study_166	Estonia|EST	1	1997	2002	0	0.0741758241758242	Retrospective cohort	Odds ratio (OR)	1.39	0.87	2.21	95	NA
1238	327	0	0	0	-11.5	-11.5	0	-11.5	0	0	0	0	0	0	1	1	0	1	0	0	0	1.0952733874026	0.255615342545118	study_166	0	9.99	14	18.99	0.0370879120879121	1	58	2002	EST	229	2	study_166	Estonia|EST	1	1997	2002	0	0.0741758241758242	Retrospective cohort	Odds ratio (OR)	2.99	1.81	4.93	95	NA
1239	328	0	0	0	-4.5	-4.5	0	-4.5	0	0	0	0	0	0	1	1	0	1	0	0	0	0.0582689081239758	0.246754154746689	study_166	10	13.99	14	18.99	0.0370879120879121	1	58	2002	EST	230	2	study_166	Estonia|EST	1	1997	2002	0	0.0741758241758242	Retrospective cohort	Odds ratio (OR)	1.06	0.65	1.71	95	NA
1240	329	0	0	0	-5	-5	0	-5	0	0	0	0	0	0	1	1	0	1	0	0	0	0.215111379616945	0.238927550519107	study_166	10	12.99	14	18.99	0.0370879120879121	1	58	2002	EST	231	2	study_166	Estonia|EST	1	1997	2002	0	0.0741758241758242	Retrospective cohort	Odds ratio (OR)	1.24	0.78	1.99	95	NA
1241	330	0	0	0	-11.5	-11.5	0	-11.5	0	0	0	0	0	0	1	1	0	1	0	0	0	0.896088024556636	0.264647124398263	study_166	0	9.99	14	18.99	0.0370879120879121	1	58	2002	EST	232	2	study_166	Estonia|EST	1	1997	2002	0	0.0741758241758242	Retrospective cohort	Odds ratio (OR)	2.45	1.46	4.12	95	NA
1242	331	0	0	0	0	0	0	-4.5	0	0	0	0	0	0	0	0	0	1	0	0	0	0.0295588022415444	0.244671104351297	study_166	10	13.99	14	18.99	0.0370879120879121	1	58	2002	EST	233	2	study_166	Estonia|EST	1	1997	2002	0	0.0741758241758242	Retrospective cohort	Odds ratio (OR)	1.03	0.64	1.67	95	NA
1243	332	0	0	0	0	0	0	-5	0	0	0	0	0	0	0	0	0	1	0	0	0	0.173953307123438	0.241889881337362	study_166	10	12.99	14	18.99	0.0370879120879121	1	58	2002	EST	234	2	study_166	Estonia|EST	1	1997	2002	0	0.0741758241758242	Retrospective cohort	Odds ratio (OR)	1.19	0.74	1.91	95	NA
1244	333	0	0	0	0	0	0	-11.5	0	0	0	0	0	0	0	0	0	1	0	0	0	0.792992515529661	0.264309166246626	study_166	0	9.99	14	18.99	0.0370879120879121	1	58	2002	EST	235	2	study_166	Estonia|EST	1	1997	2002	0	0.0741758241758242	Retrospective cohort	Odds ratio (OR)	2.21	1.32	3.72	95	NA
1245	334	0	0	0	0	0	0	0	-4.5	0	0	0	0	0	0	0	0	0	1	0	0	0.378436435720245	0.286332381980058	study_166	10	13.99	14	18.99	0.538461538461538	1	58	2002	EST	1713	2	study_166	Estonia|EST	1	1997	2002	0.0769230769230769	1	Retrospective cohort	Odds ratio (OR)	1.46	0.83	2.55	95	NA
1246	335	0	0	0	0	0	0	0	-5	0	0	0	0	0	0	0	0	0	1	0	0	0.559615787935423	0.276901582676173	study_166	10	12.99	14	18.99	0.538461538461538	1	58	2002	EST	1714	2	study_166	Estonia|EST	1	1997	2002	0.0769230769230769	1	Retrospective cohort	Odds ratio (OR)	1.75	1.02	3.02	95	NA
1247	336	0	0	0	0	0	0	0	-11.5	0	0	0	0	0	0	0	0	0	1	0	0	1.26976054486394	0.278601724325909	study_166	0	9.99	14	18.99	0.538461538461538	1	58	2002	EST	1715	2	study_166	Estonia|EST	1	1997	2002	0.0769230769230769	1	Retrospective cohort	Odds ratio (OR)	3.56	2.06	6.14	95	NA
1248	337	0	0	0	-4.5	-4.5	0	0	-4.5	0	0	0	0	0	1	1	0	0	1	0	0	0.322083499169113	0.288833902925279	study_166	10	13.99	14	18.99	0.538461538461538	1	58	2002	EST	1716	2	study_166	Estonia|EST	1	1997	2002	0.0769230769230769	1	Retrospective cohort	Odds ratio (OR)	1.38	0.78	2.42	95	NA
1249	338	0	0	0	-5	-5	0	0	-5	0	0	0	0	0	1	1	0	0	1	0	0	0.506817602368452	0.28557305499259	study_166	10	12.99	14	18.99	0.538461538461538	1	58	2002	EST	1717	2	study_166	Estonia|EST	1	1997	2002	0.0769230769230769	1	Retrospective cohort	Odds ratio (OR)	1.66	0.95	2.91	95	NA
1250	339	0	0	0	-11.5	-11.5	0	0	-11.5	0	0	0	0	0	1	1	0	0	1	0	0	1.19694818938897	0.310934034902981	study_166	0	9.99	14	18.99	0.538461538461538	1	58	2002	EST	1718	2	study_166	Estonia|EST	1	1997	2002	0.0769230769230769	1	Retrospective cohort	Odds ratio (OR)	3.31	1.8	6.09	95	NA
1251	340	0	0	0	-4.5	-4.5	0	0	-4.5	0	0	0	0	0	1	1	0	0	1	0	0	0.22314355131421	0.294434219342582	study_166	10	13.99	14	18.99	0.538461538461538	1	58	2002	EST	1719	2	study_166	Estonia|EST	1	1997	2002	0.0769230769230769	1	Retrospective cohort	Odds ratio (OR)	1.25	0.7	2.22	95	NA
1252	341	0	0	0	-5	-5	0	0	-5	0	0	0	0	0	1	1	0	0	1	0	0	0.350656871613169	0.291690383790281	study_166	10	12.99	14	18.99	0.538461538461538	1	58	2002	EST	1720	2	study_166	Estonia|EST	1	1997	2002	0.0769230769230769	1	Retrospective cohort	Odds ratio (OR)	1.42	0.8	2.51	95	NA
1253	342	0	0	0	-11.5	-11.5	0	0	-11.5	0	0	0	0	0	1	1	0	0	1	0	0	0.970778917158225	0.320356600048603	study_166	0	9.99	14	18.99	0.538461538461538	1	58	2002	EST	1721	2	study_166	Estonia|EST	1	1997	2002	0.0769230769230769	1	Retrospective cohort	Odds ratio (OR)	2.64	1.41	4.95	95	NA
1254	343	0	0	0	0	0	0	0	-4.5	0	0	0	0	0	0	0	0	0	1	0	0	0.207014169384326	0.294633986025317	study_166	10	13.99	14	18.99	0.538461538461538	1	58	2002	EST	1722	2	study_166	Estonia|EST	1	1997	2002	0.0769230769230769	1	Retrospective cohort	Odds ratio (OR)	1.23	0.69	2.19	95	NA
1255	344	0	0	0	0	0	0	0	-5	0	0	0	0	0	0	0	0	0	1	0	0	0.307484699747961	0.292125587832399	study_166	10	12.99	14	18.99	0.538461538461538	1	58	2002	EST	1723	2	study_166	Estonia|EST	1	1997	2002	0.0769230769230769	1	Retrospective cohort	Odds ratio (OR)	1.36	0.77	2.42	95	NA
1256	345	0	0	0	0	0	0	0	-11.5	0	0	0	0	0	0	0	0	0	1	0	0	0.879626747502564	0.321849978549136	study_166	0	9.99	14	18.99	0.538461538461538	1	58	2002	EST	1724	2	study_166	Estonia|EST	1	1997	2002	0.0769230769230769	1	Retrospective cohort	Odds ratio (OR)	2.41	1.28	4.52	95	NA
1257	346	8	8	8	8	0	0	8	0	0	0	1	1	1	1	0	0	1	0	0	0	0.140775416496456	0.326974325464416	MDA2005	8	8.99	0	0.99	0.0416666666666667	1	61	2005	MDA	13801	2	MDA2005	NA	NA	NA	NA	0	0.0833333333333333	NA	NA	1.15116608603869	0.601669655974674	2.16775620850717	NA	NA
1258	348	8	8	8	8	0	8	0	0	0	0	1	1	1	1	0	1	0	0	0	0	-0.189293863440694	0.26944778958523	MDA2005	8	8.99	0	0.99	0.5	1	61	2005	MDA	14029	2	MDA2005	NA	NA	NA	NA	0	1	NA	NA	0.827543286242266	0.485352567243649	1.39564353708324	NA	NA
1259	350	8	8	8	8	0	0	0	0	0	0	1	1	1	1	0	0	0	0	0	0	-0.34552424378142	0.231581053709267	MDA2005	8	8.99	0	0.99	2.5	1	61	2005	MDA	14257	2	MDA2005	NA	NA	NA	NA	0	5	NA	NA	0.707849170655261	0.446983413093806	1.10800814381385	NA	NA
1260	352	8	8	8	8	0	0	0	8	0	0	1	1	1	1	0	0	0	1	0	0	-0.68377544091439	0.418838612048233	MDA2005	8	8.99	0	0.99	0.541666666666667	1	61	2005	MDA	14485	2	MDA2005	NA	NA	NA	NA	0.0833333333333333	1	NA	NA	0.504707895952721	0.229034542654701	1.18289510652212	NA	NA
1261	354	8	8	8	8	0	0	0	0	8	0	1	1	1	1	0	0	0	0	1	0	-0.845340425240777	0.327033590670159	MDA2005	8	8.99	0	0.99	2.54166666666667	1	61	2005	MDA	14713	2	MDA2005	NA	NA	NA	NA	0.0833333333333333	5	NA	NA	0.429411150931379	0.230100384142497	0.829221527442672	NA	NA
1262	356	8	8	8	8	0	0	0	0	0	8	1	1	1	1	0	0	0	0	0	1	-1.24999342263662	0.571809303845285	MDA2005	8	8.99	0	0.99	3	1	61	2005	MDA	14941	2	MDA2005	NA	NA	NA	NA	1	5	NA	NA	0.286506681312547	0.0921862770589872	0.867229590265046	NA	NA
1263	362	0	0	0	0	0	-4.5	0	0	0	0	0	0	0	0	0	1	0	0	0	0	0.29266961396282	0.0304962119004548	study_183	10	12.99	13	18.99	0.5	1	68	1999	KOR	1162	2	study_183	South Korea|KOR	1	1995	1999	0	1	Retrospective cohort	Hazard ratio (HR)	1.34	1.26	1.42	95	NA
1264	363	0	0	0	0	0	-11	0	0	0	0	0	0	0	0	0	1	0	0	0	0	0.879626747502564	0.0412864860842892	study_183	0	9.99	13	18.99	0.5	1	68	1999	KOR	1163	2	study_183	South Korea|KOR	1	1995	1999	0	1	Retrospective cohort	Hazard ratio (HR)	2.41	2.22	2.61	95	NA
1265	364	0	0	0	-4.5	-4.5	-4.5	0	0	0	0	0	0	0	1	1	1	0	0	0	0	0.198850858745165	0.0293061928567403	study_183	10	12.99	13	18.99	0.5	1	68	1999	KOR	1164	2	study_183	South Korea|KOR	1	1995	1999	0	1	Retrospective cohort	Hazard ratio (HR)	1.22	1.15	1.29	95	NA
1266	365	0	0	0	-11	-11	-11	0	0	0	0	0	0	0	1	1	1	0	0	0	0	0.657520002916794	0.0423940100487198	study_183	0	9.99	13	18.99	0.5	1	68	1999	KOR	1165	2	study_183	South Korea|KOR	1	1995	1999	0	1	Retrospective cohort	Hazard ratio (HR)	1.93	1.77	2.09	95	NA
1267	367	0	0	0	0	-12	0	0	0	-12	0	0	0	0	0	1	0	0	0	1	0	0.904218150639886	0.0874067676825891	study_20	0	8.99	14	18.99	2.5	1	68	2000	KOR	1998	2	study_20	South Korea|KOR	1	1995	2000	1	4	Retrospective cohort	Relative Index of Inequality RII	2.47	2.08	2.93	95	NA
1268	371	0	0	0	-3.5	-3.5	0	-3.5	0	0	0	0	0	0	1	1	0	1	0	0	0	0.262364264467491	0.0393241530171577	study_247	12	15.99	16	18.99	0.038356164385	1	68	2004	KOR	371	2	study_247	South Korea|KOR	1	1995	2004	0	0.07671232877	Retrospective cohort	Hazard ratio (HR)	1.3	1.2	1.4	95	NA
1269	372	0	0	0	-7	-7	0	-7	0	0	0	0	0	0	1	1	0	1	0	0	0	0.587786664902119	0.0812381967139119	study_247	9	11.99	16	18.99	0.038356164385	1	68	2004	KOR	372	2	study_247	South Korea|KOR	1	1995	2004	0	0.07671232877	Retrospective cohort	Hazard ratio (HR)	1.8	1.6	2.2	95	NA
1270	373	0	0	0	-13	-13	0	-13	0	0	0	0	0	0	1	1	0	1	0	0	0	1.16315080980568	0.030959402297007	study_247	0	8.99	16	18.99	0.038356164385	1	68	2004	KOR	373	2	study_247	South Korea|KOR	1	1995	2004	0	0.07671232877	Retrospective cohort	Hazard ratio (HR)	3.2	3.1	3.5	95	NA
1271	411	0	0	0	0	0	-4.5	0	0	0	0	0	0	0	0	0	1	0	0	0	0	0.418710334858185	0.0302448302868765	study_183	10	12.99	13	18.99	0.5	1	68	2004	KOR	1166	2	study_183	South Korea|KOR	1	2000	2004	0	1	Retrospective cohort	Hazard ratio (HR)	1.52	1.43	1.61	95	NA
1272	412	0	0	0	0	0	-11	0	0	0	0	0	0	0	0	0	1	0	0	0	0	1.19088756477728	0.057271217048533	study_183	0	9.99	13	18.99	0.5	1	68	2004	KOR	1167	2	study_183	South Korea|KOR	1	2000	2004	0	1	Retrospective cohort	Hazard ratio (HR)	3.29	2.94	3.68	95	NA
1273	413	0	0	0	-4.5	-4.5	-4.5	0	0	0	0	0	0	0	1	1	1	0	0	0	0	0.285178942233662	0.0307260594581294	study_183	10	12.99	13	18.99	0.5	1	68	2004	KOR	1168	2	study_183	South Korea|KOR	1	2000	2004	0	1	Retrospective cohort	Hazard ratio (HR)	1.33	1.25	1.41	95	NA
1274	414	0	0	0	-11	-11	-11	0	0	0	0	0	0	0	1	1	1	0	0	0	0	0.824175442966349	0.061430711095412	study_183	0	9.99	13	18.99	0.5	1	68	2004	KOR	1169	2	study_183	South Korea|KOR	1	2000	2004	0	1	Retrospective cohort	Hazard ratio (HR)	2.28	2.02	2.57	95	NA
1275	415	0	0	0	-3.5	-3.5	-3.5	0	0	0	0	0	0	0	1	1	1	0	0	0	0	0.262364264467491	0.0189050949371739	study_247	12	15.99	16	18.99	0.5	1	68	2004	KOR	1186	2	study_247	South Korea|KOR	1	1995	2004	0	1	Retrospective cohort	Hazard ratio (HR)	1.3	1.3	1.4	95	NA
1276	416	0	0	0	-7	-7	-7	0	0	0	0	0	0	0	1	1	1	0	0	0	0	0.741937344729377	0.0356535567283568	study_247	9	11.99	16	18.99	0.5	1	68	2004	KOR	1187	2	study_247	South Korea|KOR	1	1995	2004	0	1	Retrospective cohort	Hazard ratio (HR)	2.1	2	2.3	95	NA
1277	417	0	0	0	-13	-13	-13	0	0	0	0	0	0	0	1	1	1	0	0	0	0	1.19392246847243	0.0603032597102628	study_247	0	8.99	16	18.99	0.5	1	68	2004	KOR	1188	2	study_247	South Korea|KOR	1	1995	2004	0	1	Retrospective cohort	Hazard ratio (HR)	3.3	3	3.8	95	NA
1278	418	0	0	0	-3.5	-3.5	-3.5	0	0	0	0	0	0	0	1	1	1	0	0	0	0	0.0953101798043249	0.0669296593029314	study_247	12	15.99	16	18.99	0.5	1	68	2004	KOR	1189	2	study_247	South Korea|KOR	1	1995	2004	0	1	Retrospective cohort	Hazard ratio (HR)	1.1	1	1.3	95	NA
1279	419	0	0	0	-7	-7	-7	0	0	0	0	0	0	0	1	1	1	0	0	0	0	0.470003629245736	0.0779034820283627	study_247	9	11.99	16	18.99	0.5	1	68	2004	KOR	1190	2	study_247	South Korea|KOR	1	1995	2004	0	1	Retrospective cohort	Hazard ratio (HR)	1.6	1.4	1.9	95	NA
1280	420	0	0	0	-13	-13	-13	0	0	0	0	0	0	0	1	1	1	0	0	0	0	0.955511445027436	0.135364349760758	study_247	0	8.99	16	18.99	0.5	1	68	2004	KOR	1191	2	study_247	South Korea|KOR	1	1995	2004	0	1	Retrospective cohort	Hazard ratio (HR)	2.6	2	3.4	95	NA
1281	421	0	0	0	-3.5	-3.5	-3.5	0	0	0	0	0	0	0	1	1	1	0	0	0	0	0.182321556793955	0.061520932861451	study_247	12	15.99	16	18.99	0.5	1	68	2004	KOR	1192	2	study_247	South Korea|KOR	1	1995	2004	0	1	Retrospective cohort	Hazard ratio (HR)	1.2	1.1	1.4	95	NA
1282	422	0	0	0	-7	-7	-7	0	0	0	0	0	0	0	1	1	1	0	0	0	0	0.53062825106217	0.0909885061068195	study_247	9	11.99	16	18.99	0.5	1	68	2004	KOR	1193	2	study_247	South Korea|KOR	1	1995	2004	0	1	Retrospective cohort	Hazard ratio (HR)	1.7	1.4	2	95	NA
1283	423	0	0	0	-13	-13	-13	0	0	0	0	0	0	0	1	1	1	0	0	0	0	1.02961941718116	0.144488641561429	study_247	0	8.99	16	18.99	0.5	1	68	2004	KOR	1194	2	study_247	South Korea|KOR	1	1995	2004	0	1	Retrospective cohort	Hazard ratio (HR)	2.8	2.1	3.7	95	NA
1284	424	0	0	0	-3.5	-3.5	-3.5	0	0	0	0	0	0	0	1	1	1	0	0	0	0	0.262364264467491	0.061520932861451	study_247	12	15.99	16	18.99	0.5	1	68	2004	KOR	1195	2	study_247	South Korea|KOR	1	1995	2004	0	1	Retrospective cohort	Hazard ratio (HR)	1.3	1.1	1.4	95	NA
1285	425	0	0	0	-7	-7	-7	0	0	0	0	0	0	0	1	1	1	0	0	0	0	0.587786664902119	0.109041840517076	study_247	9	11.99	16	18.99	0.5	1	68	2004	KOR	1196	2	study_247	South Korea|KOR	1	1995	2004	0	1	Retrospective cohort	Hazard ratio (HR)	1.8	1.5	2.3	95	NA
1286	426	0	0	0	-13	-13	-13	0	0	0	0	0	0	0	1	1	1	0	0	0	0	1.06471073699243	0.164376789895539	study_247	0	8.99	16	18.99	0.5	1	68	2004	KOR	1197	2	study_247	South Korea|KOR	1	1995	2004	0	1	Retrospective cohort	Hazard ratio (HR)	2.9	2.1	4	95	NA
1287	427	0	0	0	-3.5	-3.5	-3.5	0	0	0	0	0	0	0	1	1	1	0	0	0	0	0.262364264467491	0.0569243753352576	study_247	12	15.99	16	18.99	0.5	1	68	2004	KOR	1198	2	study_247	South Korea|KOR	1	1995	2004	0	1	Retrospective cohort	Hazard ratio (HR)	1.3	1.2	1.5	95	NA
1288	428	0	0	0	-7	-7	-7	0	0	0	0	0	0	0	1	1	1	0	0	0	0	0.832909122935104	0.121664304104671	study_247	9	11.99	16	18.99	0.5	1	68	2004	KOR	1199	2	study_247	South Korea|KOR	1	1995	2004	0	1	Retrospective cohort	Hazard ratio (HR)	2.3	1.8	2.9	95	NA
1289	429	0	0	0	-13	-13	-13	0	0	0	0	0	0	0	1	1	1	0	0	0	0	1.06471073699243	0.189269730798311	study_247	0	8.99	16	18.99	0.5	1	68	2004	KOR	1200	2	study_247	South Korea|KOR	1	1995	2004	0	1	Retrospective cohort	Hazard ratio (HR)	2.9	2	4.2	95	NA
1290	430	0	0	0	-3.5	-3.5	-3.5	0	0	0	0	0	0	0	1	1	1	0	0	0	0	0.0953101798043249	0.0465106012229476	study_247	12	15.99	16	18.99	0.5	1	68	2004	KOR	1201	2	study_247	South Korea|KOR	1	1995	2004	0	1	Retrospective cohort	Hazard ratio (HR)	1.1	1	1.2	95	NA
1291	431	0	0	0	-7	-7	-7	0	0	0	0	0	0	0	1	1	1	0	0	0	0	0.587786664902119	0.126642062835176	study_247	9	11.99	16	18.99	0.5	1	68	2004	KOR	1202	2	study_247	South Korea|KOR	1	1995	2004	0	1	Retrospective cohort	Hazard ratio (HR)	1.8	1.4	2.3	95	NA
1292	432	0	0	0	-13	-13	-13	0	0	0	0	0	0	0	1	1	1	0	0	0	0	1.06471073699243	0.183122396211816	study_247	0	8.99	16	18.99	0.5	1	68	2004	KOR	1203	2	study_247	South Korea|KOR	1	1995	2004	0	1	Retrospective cohort	Hazard ratio (HR)	2.9	2	4.1	95	NA
1293	433	0	0	0	-7	-7	-7	0	0	0	0	0	0	0	1	1	1	0	0	0	0	0.53062825106217	0.134207422422648	study_247	9	11.99	16	18.99	0.5	1	68	2004	KOR	1205	2	study_247	South Korea|KOR	1	1995	2004	0	1	Retrospective cohort	Hazard ratio (HR)	1.7	1.3	2.2	95	NA
1294	434	0	0	0	-13	-13	-13	0	0	0	0	0	0	0	1	1	1	0	0	0	0	0.587786664902119	0.255944415526476	study_247	0	8.99	16	18.99	0.5	1	68	2004	KOR	1206	2	study_247	South Korea|KOR	1	1995	2004	0	1	Retrospective cohort	Hazard ratio (HR)	1.8	1.1	3	95	NA
1295	435	0	0	0	-3.5	-3.5	-3.5	0	0	0	0	0	0	0	1	1	1	0	0	0	0	0.405465108108164	0.0684346904578264	study_247	12	15.99	16	18.99	0.5	1	68	2004	KOR	1207	2	study_247	South Korea|KOR	1	1995	2004	0	1	Retrospective cohort	Hazard ratio (HR)	1.5	1.3	1.7	95	NA
1296	436	0	0	0	-7	-7	-7	0	0	0	0	0	0	0	1	1	1	0	0	0	0	0.78845736036427	0.151710996874156	study_247	9	11.99	16	18.99	0.5	1	68	2004	KOR	1208	2	study_247	South Korea|KOR	1	1995	2004	0	1	Retrospective cohort	Hazard ratio (HR)	2.2	1.6	2.9	95	NA
1297	437	0	0	0	-13	-13	-13	0	0	0	0	0	0	0	1	1	1	0	0	0	0	1.30833281965018	0.220662611603726	study_247	0	8.99	16	18.99	0.5	1	68	2004	KOR	1209	2	study_247	South Korea|KOR	1	1995	2004	0	1	Retrospective cohort	Hazard ratio (HR)	3.7	2.4	5.7	95	NA
1298	438	0	0	0	-3.5	-3.5	-3.5	0	0	0	0	0	0	0	1	1	1	0	0	0	0	0.405465108108164	0.0684346904578264	study_247	12	15.99	16	18.99	0.5	1	68	2004	KOR	1210	2	study_247	South Korea|KOR	1	1995	2004	0	1	Retrospective cohort	Hazard ratio (HR)	1.5	1.3	1.7	95	NA
1299	439	0	0	0	-7	-7	-7	0	0	0	0	0	0	0	1	1	1	0	0	0	0	1.02961941718116	0.151291765817082	study_247	9	11.99	16	18.99	0.5	1	68	2004	KOR	1211	2	study_247	South Korea|KOR	1	1995	2004	0	1	Retrospective cohort	Hazard ratio (HR)	2.8	2.1	3.8	95	NA
1300	440	0	0	0	-13	-13	-13	0	0	0	0	0	0	0	1	1	1	0	0	0	0	1.64865862558738	0.221451181136806	study_247	0	8.99	16	18.99	0.5	1	68	2004	KOR	1212	2	study_247	South Korea|KOR	1	1995	2004	0	1	Retrospective cohort	Hazard ratio (HR)	5.2	3.4	8.1	95	NA
1301	441	0	0	0	-3.5	-3.5	-3.5	0	0	0	0	0	0	0	1	1	1	0	0	0	0	0.262364264467491	0.0791211551795509	study_247	12	15.99	16	18.99	0.5	1	68	2004	KOR	1213	2	study_247	South Korea|KOR	1	1995	2004	0	1	Retrospective cohort	Hazard ratio (HR)	1.3	1.1	1.5	95	NA
1302	442	0	0	0	-7	-7	-7	0	0	0	0	0	0	0	1	1	1	0	0	0	0	0.916290731874155	0.16224203232653	study_247	9	11.99	16	18.99	0.5	1	68	2004	KOR	1214	2	study_247	South Korea|KOR	1	1995	2004	0	1	Retrospective cohort	Hazard ratio (HR)	2.5	1.8	3.4	95	NA
1303	443	0	0	0	-13	-13	-13	0	0	0	0	0	0	0	1	1	1	0	0	0	0	1.52605630349505	0.231982216589179	study_247	0	8.99	16	18.99	0.5	1	68	2004	KOR	1215	2	study_247	South Korea|KOR	1	1995	2004	0	1	Retrospective cohort	Hazard ratio (HR)	4.6	2.9	7.2	95	NA
1304	444	0	0	0	-3.5	-3.5	-3.5	0	0	0	0	0	0	0	1	1	1	0	0	0	0	0.262364264467491	0.0955850636330129	study_247	12	15.99	16	18.99	0.5	1	68	2004	KOR	1216	2	study_247	South Korea|KOR	1	1995	2004	0	1	Retrospective cohort	Hazard ratio (HR)	1.3	1.1	1.6	95	NA
1305	445	0	0	0	-7	-7	-7	0	0	0	0	0	0	0	1	1	1	0	0	0	0	1.06471073699243	0.195272408709074	study_247	9	11.99	16	18.99	0.5	1	68	2004	KOR	1217	2	study_247	South Korea|KOR	1	1995	2004	0	1	Retrospective cohort	Hazard ratio (HR)	2.9	2	4.3	95	NA
1306	446	0	0	0	-13	-13	-13	0	0	0	0	0	0	0	1	1	1	0	0	0	0	1.70474809223843	0.293617416884037	study_247	0	8.99	16	18.99	0.5	1	68	2004	KOR	1218	2	study_247	South Korea|KOR	1	1995	2004	0	1	Retrospective cohort	Hazard ratio (HR)	5.5	3.1	9.8	95	NA
1307	450	0	0	0	-3.5	-3.5	0	0	-3.5	0	0	0	0	0	1	1	0	0	1	0	0	0.405465108108164	0.0176002223180999	study_247	12	15.99	16	18.99	0.538356164385	1	68	2004	KOR	1801	2	study_247	South Korea|KOR	1	1995	2004	0.07671232877	1	Retrospective cohort	Hazard ratio (HR)	1.5	1.4	1.5	95	NA
1308	451	0	0	0	-7	-7	0	0	-7	0	0	0	0	0	1	1	0	0	1	0	0	0.832909122935104	0.0300466927694856	study_247	9	11.99	16	18.99	0.538356164385	1	68	2004	KOR	1802	2	study_247	South Korea|KOR	1	1995	2004	0.07671232877	1	Retrospective cohort	Hazard ratio (HR)	2.3	2.4	2.7	95	NA
1309	452	0	0	0	-13	-13	0	0	-13	0	0	0	0	0	1	1	0	0	1	0	0	1.28093384546206	0.0791211551795509	study_247	0	8.99	16	18.99	0.538356164385	1	68	2004	KOR	1803	2	study_247	South Korea|KOR	1	1995	2004	0.07671232877	1	Retrospective cohort	Hazard ratio (HR)	3.6	3.3	4.5	95	NA
1310	457	0	0	0	-3.5	-3.5	0	0	0	-3.5	0	0	0	0	1	1	0	0	0	1	0	0.470003629245736	0.0164639084534621	study_247	12	15.99	16	18.99	2.5	1	68	2004	KOR	1999	2	study_247	South Korea|KOR	1	1995	2004	1	4	Retrospective cohort	Hazard ratio (HR)	1.6	1.5	1.6	95	NA
1311	458	0	0	0	-7	-7	0	0	0	-7	0	0	0	0	1	1	0	0	0	1	0	1.09861228866811	0.0511915039444263	study_247	9	11.99	16	18.99	2.5	1	68	2004	KOR	2000	2	study_247	South Korea|KOR	1	1995	2004	1	4	Retrospective cohort	Hazard ratio (HR)	3	2.7	3.3	95	NA
1312	459	0	0	0	-13	-13	0	0	0	-13	0	0	0	0	1	1	0	0	0	1	0	1.6094379124341	0.0691007536059693	study_247	0	8.99	16	18.99	2.5	1	68	2004	KOR	2001	2	study_247	South Korea|KOR	1	1995	2004	1	4	Retrospective cohort	Hazard ratio (HR)	5	4.5	5.9	95	NA
1313	472	0	0	0	0	0	-4.5	0	0	0	0	0	0	0	0	0	1	0	0	0	0	0.451075619360217	0.0536467879684594	study_235	10	12.99	13	18.99	0.5	1	68	2007	KOR	1174	2	study_235	South Korea|KOR	0	2004	2007	0	1	Prospective cohort	Odds ratio (OR)	1.57	1.41	1.74	95	NA
1314	473	0	0	0	0	0	-11	0	0	0	0	0	0	0	0	0	1	0	0	0	0	1.42069578783722	0.104693499292378	study_235	0	9.99	13	18.99	0.5	1	68	2007	KOR	1175	2	study_235	South Korea|KOR	0	2004	2007	0	1	Prospective cohort	Odds ratio (OR)	4.14	3.37	5.08	95	NA
1315	474	0	0	0	0	0	-4.5	0	0	0	0	0	0	0	0	0	1	0	0	0	0	0.336472236621213	0.0812381967139119	study_235	10	12.99	13	18.99	0.5	1	68	2007	KOR	1176	2	study_235	South Korea|KOR	0	2004	2007	0	1	Prospective cohort	Odds ratio (OR)	1.4	1.2	1.65	95	NA
1316	475	0	0	0	0	0	-11	0	0	0	0	0	0	0	0	0	1	0	0	0	0	0.667829372575655	0.168488877109795	study_235	0	9.99	13	18.99	0.5	1	68	2007	KOR	1177	2	study_235	South Korea|KOR	0	2004	2007	0	1	Prospective cohort	Odds ratio (OR)	1.95	1.4	2.71	95	NA
1317	476	-4.5	0	0	-4.5	-4.5	-4.5	0	0	0	0	1	0	0	1	1	1	0	0	0	0	0.405465108108164	0.0557880614706197	study_235	10	12.99	13	18.99	0.5	1	68	2007	KOR	1178	2	study_235	South Korea|KOR	0	2004	2007	0	1	Prospective cohort	Odds ratio (OR)	1.5	1.35	1.68	95	NA
1318	477	-11	0	0	-11	-11	-11	0	0	0	0	1	0	0	1	1	1	0	0	0	0	1.24126858906963	0.107651635219228	study_235	0	9.99	13	18.99	0.5	1	68	2007	KOR	1179	2	study_235	South Korea|KOR	0	2004	2007	0	1	Prospective cohort	Odds ratio (OR)	3.46	2.8	4.27	95	NA
1319	478	-4.5	0	0	-4.5	-4.5	-4.5	0	0	0	0	1	0	0	1	1	1	0	0	0	0	0.27002713721306	0.0851772743895185	study_235	10	12.99	13	18.99	0.5	1	68	2007	KOR	1180	2	study_235	South Korea|KOR	0	2004	2007	0	1	Prospective cohort	Odds ratio (OR)	1.31	1.11	1.55	95	NA
1320	479	-11	0	0	-11	-11	-11	0	0	0	0	1	0	0	1	1	1	0	0	0	0	0.512823626428664	0.17574914490398	study_235	0	9.99	13	18.99	0.5	1	68	2007	KOR	1181	2	study_235	South Korea|KOR	0	2004	2007	0	1	Prospective cohort	Odds ratio (OR)	1.67	1.19	2.37	95	NA
1321	480	-4.5	0	0	-4.5	-4.5	-4.5	0	0	0	0	1	0	0	1	1	1	0	0	0	0	0.392042087776024	0.056540474524181	study_235	10	12.99	13	18.99	0.5	1	68	2007	KOR	1182	2	study_235	South Korea|KOR	0	2004	2007	0	1	Prospective cohort	Odds ratio (OR)	1.48	1.33	1.66	95	NA
1322	481	-11	0	0	-11	-11	-11	0	0	0	0	1	0	0	1	1	1	0	0	0	0	1.22082992139236	0.108352758554609	study_235	0	9.99	13	18.99	0.5	1	68	2007	KOR	1183	2	study_235	South Korea|KOR	0	2004	2007	0	1	Prospective cohort	Odds ratio (OR)	3.39	2.74	4.19	95	NA
1323	482	-4.5	0	0	-4.5	-4.5	-4.5	0	0	0	0	1	0	0	1	1	1	0	0	0	0	0.207014169384326	0.0847813375712249	study_235	10	12.99	13	18.99	0.5	1	68	2007	KOR	1184	2	study_235	South Korea|KOR	0	2004	2007	0	1	Prospective cohort	Odds ratio (OR)	1.23	1.04	1.45	95	NA
1324	483	-11	0	0	-11	-11	-11	0	0	0	0	1	0	0	1	1	1	0	0	0	0	0.438254930931155	0.179152975541637	study_235	0	9.99	13	18.99	0.5	1	68	2007	KOR	1185	2	study_235	South Korea|KOR	0	2004	2007	0	1	Prospective cohort	Odds ratio (OR)	1.55	1.09	2.2	95	NA
1325	488	0	0	0	0	0	-4.5	0	0	0	0	0	0	0	0	0	1	0	0	0	0	0.457424847038875	0.0338485819283057	study_183	10	12.99	13	18.99	0.5	1	68	2009	KOR	1170	2	study_183	South Korea|KOR	1	2005	2009	0	1	Retrospective cohort	Hazard ratio (HR)	1.58	1.48	1.69	95	NA
1326	489	0	0	0	0	0	-11	0	0	0	0	0	0	0	0	0	1	0	0	0	0	1.14422279992016	0.0729189146759627	study_183	0	9.99	13	18.99	0.5	1	68	2009	KOR	1171	2	study_183	South Korea|KOR	1	2005	2009	0	1	Retrospective cohort	Hazard ratio (HR)	3.14	2.72	3.62	95	NA
1327	490	0	0	0	-4.5	-4.5	-4.5	0	0	0	0	0	0	0	1	1	1	0	0	0	0	0.246860077931526	0.0337982609811426	study_183	10	12.99	13	18.99	0.5	1	68	2009	KOR	1172	2	study_183	South Korea|KOR	1	2005	2009	0	1	Retrospective cohort	Hazard ratio (HR)	1.28	1.2	1.37	95	NA
1328	491	0	0	0	-11	-11	-11	0	0	0	0	0	0	0	1	1	1	0	0	0	0	0.657520002916794	0.0818032070020631	study_183	0	9.99	13	18.99	0.5	1	68	2009	KOR	1173	2	study_183	South Korea|KOR	1	2005	2009	0	1	Retrospective cohort	Hazard ratio (HR)	1.93	1.64	2.26	95	NA
1329	492	0	0	0	0	0	0	-11	0	0	0	0	0	0	0	0	0	1	0	0	0	0.131028262406404	0.170835950705947	study_287	0	9.99	13	18.99	0.0385	1	71	1983	AUS	93	2	study_287	Australia|AUS	0	1981	1983	0	0.077	Prospective cohort	Odds ratio (OR)	1.14	0.771937744246161	1.50806225575384	NA	NA
1330	493	0	0	0	0	0	0	-5.5	0	0	0	0	0	0	0	0	0	1	0	0	0	-0.328504066972036	0.287933507429054	study_287	10	10.99	13	18.99	0.0385	1	71	1983	AUS	94	2	study_287	Australia|AUS	0	1981	1983	0	0.077	Prospective cohort	Odds ratio (OR)	0.72	0.351937744246161	1.08806225575384	NA	NA
1331	494	0	0	0	0	0	0	-0.5	0	0	0	0	0	0	0	0	0	1	0	0	0	0.048790164169432	0.186762306241	study_287	12	18.99	13	18.99	0.0385	1	71	1983	AUS	95	2	study_287	Australia|AUS	0	1981	1983	0	0.077	Prospective cohort	Odds ratio (OR)	1.05	0.681937744246161	1.41806225575384	NA	NA
1332	495	0	0	0	0	-10.5	0	-10.5	0	0	0	0	0	0	0	1	0	1	0	0	0	-0.0304592074847086	0.20378156721482	study_287	0	10.99	13	18.99	0.0385	1	71	1983	AUS	96	2	study_287	Australia|AUS	0	1981	1983	0	0.077	Prospective cohort	Odds ratio (OR)	0.97	0.601937744246161	1.33806225575384	NA	NA
1333	496	0	0	0	0	-4.5	0	-4.5	0	0	0	0	0	0	0	1	0	1	0	0	0	-0.356674943938732	0.298125988704975	study_287	11	11.99	13	18.99	0.0385	1	71	1983	AUS	97	2	study_287	Australia|AUS	0	1981	1983	0	0.077	Prospective cohort	Odds ratio (OR)	0.7	0.331937744246161	1.06806225575384	NA	NA
1334	497	0	0	0	0	-0.5	0	-0.5	0	0	0	0	0	0	0	1	0	1	0	0	0	-0.0408219945202552	0.206141515475132	study_287	12	18.99	13	18.99	0.0385	1	71	1983	AUS	98	2	study_287	Australia|AUS	0	1981	1983	0	0.077	Prospective cohort	Odds ratio (OR)	0.96	0.591937744246161	1.32806225575384	NA	NA
1335	498	0	0	0	0	-10	0	-10	0	0	0	0	0	0	0	1	0	1	0	0	0	-0.127833371509885	0.227332757072984	study_287	0	11.99	13	18.99	0.0385	1	71	1983	AUS	99	2	study_287	Australia|AUS	0	1981	1983	0	0.077	Prospective cohort	Odds ratio (OR)	0.88	0.511937744246161	1.24806225575384	NA	NA
1336	499	0	0	0	0	-3.5	0	-3.5	0	0	0	0	0	0	0	1	0	1	0	0	0	-0.430782916092454	0.32754338487849	study_287	12	12.99	13	18.99	0.0385	1	71	1983	AUS	100	2	study_287	Australia|AUS	0	1981	1983	0	0.077	Prospective cohort	Odds ratio (OR)	0.65	0.281937744246161	1.01806225575384	NA	NA
1337	500	0	0	0	0	-0.5	0	-0.5	0	0	0	0	0	0	0	1	0	1	0	0	0	-0.0100503358535015	0.199228100173769	study_287	12	18.99	13	18.99	0.0385	1	71	1983	AUS	101	2	study_287	Australia|AUS	0	1981	1983	0	0.077	Prospective cohort	Odds ratio (OR)	0.99	0.621937744246161	1.35806225575384	NA	NA
1338	509	0	0	0	0	0	0	-9.5	0	0	0	0	0	0	0	0	0	1	0	0	0	0.182321556793955	0.123610261216543	study_56	0	8.99	9	18.99	0.037	1	78	1983	DNK	161	2	study_56	Denmark|DNK	1	1982	1983	0	0.074	Retrospective cohort	Relative risk (RR)	1.2	0.914826627744195	1.4851733722558	NA	NA
1339	510	0	0	0	0	0	0	-11	0	0	0	0	0	0	0	0	0	1	0	0	0	0.182321556793955	0.205655821149978	study_66	0	8.99	12	18.99	0.037	1	78	1983	DNK	162	2	study_66	Denmark|DNK	1	1982	1983	0	0.074	Retrospective cohort	Odds ratio (OR)	1.2	0.740896969609504	1.6591030303905	NA	NA
1340	511	0	0	0	0	0	-11	0	0	0	0	0	0	0	0	0	1	0	0	0	0	0.405465108108164	0.161327530285994	study_66	0	8.99	12	18.99	0.4985	1	78	1983	DNK	542	2	study_66	Denmark|DNK	1	1982	1983	0	0.997	Retrospective cohort	Odds ratio (OR)	1.5	1.0408969696095	1.9591030303905	NA	NA
1341	512	0	0	0	0	0	0	0	-9.5	0	0	0	0	0	0	0	0	0	1	0	0	0.587786664902119	0.0815181144577838	study_56	0	8.99	9	18.99	0.537	1	78	1983	DNK	1554	2	study_56	Denmark|DNK	1	1982	1983	0.077	0.997	Retrospective cohort	Relative risk (RR)	1.8	1.5148266277442	2.08517337225581	NA	NA
1342	513	0	0	0	0	0	0	0	-11	0	0	0	0	0	0	0	0	0	1	0	0	0.587786664902119	0.133068641571872	study_66	0	8.99	12	18.99	0.537	1	78	1983	DNK	1555	2	study_66	Denmark|DNK	1	1982	1983	0.077	0.997	Retrospective cohort	Odds ratio (OR)	1.8	1.3408969696095	2.2591030303905	NA	NA
1343	514	0	0	0	0	0	0	-11	0	0	0	0	0	0	0	0	0	1	0	0	0	0.300104592450338	0.0810364552713563	study_168	0	9.99	13	18.99	0.0383561643835617	1	78	1985	DNK	175	2	study_168	Denmark|DNK	1	1981	1985	0	0.0767123287671233	Retrospective cohort	Relative risk (RR)	1.35	1.15	1.58	95	NA
1344	515	0	0	0	0	0	0	-11	0	0	0	0	0	0	0	0	0	1	0	0	0	0.431782416425538	0.116243317268089	study_168	0	9.99	13	18.99	0.0383561643835617	1	78	1985	DNK	176	2	study_168	Denmark|DNK	1	1981	1985	0	0.0767123287671233	Retrospective cohort	Relative Index of Inequality RII	1.54	1.23	1.94	95	NA
1345	516	0	0	0	0	0	0	-4.5	0	0	0	0	0	0	0	0	0	1	0	0	0	0.139761942375159	0.0791211551795509	study_168	10	12.99	13	18.99	0.0383561643835617	1	78	1985	DNK	183	2	study_168	Denmark|DNK	1	1981	1985	0	0.0767123287671233	Retrospective cohort	Relative risk (RR)	1.15	0.99	1.35	95	NA
1346	517	0	0	0	0	-4.5	0	-4.5	0	0	0	0	0	0	0	1	0	1	0	0	0	0.139761942375159	0.079814367673556	study_168	10	12.99	13	18.99	0.0383561643835617	1	78	1985	DNK	187	2	study_168	Denmark|DNK	1	1981	1985	0	0.0767123287671233	Retrospective cohort	Relative risk (RR)	1.15	0.98	1.34	95	NA
1347	518	0	0	0	0	0	0	0	-11	0	0	0	0	0	0	0	0	0	1	0	0	0.438254930931155	0.094718421554315	study_168	0	9.99	13	18.99	0.53972602739726	1	78	1985	DNK	1674	2	study_168	Denmark|DNK	1	1981	1985	0.0794520547945206	1	Retrospective cohort	Relative risk (RR)	1.55	1.29	1.87	95	NA
1348	519	0	0	0	0	0	0	0	-11	0	0	0	0	0	0	0	0	0	1	0	0	0.683096844706444	0.139602186354023	study_168	0	9.99	13	18.99	0.53972602739726	1	78	1985	DNK	1675	2	study_168	Denmark|DNK	1	1981	1985	0.0794520547945206	1	Retrospective cohort	Relative Index of Inequality RII	1.98	1.51	2.61	95	NA
1349	520	0	0	0	0	0	0	0	-4.5	0	0	0	0	0	0	0	0	0	1	0	0	0.0769610411361284	0.0986124881298499	study_168	10	12.99	13	18.99	0.53972602739726	1	78	1985	DNK	1682	2	study_168	Denmark|DNK	1	1981	1985	0.0794520547945206	1	Retrospective cohort	Relative risk (RR)	1.08	0.89	1.31	95	NA
1350	521	0	0	0	0	-4.5	0	0	-4.5	0	0	0	0	0	0	1	0	0	1	0	0	0.048790164169432	0.0985005472614881	study_168	10	12.99	13	18.99	0.53972602739726	1	78	1985	DNK	1686	2	study_168	Denmark|DNK	1	1981	1985	0.0794520547945206	1	Retrospective cohort	Relative risk (RR)	1.05	0.87	1.28	95	NA
1351	522	0	0	0	0	0	0	-11	0	0	0	0	0	0	0	0	0	1	0	0	0	0.262364264467491	0.0779034820283627	study_168	0	9.99	13	18.99	0.0383561643835617	1	78	1990	DNK	177	2	study_168	Denmark|DNK	1	1986	1990	0	0.0767123287671233	Retrospective cohort	Relative risk (RR)	1.3	1.12	1.52	95	NA
1352	523	0	0	0	0	0	0	-11	0	0	0	0	0	0	0	0	0	1	0	0	0	0.364643113587909	0.108472416082398	study_168	0	9.99	13	18.99	0.0383561643835617	1	78	1990	DNK	178	2	study_168	Denmark|DNK	1	1986	1990	0	0.0767123287671233	Retrospective cohort	Relative Index of Inequality RII	1.44	1.17	1.79	95	NA
1353	524	0	0	0	0	0	0	-4.5	0	0	0	0	0	0	0	0	0	1	0	0	0	0.165514438477573	0.0715056033556527	study_168	10	12.99	13	18.99	0.0383561643835617	1	78	1990	DNK	184	2	study_168	Denmark|DNK	1	1986	1990	0	0.0767123287671233	Retrospective cohort	Relative risk (RR)	1.18	1.02	1.35	95	NA
1354	525	0	0	0	0	-4.5	0	-4.5	0	0	0	0	0	0	0	1	0	1	0	0	0	0.165514438477573	0.070899463649596	study_168	10	12.99	13	18.99	0.0383561643835617	1	78	1990	DNK	188	2	study_168	Denmark|DNK	1	1986	1990	0	0.0767123287671233	Retrospective cohort	Relative risk (RR)	1.18	1.03	1.36	95	NA
1355	526	0	0	0	0	0	0	0	-11	0	0	0	0	0	0	0	0	0	1	0	0	0.672944473242426	0.0869367086137065	study_168	0	9.99	13	18.99	0.53972602739726	1	78	1990	DNK	1676	2	study_168	Denmark|DNK	1	1986	1990	0.0794520547945206	1	Retrospective cohort	Relative risk (RR)	1.96	1.65	2.32	95	NA
1356	527	0	0	0	0	0	0	0	-11	0	0	0	0	0	0	0	0	0	1	0	0	1.01884732019925	0.128646097633767	study_168	0	9.99	13	18.99	0.53972602739726	1	78	1990	DNK	1677	2	study_168	Denmark|DNK	1	1986	1990	0.0794520547945206	1	Retrospective cohort	Relative Index of Inequality RII	2.77	2.15	3.56	95	NA
1357	528	0	0	0	0	0	0	0	-4.5	0	0	0	0	0	0	0	0	0	1	0	0	0.104360015324243	0.0912626620072699	study_168	10	12.99	13	18.99	0.53972602739726	1	78	1990	DNK	1683	2	study_168	Denmark|DNK	1	1986	1990	0.0794520547945206	1	Retrospective cohort	Relative risk (RR)	1.11	0.93	1.33	95	NA
1358	529	0	0	0	0	-4.5	0	0	-4.5	0	0	0	0	0	0	1	0	0	1	0	0	0.0769610411361284	0.0890185963889852	study_168	10	12.99	13	18.99	0.53972602739726	1	78	1990	DNK	1687	2	study_168	Denmark|DNK	1	1986	1990	0.0794520547945206	1	Retrospective cohort	Relative risk (RR)	1.08	0.91	1.29	95	NA
1359	530	0	0	0	0	0	0	-10.5	0	0	0	0	0	0	0	0	0	1	0	0	0	-0.2484613592985	0.193219417899598	study_167	0	0.99	10	11.99	0.0383561643835617	1	78	1992	DNK	163	2	study_167	Denmark|DNK	1	1991	1992	0	0.0767123287671233	Retrospective cohort	Odds ratio (OR)	0.78	0.497962371434704	1.0620376285653	NA	NA
1360	531	0	0	0	0	0	0	-6	0	0	0	0	0	0	0	0	0	1	0	0	0	0.405465108108164	0.0970862677715933	study_167	1	8.99	10	11.99	0.0383561643835617	1	78	1992	DNK	164	2	study_167	Denmark|DNK	1	1991	1992	0	0.0767123287671233	Retrospective cohort	Odds ratio (OR)	1.5	1.2179623714347	1.7820376285653	NA	NA
1361	532	0	0	0	0	0	0	-1.5	0	0	0	0	0	0	0	0	0	1	0	0	0	0.262364264467491	0.112477219460239	study_167	9	9.99	10	11.99	0.0383561643835617	1	78	1992	DNK	165	2	study_167	Denmark|DNK	1	1991	1992	0	0.0767123287671233	Retrospective cohort	Odds ratio (OR)	1.3	1.0179623714347	1.5820376285653	NA	NA
1362	533	0	0	0	0	0	0	1.5	0	0	0	0	0	0	0	0	0	1	0	0	0	-0.0618754037180875	0.157940609296789	study_167	12	12.99	10	11.99	0.0383561643835617	1	78	1992	DNK	166	2	study_167	Denmark|DNK	1	1991	1992	0	0.0767123287671233	Retrospective cohort	Odds ratio (OR)	0.94	0.657962371434704	1.2220376285653	NA	NA
1363	534	0	0	0	0	-10.5	0	-10.5	0	0	0	0	0	0	0	1	0	1	0	0	0	-0.356674943938732	0.217917912738114	study_167	0	0.99	10	11.99	0.0383561643835617	1	78	1992	DNK	167	2	study_167	Denmark|DNK	1	1991	1992	0	0.0767123287671233	Retrospective cohort	Odds ratio (OR)	0.7	0.417962371434704	0.982037628565296	NA	NA
1364	535	0	0	0	0	-6	0	-6	0	0	0	0	0	0	0	1	0	1	0	0	0	0.336472236621213	0.104208728441884	study_167	1	8.99	10	11.99	0.0383561643835617	1	78	1992	DNK	168	2	study_167	Denmark|DNK	1	1991	1992	0	0.0767123287671233	Retrospective cohort	Odds ratio (OR)	1.4	1.1179623714347	1.6820376285653	NA	NA
1365	536	0	0	0	0	-1.5	0	-1.5	0	0	0	0	0	0	0	1	0	1	0	0	0	0.215111379616945	0.118111418947222	study_167	9	9.99	10	11.99	0.0383561643835617	1	78	1992	DNK	169	2	study_167	Denmark|DNK	1	1991	1992	0	0.0767123287671233	Retrospective cohort	Odds ratio (OR)	1.24	0.957962371434704	1.5220376285653	NA	NA
1366	537	0	0	0	0	1.5	0	1.5	0	0	0	0	0	0	0	1	0	1	0	0	0	-0.0512932943875506	0.156171644013065	study_167	12	12.99	10	11.99	0.0383561643835617	1	78	1992	DNK	170	2	study_167	Denmark|DNK	1	1991	1992	0	0.0767123287671233	Retrospective cohort	Odds ratio (OR)	0.95	0.667962371434704	1.2320376285653	NA	NA
1367	538	0	0	0	0	-10.5	0	-10.5	0	0	0	0	0	0	0	1	0	1	0	0	0	-0.210721031315653	0.185401938561162	study_167	0	0.99	10	11.99	0.0383561643835617	1	78	1992	DNK	171	2	study_167	Denmark|DNK	1	1991	1992	0	0.0767123287671233	Retrospective cohort	Odds ratio (OR)	0.81	0.527962371434704	1.0920376285653	NA	NA
1368	539	0	0	0	0	-6	0	-6	0	0	0	0	0	0	0	1	0	1	0	0	0	0.307484699747961	0.107363612524296	study_167	1	8.99	10	11.99	0.0383561643835617	1	78	1992	DNK	172	2	study_167	Denmark|DNK	1	1991	1992	0	0.0767123287671233	Retrospective cohort	Odds ratio (OR)	1.36	1.0779623714347	1.6420376285653	NA	NA
1369	540	0	0	0	0	-1.5	0	-1.5	0	0	0	0	0	0	0	1	0	1	0	0	0	0.207014169384326	0.11910679442838	study_167	9	9.99	10	11.99	0.0383561643835617	1	78	1992	DNK	173	2	study_167	Denmark|DNK	1	1991	1992	0	0.0767123287671233	Retrospective cohort	Odds ratio (OR)	1.23	0.947962371434704	1.5120376285653	NA	NA
1370	541	0	0	0	0	1.5	0	1.5	0	0	0	0	0	0	0	1	0	1	0	0	0	-0.0100503358535015	0.149485811499416	study_167	12	12.99	10	11.99	0.0383561643835617	1	78	1992	DNK	174	2	study_167	Denmark|DNK	1	1991	1992	0	0.0767123287671233	Retrospective cohort	Odds ratio (OR)	0.99	0.707962371434704	1.2720376285653	NA	NA
1371	542	0	0	0	0	0	-10.5	0	0	0	0	0	0	0	0	0	1	0	0	0	0	-0.083381608939051	0.161605642067597	study_167	0	0.99	10	11.99	0.5	1	78	1992	DNK	1044	2	study_167	Denmark|DNK	1	1991	1992	0	1	Retrospective cohort	Odds ratio (OR)	0.92	0.637962371434704	1.2020376285653	NA	NA
1372	543	0	0	0	0	0	-6	0	0	0	0	0	0	0	0	0	1	0	0	0	0	0.672944473242426	0.0739298277674742	study_167	1	8.99	10	11.99	0.5	1	78	1992	DNK	1045	2	study_167	Denmark|DNK	1	1991	1992	0	1	Retrospective cohort	Odds ratio (OR)	1.96	1.6779623714347	2.2420376285653	NA	NA
1373	544	0	0	0	0	0	-1.5	0	0	0	0	0	0	0	0	0	1	0	0	0	0	0.307484699747961	0.107363612524296	study_167	9	9.99	10	11.99	0.5	1	78	1992	DNK	1046	2	study_167	Denmark|DNK	1	1991	1992	0	1	Retrospective cohort	Odds ratio (OR)	1.36	1.0779623714347	1.6420376285653	NA	NA
1374	545	0	0	0	0	0	1.5	0	0	0	0	0	0	0	0	0	1	0	0	0	0	-0.139262067333508	0.171587896100842	study_167	12	12.99	10	11.99	0.5	1	78	1992	DNK	1047	2	study_167	Denmark|DNK	1	1991	1992	0	1	Retrospective cohort	Odds ratio (OR)	0.87	0.587962371434704	1.1520376285653	NA	NA
1375	546	0	0	0	0	-10.5	-10.5	0	0	0	0	0	0	0	0	1	1	0	0	0	0	-0.127833371509885	0.169490431511549	study_167	0	0.99	10	11.99	0.5	1	78	1992	DNK	1048	2	study_167	Denmark|DNK	1	1991	1992	0	1	Retrospective cohort	Odds ratio (OR)	0.88	0.597962371434704	1.1620376285653	NA	NA
1376	547	0	0	0	0	-6	-6	0	0	0	0	0	0	0	0	1	1	0	0	0	0	0.405465108108164	0.0970862677715933	study_167	1	8.99	10	11.99	0.5	1	78	1992	DNK	1049	2	study_167	Denmark|DNK	1	1991	1992	0	1	Retrospective cohort	Odds ratio (OR)	1.5	1.2179623714347	1.7820376285653	NA	NA
1377	548	0	0	0	0	-1.5	-1.5	0	0	0	0	0	0	0	0	1	1	0	0	0	0	0.198850858745165	0.120119400983951	study_167	9	9.99	10	11.99	0.5	1	78	1992	DNK	1050	2	study_167	Denmark|DNK	1	1991	1992	0	1	Retrospective cohort	Odds ratio (OR)	1.22	0.937962371434704	1.5020376285653	NA	NA
1378	549	0	0	0	0	1.5	1.5	0	0	0	0	0	0	0	0	1	1	0	0	0	0	-0.0725706928348354	0.15975142523616	study_167	12	12.99	10	11.99	0.5	1	78	1992	DNK	1051	2	study_167	Denmark|DNK	1	1991	1992	0	1	Retrospective cohort	Odds ratio (OR)	0.93	0.647962371434704	1.2120376285653	NA	NA
1379	550	0	0	0	0	-10.5	-10.5	0	0	0	0	0	0	0	0	1	1	0	0	0	0	-0.0943106794712413	0.163504889831621	study_167	0	0.99	10	11.99	0.5	1	78	1992	DNK	1052	2	study_167	Denmark|DNK	1	1991	1992	0	1	Retrospective cohort	Odds ratio (OR)	0.91	0.627962371434704	1.1920376285653	NA	NA
1380	551	0	0	0	0	-6	-6	0	0	0	0	0	0	0	0	1	1	0	0	0	0	0.385262400790645	0.0991173273502197	study_167	1	8.99	10	11.99	0.5	1	78	1992	DNK	1053	2	study_167	Denmark|DNK	1	1991	1992	0	1	Retrospective cohort	Odds ratio (OR)	1.47	1.1879623714347	1.7520376285653	NA	NA
1381	552	0	0	0	0	-1.5	-1.5	0	0	0	0	0	0	0	0	1	1	0	0	0	0	0.165514438477573	0.124351584928821	study_167	9	9.99	10	11.99	0.5	1	78	1992	DNK	1054	2	study_167	Denmark|DNK	1	1991	1992	0	1	Retrospective cohort	Odds ratio (OR)	1.18	0.897962371434704	1.4620376285653	NA	NA
1382	553	0	0	0	0	1.5	1.5	0	0	0	0	0	0	0	0	1	1	0	0	0	0	-0.0408219945202552	0.154443054016462	study_167	12	12.99	10	11.99	0.5	1	78	1992	DNK	1055	2	study_167	Denmark|DNK	1	1991	1992	0	1	Retrospective cohort	Odds ratio (OR)	0.96	0.677962371434704	1.2420376285653	NA	NA
1383	554	0	0	0	0	0	0	0	-10.5	0	0	0	0	0	0	0	0	0	1	0	0	0	0.147905313342478	study_167	0	0.99	10	11.99	0.53972602739726	1	78	1992	DNK	1662	2	study_167	Denmark|DNK	1	1991	1992	0.0794520547945206	1	Retrospective cohort	Odds ratio (OR)	1	0.717962371434704	1.2820376285653	NA	NA
1384	555	0	0	0	0	0	0	0	-6	0	0	0	0	0	0	0	0	0	1	0	0	0.672944473242426	0.0739298277674742	study_167	1	8.99	10	11.99	0.53972602739726	1	78	1992	DNK	1663	2	study_167	Denmark|DNK	1	1991	1992	0.0794520547945206	1	Retrospective cohort	Odds ratio (OR)	1.96	1.6779623714347	2.2420376285653	NA	NA
1385	556	0	0	0	0	0	0	0	-1.5	0	0	0	0	0	0	0	0	0	1	0	0	0.307484699747961	0.107363612524296	study_167	9	9.99	10	11.99	0.53972602739726	1	78	1992	DNK	1664	2	study_167	Denmark|DNK	1	1991	1992	0.0794520547945206	1	Retrospective cohort	Odds ratio (OR)	1.36	1.0779623714347	1.6420376285653	NA	NA
1386	557	0	0	0	0	0	0	0	1.5	0	0	0	0	0	0	0	0	0	1	0	0	-0.139262067333508	0.171587896100842	study_167	12	12.99	10	11.99	0.53972602739726	1	78	1992	DNK	1665	2	study_167	Denmark|DNK	1	1991	1992	0.0794520547945206	1	Retrospective cohort	Odds ratio (OR)	0.87	0.587962371434704	1.1520376285653	NA	NA
1387	558	0	0	0	0	-10.5	0	0	-10.5	0	0	0	0	0	0	1	0	0	1	0	0	0.0392207131532813	0.141912178792262	study_167	0	0.99	10	11.99	0.53972602739726	1	78	1992	DNK	1666	2	study_167	Denmark|DNK	1	1991	1992	0.0794520547945206	1	Retrospective cohort	Odds ratio (OR)	1.04	0.757962371434704	1.3220376285653	NA	NA
1388	559	0	0	0	0	-6	0	0	-6	0	0	0	0	0	0	1	0	0	1	0	0	0.500775287912489	0.0880747192660373	study_167	1	8.99	10	11.99	0.53972602739726	1	78	1992	DNK	1667	2	study_167	Denmark|DNK	1	1991	1992	0.0794520547945206	1	Retrospective cohort	Odds ratio (OR)	1.65	1.3679623714347	1.9320376285653	NA	NA
1389	560	0	0	0	0	-1.5	0	0	-1.5	0	0	0	0	0	0	1	0	0	1	0	0	0.165514438477573	0.124351584928821	study_167	9	9.99	10	11.99	0.53972602739726	1	78	1992	DNK	1668	2	study_167	Denmark|DNK	1	1991	1992	0.0794520547945206	1	Retrospective cohort	Odds ratio (OR)	1.18	0.897962371434704	1.4620376285653	NA	NA
1390	561	0	0	0	0	1.5	0	0	1.5	0	0	0	0	0	0	1	0	0	1	0	0	-0.116533816255952	0.167445429832308	study_167	12	12.99	10	11.99	0.53972602739726	1	78	1992	DNK	1669	2	study_167	Denmark|DNK	1	1991	1992	0.0794520547945206	1	Retrospective cohort	Odds ratio (OR)	0.89	0.607962371434704	1.1720376285653	NA	NA
1391	562	0	0	0	0	-10.5	0	0	-10.5	0	0	0	0	0	0	1	0	0	1	0	0	0.0676586484738149	0.13773412022025	study_167	0	0.99	10	11.99	0.53972602739726	1	78	1992	DNK	1670	2	study_167	Denmark|DNK	1	1991	1992	0.0794520547945206	1	Retrospective cohort	Odds ratio (OR)	1.07	0.787962371434704	1.3520376285653	NA	NA
1392	563	0	0	0	0	-6	0	0	-6	0	0	0	0	0	0	1	0	0	1	0	0	0.476234178996372	0.090308327242394	study_167	1	8.99	10	11.99	0.53972602739726	1	78	1992	DNK	1671	2	study_167	Denmark|DNK	1	1991	1992	0.0794520547945206	1	Retrospective cohort	Odds ratio (OR)	1.61	1.3279623714347	1.8920376285653	NA	NA
1393	564	0	0	0	0	-1.5	0	0	-1.5	0	0	0	0	0	0	1	0	0	1	0	0	0.104360015324243	0.132539837836449	study_167	9	9.99	10	11.99	0.53972602739726	1	78	1992	DNK	1672	2	study_167	Denmark|DNK	1	1991	1992	0.0794520547945206	1	Retrospective cohort	Odds ratio (OR)	1.11	0.827962371434704	1.3920376285653	NA	NA
1394	565	0	0	0	0	1.5	0	0	1.5	0	0	0	0	0	0	1	0	0	1	0	0	-0.0943106794712413	0.163504889831621	study_167	12	12.99	10	11.99	0.53972602739726	1	78	1992	DNK	1673	2	study_167	Denmark|DNK	1	1991	1992	0.0794520547945206	1	Retrospective cohort	Odds ratio (OR)	0.91	0.627962371434704	1.1920376285653	NA	NA
1395	566	0	0	0	0	0	0	-11	0	0	0	0	0	0	0	0	0	1	0	0	0	0.482426149244293	0.0815740783171636	study_168	0	9.99	13	18.99	0.0383561643835617	1	78	1995	DNK	179	2	study_168	Denmark|DNK	1	1991	1995	0	0.0767123287671233	Retrospective cohort	Relative risk (RR)	1.62	1.38	1.9	95	NA
1396	567	0	0	0	0	0	0	-11	0	0	0	0	0	0	0	0	0	1	0	0	0	0.667829372575655	0.11575079295254	study_168	0	9.99	13	18.99	0.0383561643835617	1	78	1995	DNK	180	2	study_168	Denmark|DNK	1	1991	1995	0	0.0767123287671233	Retrospective cohort	Relative Index of Inequality RII	1.95	1.55	2.44	95	NA
1397	568	0	0	0	0	0	0	-4.5	0	0	0	0	0	0	0	0	0	1	0	0	0	0.122217632724249	0.078594628592599	study_168	10	12.99	13	18.99	0.0383561643835617	1	78	1995	DNK	185	2	study_168	Denmark|DNK	1	1991	1995	0	0.0767123287671233	Retrospective cohort	Relative risk (RR)	1.13	0.97	1.32	95	NA
1398	569	0	0	0	0	-4.5	0	-4.5	0	0	0	0	0	0	0	1	0	1	0	0	0	0.157003748809665	0.0784399744255002	study_168	10	12.99	13	18.99	0.0383561643835617	1	78	1995	DNK	189	2	study_168	Denmark|DNK	1	1991	1995	0	0.0767123287671233	Retrospective cohort	Relative risk (RR)	1.17	1	1.36	95	NA
1399	570	0	0	0	0	0	0	0	-11	0	0	0	0	0	0	0	0	0	1	0	0	0.871293365943419	0.114329118710219	study_168	0	9.99	13	18.99	0.53972602739726	1	78	1995	DNK	1678	2	study_168	Denmark|DNK	1	1991	1995	0.0794520547945206	1	Retrospective cohort	Relative risk (RR)	2.39	1.91	2.99	95	NA
1400	571	0	0	0	0	0	0	0	-11	0	0	0	0	0	0	0	0	0	1	0	0	1.26976054486394	0.163167363799741	study_168	0	9.99	13	18.99	0.53972602739726	1	78	1995	DNK	1679	2	study_168	Denmark|DNK	1	1991	1995	0.0794520547945206	1	Retrospective cohort	Relative Index of Inequality RII	3.56	2.59	4.91	95	NA
1401	572	0	0	0	0	0	0	0	-4.5	0	0	0	0	0	0	0	0	0	1	0	0	0.165514438477573	0.115795278442375	study_168	10	12.99	13	18.99	0.53972602739726	1	78	1995	DNK	1684	2	study_168	Denmark|DNK	1	1991	1995	0.0794520547945206	1	Retrospective cohort	Relative risk (RR)	1.18	0.94	1.48	95	NA
1402	573	0	0	0	0	-4.5	0	0	-4.5	0	0	0	0	0	0	1	0	0	1	0	0	0.173953307123438	0.113095760756014	study_168	10	12.99	13	18.99	0.53972602739726	1	78	1995	DNK	1688	2	study_168	Denmark|DNK	1	1991	1995	0.0794520547945206	1	Retrospective cohort	Relative risk (RR)	1.19	0.95	1.48	95	NA
1403	574	0	0	0	0	0	0	-11	0	0	0	0	0	0	0	0	0	1	0	0	0	0.405465108108164	0.0861215468962994	study_168	0	9.99	13	18.99	0.0383561643835617	1	78	2000	DNK	181	2	study_168	Denmark|DNK	1	1996	2000	0	0.0767123287671233	Retrospective cohort	Relative risk (RR)	1.5	1.27	1.78	95	NA
1404	575	0	0	0	0	0	0	-11	0	0	0	0	0	0	0	0	0	1	0	0	0	0.542324290825362	0.121534909204196	study_168	0	9.99	13	18.99	0.0383561643835617	1	78	2000	DNK	182	2	study_168	Denmark|DNK	1	1996	2000	0	0.0767123287671233	Retrospective cohort	Relative Index of Inequality RII	1.72	1.36	2.19	95	NA
1405	576	0	0	0	0	0	0	-4.5	0	0	0	0	0	0	0	0	0	1	0	0	0	0.113328685307003	0.0792982478911519	study_168	10	12.99	13	18.99	0.0383561643835617	1	78	2000	DNK	186	2	study_168	Denmark|DNK	1	1996	2000	0	0.0767123287671233	Retrospective cohort	Relative risk (RR)	1.12	0.96	1.31	95	NA
1406	577	0	0	0	0	-4.5	0	-4.5	0	0	0	0	0	0	0	1	0	1	0	0	0	0.139761942375159	0.079814367673556	study_168	10	12.99	13	18.99	0.0383561643835617	1	78	2000	DNK	190	2	study_168	Denmark|DNK	1	1996	2000	0	0.0767123287671233	Retrospective cohort	Relative risk (RR)	1.15	0.98	1.34	95	NA
1407	578	0	0	0	0	0	0	0	-11	0	0	0	0	0	0	0	0	0	1	0	0	0.841567185678219	0.137979073681733	study_168	0	9.99	13	18.99	0.53972602739726	1	78	2000	DNK	1680	2	study_168	Denmark|DNK	1	1996	2000	0.0794520547945206	1	Retrospective cohort	Relative risk (RR)	2.32	1.77	3.04	95	NA
1408	579	0	0	0	0	0	0	0	-11	0	0	0	0	0	0	0	0	0	1	0	0	1.18172719537862	0.198394022598982	study_168	0	9.99	13	18.99	0.53972602739726	1	78	2000	DNK	1681	2	study_168	Denmark|DNK	1	1996	2000	0.0794520547945206	1	Retrospective cohort	Relative Index of Inequality RII	3.26	2.21	4.81	95	NA
1409	580	0	0	0	0	0	0	0	-4.5	0	0	0	0	0	0	0	0	0	1	0	0	0.231111720963387	0.132407964873311	study_168	10	12.99	13	18.99	0.53972602739726	1	78	2000	DNK	1685	2	study_168	Denmark|DNK	1	1996	2000	0.0794520547945206	1	Retrospective cohort	Relative risk (RR)	1.26	0.97	1.63	95	NA
1410	581	0	0	0	0	-4.5	0	0	-4.5	0	0	0	0	0	0	1	0	0	1	0	0	0.246860077931526	0.134443956552544	study_168	10	12.99	13	18.99	0.53972602739726	1	78	2000	DNK	1689	2	study_168	Denmark|DNK	1	1996	2000	0.0794520547945206	1	Retrospective cohort	Relative risk (RR)	1.28	0.98	1.66	95	NA
1411	582	0	0	0	0	0	0	-6.5	0	0	0	0	0	0	0	0	0	1	0	0	0	0.285178942233662	0.0672677667623877	study_179	0	9.99	10	12.99	0.036986301369863	1	78	2009	DNK	191	2	study_179	Denmark|DNK	1	2000	2009	0	0.073972602739726	Retrospective cohort	Relative risk (RR)	1.33	1.16	1.51	95	NA
1412	583	0	0	0	0	0	0	0	0	0	0	0	0	0	0	0	0	1	0	0	0	-0.083381608939051	0.101187366945411	study_179	10	12.99	10	12.99	0.036986301369863	1	78	2009	DNK	192	2	study_179	Denmark|DNK	1	2000	2009	0	0.073972602739726	Retrospective cohort	Relative risk (RR)	0.92	0.76	1.13	95	NA
1413	584	0	0	0	0	0	0	2.5	0	0	0	0	0	0	0	0	0	1	0	0	0	-0.23572233352107	0.0641108235410475	study_179	12	15.99	10	12.99	0.036986301369863	1	78	2009	DNK	193	2	study_179	Denmark|DNK	1	2000	2009	0	0.073972602739726	Retrospective cohort	Relative risk (RR)	0.79	0.7	0.9	95	NA
1414	585	0	0	0	0	0	0	6	0	0	0	0	0	0	0	0	0	1	0	0	0	-0.23572233352107	0.0836497126944617	study_179	16	18.99	10	12.99	0.036986301369863	1	78	2009	DNK	194	2	study_179	Denmark|DNK	1	2000	2009	0	0.073972602739726	Retrospective cohort	Relative risk (RR)	0.79	0.67	0.93	95	NA
1415	586	0	0	0	0	-6.5	0	-6.5	0	0	0	0	0	0	0	1	0	1	0	0	0	0.182321556793955	0.0693708457866433	study_179	0	9.99	10	12.99	0.036986301369863	1	78	2009	DNK	195	2	study_179	Denmark|DNK	1	2000	2009	0	0.073972602739726	Retrospective cohort	Relative risk (RR)	1.2	1.12	1.47	95	NA
1416	587	0	0	0	0	0	0	0	0	0	0	0	0	0	0	1	0	1	0	0	0	-0.105360515657826	0.104597174654088	study_179	10	12.99	10	12.99	0.036986301369863	1	78	2009	DNK	196	2	study_179	Denmark|DNK	1	2000	2009	0	0.073972602739726	Retrospective cohort	Relative risk (RR)	0.9	0.73	1.1	95	NA
1417	588	0	0	0	0	2.5	0	2.5	0	0	0	0	0	0	0	1	0	1	0	0	0	-0.22314355131421	0.066099158165236	study_179	12	15.99	10	12.99	0.036986301369863	1	78	2009	DNK	197	2	study_179	Denmark|DNK	1	2000	2009	0	0.073972602739726	Retrospective cohort	Relative risk (RR)	0.8	0.71	0.92	95	NA
1418	589	0	0	0	0	6	0	6	0	0	0	0	0	0	0	1	0	1	0	0	0	-0.23572233352107	0.0836497126944617	study_179	16	18.99	10	12.99	0.036986301369863	1	78	2009	DNK	198	2	study_179	Denmark|DNK	1	2000	2009	0	0.073972602739726	Retrospective cohort	Relative risk (RR)	0.79	0.67	0.93	95	NA
1419	590	0	0	0	0	0	0	0	-6.5	0	0	0	0	0	0	0	0	0	1	0	0	0.657520002916794	0.0996635999805937	study_179	0	9.99	10	12.99	0.538356164383562	1	78	2009	DNK	1690	2	study_179	Denmark|DNK	1	2000	2009	0.0767123287671233	1	Retrospective cohort	Relative risk (RR)	1.93	1.59	2.35	95	NA
1420	591	0	0	0	0	0	0	0	0	0	0	0	0	0	0	0	0	0	1	0	0	0.0198026272961797	0.164462958462755	study_179	10	12.99	10	12.99	0.538356164383562	1	78	2009	DNK	1691	2	study_179	Denmark|DNK	1	2000	2009	0.0767123287671233	1	Retrospective cohort	Relative risk (RR)	1.02	0.74	1.41	95	NA
1421	592	0	0	0	0	0	0	0	2.5	0	0	0	0	0	0	0	0	0	1	0	0	-0.301105092783922	0.155552441740024	study_179	12	15.99	10	12.99	0.538356164383562	1	78	2009	DNK	1692	2	study_179	Denmark|DNK	1	2000	2009	0.0767123287671233	1	Retrospective cohort	Relative risk (RR)	0.74	0.5	0.92	95	NA
1422	593	0	0	0	0	0	0	0	6	0	0	0	0	0	0	0	0	0	1	0	0	-0.59783700075562	0.154060216028572	study_179	16	18.99	10	12.99	0.538356164383562	1	78	2009	DNK	1693	2	study_179	Denmark|DNK	1	2000	2009	0.0767123287671233	1	Retrospective cohort	Relative risk (RR)	0.55	0.41	0.75	95	NA
1423	594	0	0	0	0	-6.5	0	0	-6.5	0	0	0	0	0	0	1	0	0	1	0	0	0.593326845277734	0.105164488544271	study_179	0	9.99	10	12.99	0.538356164383562	1	78	2009	DNK	1694	2	study_179	Denmark|DNK	1	2000	2009	0.0767123287671233	1	Retrospective cohort	Relative risk (RR)	1.81	1.47	2.22	95	NA
1424	595	0	0	0	0	0	0	0	0	0	0	0	0	0	0	1	0	0	1	0	0	-0.0202027073175195	0.165809951197637	study_179	10	12.99	10	12.99	0.538356164383562	1	78	2009	DNK	1695	2	study_179	Denmark|DNK	1	2000	2009	0.0767123287671233	1	Retrospective cohort	Relative risk (RR)	0.98	0.71	1.36	95	NA
1425	596	0	0	0	0	2.5	0	0	2.5	0	0	0	0	0	0	1	0	0	1	0	0	-0.27443684570176	0.113010976384497	study_179	12	15.99	10	12.99	0.538356164383562	1	78	2009	DNK	1696	2	study_179	Denmark|DNK	1	2000	2009	0.0767123287671233	1	Retrospective cohort	Relative risk (RR)	0.76	0.61	0.95	95	NA
1426	597	0	0	0	0	6	0	0	6	0	0	0	0	0	0	1	0	0	1	0	0	-0.562118918153541	0.157918165409751	study_179	16	18.99	10	12.99	0.538356164383562	1	78	2009	DNK	1697	2	study_179	Denmark|DNK	1	2000	2009	0.0767123287671233	1	Retrospective cohort	Relative risk (RR)	0.57	0.42	0.78	95	NA
1427	598	0	0	0	0	0	0	-11	0	0	0	0	0	0	0	0	0	1	0	0	0	0.182321556793955	0.205655821149978	study_66	0	8.99	12	18.99	0.008	1	79	1982	FIN	236	2	study_66	Finland|FIN	1	1976	1982	0	0.016	Retrospective cohort	Odds ratio (OR)	1.2	0.740896969609504	1.6591030303905	NA	NA
1428	599	0	0	0	0	0	-11	0	0	0	0	0	0	0	0	0	1	0	0	0	0	0.182321556793955	0.205655821149978	study_66	0	8.99	12	18.99	0.508	1	79	1982	FIN	543	2	study_66	Finland|FIN	1	1976	1982	0.019	0.997	Retrospective cohort	Odds ratio (OR)	1.2	0.740896969609504	1.6591030303905	NA	NA
1429	600	0	0	0	0	0	-11	0	0	0	0	0	0	0	0	0	1	0	0	0	0	0.182321556793955	0.205655821149978	study_66	0	8.99	12	18.99	0.4985	1	79	1982	FIN	544	2	study_66	Finland|FIN	1	1976	1982	0	0.997	Retrospective cohort	Odds ratio (OR)	1.2	0.740896969609504	1.6591030303905	NA	NA
1430	601	-3.5	0	0	0	-3.5	0	-3.5	0	0	0	1	0	0	0	1	0	1	0	0	0	-0.261364764134408	0.219046331387122	study_124	12	12.99	13	18.99	0.0383561643835617	1	79	1988	FIN	237	2	study_124	Finland|FIN	1	1987	1988	0	0.0767123287671233	Retrospective cohort	Odds ratio (OR)	0.77	0.5	1.18	95	NA
1431	602	-5	0	0	0	-5	0	-5	0	0	0	1	0	0	0	1	0	1	0	0	0	-0.0202027073175195	0.211622203073934	study_124	10	11.99	13	18.99	0.0383561643835617	1	79	1988	FIN	238	2	study_124	Finland|FIN	1	1987	1988	0	0.0767123287671233	Retrospective cohort	Odds ratio (OR)	0.98	0.65	1.49	95	NA
1432	603	-11	0	0	0	-11	0	-11	0	0	0	1	0	0	0	1	0	1	0	0	0	-0.162518929497775	0.229940071851398	study_124	0	9.99	13	18.99	0.0383561643835617	1	79	1988	FIN	239	2	study_124	Finland|FIN	1	1987	1988	0	0.0767123287671233	Retrospective cohort	Odds ratio (OR)	0.85	0.54	1.33	95	NA
1433	604	0	0	0	0	0	0	-11	0	0	0	0	0	0	0	0	0	1	0	0	0	0.215111379616945	0.100078322329248	study_168	0	9.99	13	18.99	0.0383561643835617	1	79	1990	FIN	240	2	study_168	Finland|FIN	1	1987	1990	0	0.0767123287671233	Retrospective cohort	Relative risk (RR)	1.24	1.02	1.51	95	NA
1434	605	0	0	0	0	0	0	-11	0	0	0	0	0	0	0	0	0	1	0	0	0	0.207014169384326	0.159223038028825	study_168	0	9.99	13	18.99	0.0383561643835617	1	79	1990	FIN	241	2	study_168	Finland|FIN	1	1987	1990	0	0.0767123287671233	Retrospective cohort	Relative Index of Inequality RII	1.23	0.9	1.68	95	NA
1435	606	0	0	0	0	0	0	-4.5	0	0	0	0	0	0	0	0	0	1	0	0	0	0.104360015324243	0.0800146833813882	study_168	10	12.99	13	18.99	0.0383561643835617	1	79	1990	FIN	246	2	study_168	Finland|FIN	1	1987	1990	0	0.0767123287671233	Retrospective cohort	Relative risk (RR)	1.11	0.95	1.3	95	NA
1436	607	0	0	0	0	-4.5	0	-4.5	0	0	0	0	0	0	0	1	0	1	0	0	0	0.104360015324243	0.0800146833813882	study_168	10	12.99	13	18.99	0.0383561643835617	1	79	1990	FIN	249	2	study_168	Finland|FIN	1	1987	1990	0	0.0767123287671233	Retrospective cohort	Relative risk (RR)	1.11	0.95	1.3	95	NA
1437	608	0	0	0	0	0	0	0	-11	0	0	0	0	0	0	0	0	0	1	0	0	0.598836501088704	0.122340071495379	study_168	0	9.99	13	18.99	0.53972602739726	1	79	1990	FIN	1725	2	study_168	Finland|FIN	1	1987	1990	0.0794520547945206	1	Retrospective cohort	Relative risk (RR)	1.82	1.43	2.31	95	NA
1438	609	0	0	0	0	0	0	0	-11	0	0	0	0	0	0	0	0	0	1	0	0	0.246860077931526	0.216147413364083	study_168	0	9.99	13	18.99	0.53972602739726	1	79	1990	FIN	1726	2	study_168	Finland|FIN	1	1987	1990	0.0794520547945206	1	Retrospective cohort	Relative Index of Inequality RII	1.28	0.84	1.96	95	NA
1439	610	0	0	0	0	0	0	0	-4.5	0	0	0	0	0	0	0	0	0	1	0	0	0.122217632724249	0.109893601043993	study_168	10	12.99	13	18.99	0.53972602739726	1	79	1990	FIN	1731	2	study_168	Finland|FIN	1	1987	1990	0.0794520547945206	1	Retrospective cohort	Relative risk (RR)	1.13	0.91	1.4	95	NA
1440	611	0	0	0	0	-4.5	0	0	-4.5	0	0	0	0	0	0	1	0	0	1	0	0	0.104360015324243	0.110036876555098	study_168	10	12.99	13	18.99	0.53972602739726	1	79	1990	FIN	1734	2	study_168	Finland|FIN	1	1987	1990	0.0794520547945206	1	Retrospective cohort	Relative risk (RR)	1.11	0.89	1.37	95	NA
1441	612	0	0	0	0	0	0	-11	0	0	0	0	0	0	0	0	0	1	0	0	0	0.451075619360217	0.0954623889296071	study_168	0	9.99	13	18.99	0.0383561643835617	1	79	1995	FIN	242	2	study_168	Finland|FIN	1	1991	1995	0	0.0767123287671233	Retrospective cohort	Relative risk (RR)	1.57	1.3	1.89	95	NA
1442	613	0	0	0	0	0	0	-11	0	0	0	0	0	0	0	0	0	1	0	0	0	0.524728528934982	0.153324462156158	study_168	0	9.99	13	18.99	0.0383561643835617	1	79	1995	FIN	243	2	study_168	Finland|FIN	1	1991	1995	0	0.0767123287671233	Retrospective cohort	Relative Index of Inequality RII	1.69	1.25	2.28	95	NA
1443	614	0	0	0	0	0	0	-4.5	0	0	0	0	0	0	0	0	0	1	0	0	0	0.27002713721306	0.0756358934015143	study_168	10	12.99	13	18.99	0.0383561643835617	1	79	1995	FIN	247	2	study_168	Finland|FIN	1	1991	1995	0	0.0767123287671233	Retrospective cohort	Relative risk (RR)	1.31	1.13	1.52	95	NA
1444	615	0	0	0	0	-4.5	0	-4.5	0	0	0	0	0	0	0	1	0	1	0	0	0	0.285178942233662	0.0767229984742688	study_168	10	12.99	13	18.99	0.0383561643835617	1	79	1995	FIN	250	2	study_168	Finland|FIN	1	1991	1995	0	0.0767123287671233	Retrospective cohort	Relative risk (RR)	1.33	1.14	1.54	95	NA
1445	616	0	0	0	0	0	0	0	-11	0	0	0	0	0	0	0	0	0	1	0	0	1.12492959698548	0.13650631554109	study_168	0	9.99	13	18.99	0.53972602739726	1	79	1995	FIN	1727	2	study_168	Finland|FIN	1	1991	1995	0.0794520547945206	1	Retrospective cohort	Relative risk (RR)	3.08	2.36	4.03	95	NA
1446	617	0	0	0	0	0	0	0	-11	0	0	0	0	0	0	0	0	0	1	0	0	1.17865499634165	0.246679552599406	study_168	0	9.99	13	18.99	0.53972602739726	1	79	1995	FIN	1728	2	study_168	Finland|FIN	1	1991	1995	0.0794520547945206	1	Retrospective cohort	Relative Index of Inequality RII	3.25	2	5.26	95	NA
1447	618	0	0	0	0	0	0	0	-4.5	0	0	0	0	0	0	0	0	0	1	0	0	0.593326845277734	0.122340071495379	study_168	10	12.99	13	18.99	0.53972602739726	1	79	1995	FIN	1732	2	study_168	Finland|FIN	1	1991	1995	0.0794520547945206	1	Retrospective cohort	Relative risk (RR)	1.81	1.43	2.31	95	NA
1448	619	0	0	0	0	-4.5	0	0	-4.5	0	0	0	0	0	0	1	0	0	1	0	0	0.570979546585738	0.12399516993408	study_168	10	12.99	13	18.99	0.53972602739726	1	79	1995	FIN	1735	2	study_168	Finland|FIN	1	1991	1995	0.0794520547945206	1	Retrospective cohort	Relative risk (RR)	1.77	1.39	2.26	95	NA
1449	620	0	0	0	0	0	0	-11	0	0	0	0	0	0	0	0	0	1	0	0	0	0.215111379616945	0.114363588465474	study_168	0	9.99	13	18.99	0.0383561643835617	1	79	2000	FIN	244	2	study_168	Finland|FIN	1	1996	2000	0	0.0767123287671233	Retrospective cohort	Relative risk (RR)	1.24	0.99	1.55	95	NA
1450	621	0	0	0	0	0	0	-11	0	0	0	0	0	0	0	0	0	1	0	0	0	0.173953307123438	0.176823260346925	study_168	0	9.99	13	18.99	0.0383561643835617	1	79	2000	FIN	245	2	study_168	Finland|FIN	1	1996	2000	0	0.0767123287671233	Retrospective cohort	Relative Index of Inequality RII	1.19	0.84	1.68	95	NA
1451	622	0	0	0	0	0	0	-4.5	0	0	0	0	0	0	0	0	0	1	0	0	0	0.0861776962410524	0.0882004779098322	study_168	10	12.99	13	18.99	0.0383561643835617	1	79	2000	FIN	248	2	study_168	Finland|FIN	1	1996	2000	0	0.0767123287671233	Retrospective cohort	Relative risk (RR)	1.09	0.92	1.3	95	NA
1452	623	0	0	0	0	-4.5	0	-4.5	0	0	0	0	0	0	0	1	0	1	0	0	0	0.104360015324243	0.0893373544472232	study_168	10	12.99	13	18.99	0.0383561643835617	1	79	2000	FIN	251	2	study_168	Finland|FIN	1	1996	2000	0	0.0767123287671233	Retrospective cohort	Relative risk (RR)	1.11	0.93	1.32	95	NA
1453	624	0	0	0	0	0	0	0	-11	0	0	0	0	0	0	0	0	0	1	0	0	0.587786664902119	0.161783421792558	study_168	0	9.99	13	18.99	0.53972602739726	1	79	2000	FIN	1729	2	study_168	Finland|FIN	1	1996	2000	0.0794520547945206	1	Retrospective cohort	Relative risk (RR)	1.8	1.31	2.47	95	NA
1454	625	0	0	0	0	0	0	0	-11	0	0	0	0	0	0	0	0	0	1	0	0	0.667829372575655	0.265935601953828	study_168	0	9.99	13	18.99	0.53972602739726	1	79	2000	FIN	1730	2	study_168	Finland|FIN	1	1996	2000	0.0794520547945206	1	Retrospective cohort	Relative Index of Inequality RII	1.95	1.16	3.29	95	NA
1455	626	0	0	0	0	0	0	0	-4.5	0	0	0	0	0	0	0	0	0	1	0	0	0.3293037471426	0.134099029796918	study_168	10	12.99	13	18.99	0.53972602739726	1	79	2000	FIN	1733	2	study_168	Finland|FIN	1	1996	2000	0.0794520547945206	1	Retrospective cohort	Relative risk (RR)	1.39	1.07	1.81	95	NA
1456	627	0	0	0	0	-4.5	0	0	-4.5	0	0	0	0	0	0	1	0	0	1	0	0	0.285178942233662	0.13477519928916	study_168	10	12.99	13	18.99	0.53972602739726	1	79	2000	FIN	1736	2	study_168	Finland|FIN	1	1996	2000	0.0794520547945206	1	Retrospective cohort	Relative risk (RR)	1.33	1.02	1.73	95	NA
1457	628	9	0	0	0	9	0	9	0	0	0	1	0	0	0	1	0	1	0	0	0	-0.261364764134408	0.258103449183073	study_244	6	12.99	0	0.99	0.0095890410958904	1	82	1983	GRC	252	2	study_244	Greece|GRC	1	1983	1983	0	0.0191780821917808	Prospective cohort	Odds ratio (OR)	0.77	0.410617095620011	1.12938290437999	NA	NA
1458	629	15.5	0	0	0	15.5	0	15.5	0	0	0	1	0	0	0	1	0	1	0	0	0	0.336472236621213	0.133966639464034	study_244	13	18.99	0	0.99	0.0095890410958904	1	82	1983	GRC	253	2	study_244	Greece|GRC	1	1983	1983	0	0.0191780821917808	Prospective cohort	Odds ratio (OR)	1.4	1.04061709562001	1.75938290437999	NA	NA
1459	630	0	0	0	0	9.5	0	9.5	0	0	0	0	0	0	0	1	0	1	0	0	0	-0.415515443961666	0.310551271612165	study_289	7	12.99	0	0.99	0.0096	1	82	1983	GRC	254	2	study_289	Greece|GRC	1	1983	1983	0	0.0192	Cross sectional	Odds ratio (OR)	0.66	0.301489586184902	1.0185104138151	NA	NA
1460	631	0	0	0	0	15.5	0	15.5	0	0	0	0	0	0	0	1	0	1	0	0	0	0.113328685307003	0.169263746409088	study_289	13	18.99	0	0.99	0.0096	1	82	1983	GRC	255	2	study_289	Greece|GRC	1	1983	1983	0	0.0192	Cross sectional	Odds ratio (OR)	1.12	0.761489586184902	1.4785104138151	NA	NA
1461	632	0	0	0	0	-7.5	0	-7.5	0	0	0	0	0	0	0	1	0	1	0	0	0	-0.27443684570176	0.327136602380695	study_195	0	8.99	11	12.99	0.0383561643835617	1	85	1980	ISR	305	2	study_195	Israel|ISR	0	1977	1980	0	0.0767123287671233	Retrospective cohort	Mortality rate ratio	0.76	0.330062125829453	1.18993787417055	NA	NA
1462	633	0	0	0	0	-2	0	-2	0	0	0	0	0	0	0	1	0	1	0	0	0	0.19062035960865	0.189551039154651	study_195	9	10.99	11	12.99	0.0383561643835617	1	85	1980	ISR	306	2	study_195	Israel|ISR	0	1977	1980	0	0.0767123287671233	Retrospective cohort	Mortality rate ratio	1.21	0.780062125829453	1.63993787417055	NA	NA
1463	634	0	0	0	0	4	0	4	0	0	0	0	0	0	0	1	0	1	0	0	0	0.19062035960865	0.189551039154651	study_195	13	18.99	11	12.99	0.0383561643835617	1	85	1980	ISR	307	2	study_195	Israel|ISR	0	1977	1980	0	0.0767123287671233	Retrospective cohort	Mortality rate ratio	1.21	0.780062125829453	1.63993787417055	NA	NA
1464	635	0	0	0	0	-7.5	0	-7.5	0	0	0	0	0	0	0	1	0	1	0	0	0	0.343589704390077	0.160681408835822	study_195	0	8.99	11	12.99	0.0383561643835617	1	85	1980	ISR	308	2	study_195	Israel|ISR	0	1977	1980	0	0.0767123287671233	Retrospective cohort	Mortality rate ratio	1.41	0.980062125829453	1.83993787417055	NA	NA
1465	636	0	0	0	0	-2	0	-2	0	0	0	0	0	0	0	1	0	1	0	0	0	0.148420005118273	0.19855117020534	study_195	9	10.99	11	12.99	0.0383561643835617	1	85	1980	ISR	309	2	study_195	Israel|ISR	0	1977	1980	0	0.0767123287671233	Retrospective cohort	Mortality rate ratio	1.16	0.730062125829453	1.58993787417055	NA	NA
1466	637	0	0	0	0	4	0	4	0	0	0	0	0	0	0	1	0	1	0	0	0	0.792992515529661	0.100537530235681	study_195	13	18.99	11	12.99	0.0383561643835617	1	85	1980	ISR	310	2	study_195	Israel|ISR	0	1977	1980	0	0.0767123287671233	Retrospective cohort	Mortality rate ratio	2.21	1.78006212582945	2.63993787417055	NA	NA
1467	638	0	0	0	0	-7.5	-7.5	0	0	0	0	0	0	0	0	1	1	0	0	0	0	-0.371063681390832	0.372476516655504	study_195	0	8.99	11	12.99	0.5	1	85	1980	ISR	1130	2	study_195	Israel|ISR	0	1977	1980	0	1	Retrospective cohort	Mortality rate ratio	0.69	0.260062125829453	1.11993787417055	NA	NA
1468	639	0	0	0	0	-2	-2	0	0	0	0	0	0	0	0	1	1	0	0	0	0	0.148420005118273	0.19855117020534	study_195	9	10.99	11	12.99	0.5	1	85	1980	ISR	1131	2	study_195	Israel|ISR	0	1977	1980	0	1	Retrospective cohort	Mortality rate ratio	1.16	0.730062125829453	1.58993787417055	NA	NA
1469	640	0	0	0	0	4	4	0	0	0	0	0	0	0	0	1	1	0	0	0	0	0.0295588022415444	0.226815298202556	study_195	13	18.99	11	12.99	0.5	1	85	1980	ISR	1132	2	study_195	Israel|ISR	0	1977	1980	0	1	Retrospective cohort	Mortality rate ratio	1.03	0.600062125829454	1.45993787417055	NA	NA
1470	641	0	0	0	0	-7.5	-7.5	0	0	0	0	0	0	0	0	1	1	0	0	0	0	0.708035793053696	0.109717764818324	study_195	0	8.99	11	12.99	0.5	1	85	1980	ISR	1133	2	study_195	Israel|ISR	0	1977	1980	0	1	Retrospective cohort	Mortality rate ratio	2.03	1.60006212582945	2.45993787417055	NA	NA
1471	642	0	0	0	0	-2	-2	0	0	0	0	0	0	0	0	1	1	0	0	0	0	0	0.234602278087156	study_195	9	10.99	11	12.99	0.5	1	85	1980	ISR	1134	2	study_195	Israel|ISR	0	1977	1980	0	1	Retrospective cohort	Mortality rate ratio	1	0.570062125829453	1.42993787417055	NA	NA
1472	643	0	0	0	0	4	4	0	0	0	0	0	0	0	0	1	1	0	0	0	0	0.385262400790645	0.153709372471742	study_195	13	18.99	11	12.99	0.5	1	85	1980	ISR	1135	2	study_195	Israel|ISR	0	1977	1980	0	1	Retrospective cohort	Mortality rate ratio	1.47	1.04006212582945	1.89993787417055	NA	NA
1473	644	0	0	0	0	-7.5	0	0	-7.5	0	0	0	0	0	0	1	0	0	1	0	0	-1.10866262452161	1.10475805929404	study_195	0	8.99	11	12.99	0.53972602739726	1	85	1980	ISR	1761	2	study_195	Israel|ISR	0	1977	1980	0.0794520547945206	1	Retrospective cohort	Mortality rate ratio	0.33	0.01	0.759937874170546	NA	NA
1474	645	0	0	0	0	-2	0	0	-2	0	0	0	0	0	0	1	0	0	1	0	0	-0.150822889734584	0.280209096865709	study_195	9	10.99	11	12.99	0.53972602739726	1	85	1980	ISR	1762	2	study_195	Israel|ISR	0	1977	1980	0.0794520547945206	1	Retrospective cohort	Mortality rate ratio	0.86	0.430062125829453	1.28993787417055	NA	NA
1475	646	0	0	0	0	4	0	0	4	0	0	0	0	0	0	1	0	0	1	0	0	-0.916290731874155	1.1272361618873	study_195	13	18.99	11	12.99	0.53972602739726	1	85	1980	ISR	1763	2	study_195	Israel|ISR	0	1977	1980	0.0794520547945206	1	Retrospective cohort	Mortality rate ratio	0.4	0.01	0.829937874170547	NA	NA
1476	647	0	0	0	0	-7.5	0	0	-7.5	0	0	0	0	0	0	1	0	0	1	0	0	0.86288995514704	0.0935911308553199	study_195	0	8.99	11	12.99	0.53972602739726	1	85	1980	ISR	1764	2	study_195	Israel|ISR	0	1977	1980	0.0794520547945206	1	Retrospective cohort	Mortality rate ratio	2.37	1.94006212582945	2.79993787417055	NA	NA
1477	648	0	0	0	0	-2	0	0	-2	0	0	0	0	0	0	1	0	0	1	0	0	-0.0943106794712413	0.261852807391014	study_195	9	10.99	11	12.99	0.53972602739726	1	85	1980	ISR	1765	2	study_195	Israel|ISR	0	1977	1980	0.0794520547945206	1	Retrospective cohort	Mortality rate ratio	0.91	0.480062125829454	1.33993787417055	NA	NA
1478	649	0	0	0	0	4	0	0	4	0	0	0	0	0	0	1	0	0	1	0	0	0.00995033085316809	0.231943887091572	study_195	13	18.99	11	12.99	0.53972602739726	1	85	1980	ISR	1766	2	study_195	Israel|ISR	0	1977	1980	0.0794520547945206	1	Retrospective cohort	Mortality rate ratio	1.01	0.580062125829453	1.43993787417055	NA	NA
1479	650	0	0	0	0	0	0	-5	0	0	0	0	0	0	0	0	0	1	0	0	0	0	0.106689211914207	study_212	9	13.99	14	18.99	0.0095890410958904	1	86	1983	ITA	311	2	study_212	Italy|ITA	1	1980	1983	0	0.0191780821917808	Retrospective cohort	Mortality rate ratio	1	0.793884714709173	1.20611528529083	NA	NA
1480	651	0	0	0	0	0	0	-9	0	0	0	0	0	0	0	0	0	1	0	0	0	0.182321556793955	0.0885114401747523	study_212	6	8.99	14	18.99	0.0095890410958904	1	86	1983	ITA	312	2	study_212	Italy|ITA	1	1980	1983	0	0.0191780821917808	Retrospective cohort	Mortality rate ratio	1.2	0.993884714709173	1.40611528529083	NA	NA
1481	652	0	0	0	0	0	0	-13.5	0	0	0	0	0	0	0	0	0	1	0	0	0	0.405465108108164	0.0705535518459993	study_212	0	5.99	14	18.99	0.0095890410958904	1	86	1983	ITA	313	2	study_212	Italy|ITA	1	1980	1983	0	0.0191780821917808	Retrospective cohort	Mortality rate ratio	1.5	1.29388471470917	1.70611528529083	NA	NA
1482	653	0	0	0	0	0	0	-5	0	0	0	0	0	0	0	0	0	1	0	0	0	0.0953101798043249	0.0967438181435643	study_212	9	13.99	14	18.99	0.0095890410958904	1	86	1983	ITA	314	2	study_212	Italy|ITA	1	1980	1983	0	0.0191780821917808	Retrospective cohort	Mortality rate ratio	1.1	0.893884714709174	1.30611528529083	NA	NA
1483	654	0	0	0	0	0	0	-9	0	0	0	0	0	0	0	0	0	1	0	0	0	0.0953101798043249	0.0967438181435643	study_212	6	8.99	14	18.99	0.0095890410958904	1	86	1983	ITA	315	2	study_212	Italy|ITA	1	1980	1983	0	0.0191780821917808	Retrospective cohort	Mortality rate ratio	1.1	0.893884714709174	1.30611528529083	NA	NA
1484	655	0	0	0	0	0	0	-13.5	0	0	0	0	0	0	0	0	0	1	0	0	0	0.336472236621213	0.0756647807654782	study_212	0	5.99	14	18.99	0.0095890410958904	1	86	1983	ITA	316	2	study_212	Italy|ITA	1	1980	1983	0	0.0191780821917808	Retrospective cohort	Mortality rate ratio	1.4	1.19388471470917	1.60611528529083	NA	NA
1485	656	0	0	0	0	0	0	-13.5	0	0	0	0	0	0	0	0	0	1	0	0	0	0.0676586484738149	0.0830159184782214	study_228	0	5.99	14	18.99	0.0095890410958904	1	86	1983	ITA	321	2	study_228	Italy|ITA	1	1980	1983	0	0.0191780821917808	Retrospective cohort	Odds ratio (OR)	1.07	0.91	1.26	95	NA
1486	657	0	0	0	0	0	0	-13.5	0	0	0	0	0	0	0	0	0	1	0	0	0	0.336472236621213	0.0760101161250054	study_228	0	5.99	14	18.99	0.0095890410958904	1	86	1983	ITA	322	2	study_228	Italy|ITA	1	1980	1983	0	0.0191780821917808	Retrospective cohort	Odds ratio (OR)	1.4	1.21	1.63	95	NA
1487	658	0	0	0	0	0	0	-9	0	0	0	0	0	0	0	0	0	1	0	0	0	0.0676586484738149	0.0781951939421584	study_228	6	8.99	14	18.99	0.0095890410958904	1	86	1983	ITA	323	2	study_228	Italy|ITA	1	1980	1983	0	0.0191780821917808	Retrospective cohort	Odds ratio (OR)	1.07	0.92	1.25	95	NA
1488	659	0	0	0	0	0	0	-9	0	0	0	0	0	0	0	0	0	1	0	0	0	0.2390169004705	0.0699174541826536	study_228	6	8.99	14	18.99	0.0095890410958904	1	86	1983	ITA	324	2	study_228	Italy|ITA	1	1980	1983	0	0.0191780821917808	Retrospective cohort	Odds ratio (OR)	1.27	1.11	1.46	95	NA
1489	660	0	0	0	0	0	0	-13.5	0	0	0	0	0	0	0	0	0	1	0	0	0	0.0582689081239758	0.0768685838917264	study_228	0	5.99	14	18.99	0.0383561643835617	1	86	1983	ITA	337	2	study_228	Italy|ITA	1	1980	1983	0	0.0767123287671233	Retrospective cohort	Odds ratio (OR)	1.06	0.91	1.23	95	NA
1490	661	0	0	0	0	0	0	-13.5	0	0	0	0	0	0	0	0	0	1	0	0	0	0.314810739840034	0.0706944674073415	study_228	0	5.99	14	18.99	0.0383561643835617	1	86	1983	ITA	338	2	study_228	Italy|ITA	1	1980	1983	0	0.0767123287671233	Retrospective cohort	Odds ratio (OR)	1.37	1.19	1.57	95	NA
1491	662	0	0	0	0	0	0	-9	0	0	0	0	0	0	0	0	0	1	0	0	0	0.0861776962410524	0.0720420957527901	study_228	6	8.99	14	18.99	0.0383561643835617	1	86	1983	ITA	339	2	study_228	Italy|ITA	1	1980	1983	0	0.0767123287671233	Retrospective cohort	Odds ratio (OR)	1.09	0.95	1.26	95	NA
1492	663	0	0	0	0	0	0	-9	0	0	0	0	0	0	0	0	0	1	0	0	0	0.254642218373581	0.0653619395397949	study_228	6	8.99	14	18.99	0.0383561643835617	1	86	1983	ITA	340	2	study_228	Italy|ITA	1	1980	1983	0	0.0767123287671233	Retrospective cohort	Odds ratio (OR)	1.29	1.13	1.46	95	NA
1493	664	0	0	0	0	0	0	-13.5	0	0	0	0	0	0	0	0	0	1	0	0	0	-0.0202027073175195	0.0906772162075263	study_228	0	5.99	14	18.99	0.0383561643835617	1	86	1983	ITA	353	2	study_228	Italy|ITA	1	1980	1983	0	0.0767123287671233	Retrospective cohort	Odds ratio (OR)	0.98	0.82	1.17	95	NA
1494	665	0	0	0	0	0	0	-13.5	0	0	0	0	0	0	0	0	0	1	0	0	0	0.322083499169113	0.135081060402588	study_228	0	5.99	14	18.99	0.0383561643835617	1	86	1983	ITA	354	2	study_228	Italy|ITA	1	1980	1983	0	0.0767123287671233	Retrospective cohort	Odds ratio (OR)	1.38	1.06	1.8	95	NA
1495	666	0	0	0	0	0	0	-9	0	0	0	0	0	0	0	0	0	1	0	0	0	0.0769610411361284	0.0794866309452386	study_228	6	8.99	14	18.99	0.0383561643835617	1	86	1983	ITA	355	2	study_228	Italy|ITA	1	1980	1983	0	0.0767123287671233	Retrospective cohort	Odds ratio (OR)	1.08	0.93	1.27	95	NA
1496	667	0	0	0	0	0	0	-9	0	0	0	0	0	0	0	0	0	1	0	0	0	0.207014169384326	0.12548408517359	study_228	6	8.99	14	18.99	0.0383561643835617	1	86	1983	ITA	356	2	study_228	Italy|ITA	1	1980	1983	0	0.0767123287671233	Retrospective cohort	Odds ratio (OR)	1.23	0.96	1.57	95	NA
1497	668	0	0	0	0	0	-5	0	0	0	0	0	0	0	0	0	1	0	0	0	0	0.0953101798043249	0.0967438181435643	study_212	9	13.99	14	18.99	0.5	1	86	1983	ITA	1136	2	study_212	Italy|ITA	1	1980	1983	0	1	Retrospective cohort	Mortality rate ratio	1.1	0.893884714709174	1.30611528529083	NA	NA
1498	669	0	0	0	0	0	-9	0	0	0	0	0	0	0	0	0	1	0	0	0	0	0.336472236621213	0.0756647807654782	study_212	6	8.99	14	18.99	0.5	1	86	1983	ITA	1137	2	study_212	Italy|ITA	1	1980	1983	0	1	Retrospective cohort	Mortality rate ratio	1.4	1.19388471470917	1.60611528529083	NA	NA
1499	670	0	0	0	0	0	-13.5	0	0	0	0	0	0	0	0	0	1	0	0	0	0	0.587786664902119	0.058680077779173	study_212	0	5.99	14	18.99	0.5	1	86	1983	ITA	1138	2	study_212	Italy|ITA	1	1980	1983	0	1	Retrospective cohort	Mortality rate ratio	1.8	1.59388471470917	2.00611528529083	NA	NA
1500	671	0	0	0	0	0	-5	0	0	0	0	0	0	0	0	0	1	0	0	0	0	0.0953101798043249	0.0967438181435643	study_212	9	13.99	14	18.99	0.5	1	86	1983	ITA	1139	2	study_212	Italy|ITA	1	1980	1983	0	1	Retrospective cohort	Mortality rate ratio	1.1	0.893884714709174	1.30611528529083	NA	NA
1501	672	0	0	0	0	0	-9	0	0	0	0	0	0	0	0	0	1	0	0	0	0	0.262364264467491	0.0815812138434971	study_212	6	8.99	14	18.99	0.5	1	86	1983	ITA	1140	2	study_212	Italy|ITA	1	1980	1983	0	1	Retrospective cohort	Mortality rate ratio	1.3	1.09388471470917	1.50611528529083	NA	NA
1502	673	0	0	0	0	0	-13.5	0	0	0	0	0	0	0	0	0	1	0	0	0	0	0.53062825106217	0.0621651455751032	study_212	0	5.99	14	18.99	0.5	1	86	1983	ITA	1141	2	study_212	Italy|ITA	1	1980	1983	0	1	Retrospective cohort	Mortality rate ratio	1.7	1.49388471470917	1.90611528529083	NA	NA
1503	674	0	0	0	0	0	-13.5	0	0	0	0	0	0	0	0	0	1	0	0	0	0	0.165514438477573	0.069016783216529	study_228	0	5.99	14	18.99	0.5	1	86	1983	ITA	1144	2	study_228	Italy|ITA	1	1980	1983	0	1	Retrospective cohort	Odds ratio (OR)	1.18	1.03	1.35	95	NA
1504	675	0	0	0	0	0	-13.5	0	0	0	0	0	0	0	0	0	1	0	0	0	0	0.371563556432483	0.0647742882604498	study_228	0	5.99	14	18.99	0.5	1	86	1983	ITA	1145	2	study_228	Italy|ITA	1	1980	1983	0	1	Retrospective cohort	Odds ratio (OR)	1.45	1.28	1.65	95	NA
1505	676	0	0	0	0	0	-9	0	0	0	0	0	0	0	0	0	1	0	0	0	0	0.131028262406404	0.0643913095954906	study_228	6	8.99	14	18.99	0.5	1	86	1983	ITA	1146	2	study_228	Italy|ITA	1	1980	1983	0	1	Retrospective cohort	Odds ratio (OR)	1.14	1.01	1.3	95	NA
1506	677	0	0	0	0	0	-9	0	0	0	0	0	0	0	0	0	1	0	0	0	0	0.27002713721306	0.0599587599403977	study_228	6	8.99	14	18.99	0.5	1	86	1983	ITA	1147	2	study_228	Italy|ITA	1	1980	1983	0	1	Retrospective cohort	Odds ratio (OR)	1.31	1.17	1.48	95	NA
1507	678	0	0	0	0	0	0	0	-13.5	0	0	0	0	0	0	0	0	0	1	0	0	0.593326845277734	0.161900758642433	study_228	0	5.99	14	18.99	0.538356164383562	1	86	1983	ITA	1769	2	study_228	Italy|ITA	1	1980	1983	0.0767123287671233	1	Retrospective cohort	Odds ratio (OR)	1.81	1.32	2.49	95	NA
1508	679	0	0	0	0	0	0	0	-13.5	0	0	0	0	0	0	0	0	0	1	0	0	0.672944473242426	0.161190497281105	study_228	0	5.99	14	18.99	0.538356164383562	1	86	1983	ITA	1770	2	study_228	Italy|ITA	1	1980	1983	0.0767123287671233	1	Retrospective cohort	Odds ratio (OR)	1.96	1.43	2.69	95	NA
1509	680	0	0	0	0	0	0	0	-9	0	0	0	0	0	0	0	0	0	1	0	0	0.350656871613169	0.156404202266941	study_228	6	8.99	14	18.99	0.538356164383562	1	86	1983	ITA	1771	2	study_228	Italy|ITA	1	1980	1983	0.0767123287671233	1	Retrospective cohort	Odds ratio (OR)	1.42	1.04	1.92	95	NA
1510	681	0	0	0	0	0	0	0	-9	0	0	0	0	0	0	0	0	0	1	0	0	0.392042087776024	0.156111486181105	study_228	6	8.99	14	18.99	0.538356164383562	1	86	1983	ITA	1772	2	study_228	Italy|ITA	1	1980	1983	0.0767123287671233	1	Retrospective cohort	Odds ratio (OR)	1.48	1.09	2.01	95	NA
1511	682	0	0	0	0	0	0	0	-13.5	0	0	0	0	0	0	0	0	0	1	0	0	0.425267735404344	0.313809599582808	study_228	0	5.99	14	18.99	0.538356164383562	1	86	1983	ITA	1785	2	study_228	Italy|ITA	1	1980	1983	0.0767123287671233	1	Retrospective cohort	Odds ratio (OR)	1.53	0.83	2.84	95	NA
1512	683	0	0	0	0	0	0	0	-13.5	0	0	0	0	0	0	0	0	0	1	0	0	0.662687973075237	0.187997398780188	study_228	0	5.99	14	18.99	0.538356164383562	1	86	1983	ITA	1786	2	study_228	Italy|ITA	1	1980	1983	0.0767123287671233	1	Retrospective cohort	Odds ratio (OR)	1.94	1.34	2.8	95	NA
1513	684	0	0	0	0	0	0	0	-9	0	0	0	0	0	0	0	0	0	1	0	0	0.314810739840034	0.301708011703738	study_228	6	8.99	14	18.99	0.538356164383562	1	86	1983	ITA	1787	2	study_228	Italy|ITA	1	1980	1983	0.0767123287671233	1	Retrospective cohort	Odds ratio (OR)	1.37	0.76	2.48	95	NA
1514	685	0	0	0	0	0	0	0	-9	0	0	0	0	0	0	0	0	0	1	0	0	0.357674444271816	0.179336601276265	study_228	6	8.99	14	18.99	0.538356164383562	1	86	1983	ITA	1788	2	study_228	Italy|ITA	1	1980	1983	0.0767123287671233	1	Retrospective cohort	Odds ratio (OR)	1.43	1.01	2.04	95	NA
1515	690	0	0	0	0	10.5	0	10.5	0	0	0	0	0	0	0	1	0	1	0	0	0	-0.0202027073175195	0.173152664058124	study_227	8	18.99	0	5.99	0.0095890410958904	1	86	1985	ITA	317	2	study_227	Italy|ITA	1	1981	1985	0	0.0191780821917808	Prospective cohort	Relative risk (RR)	0.98	0.7	1.38	95	NA
1516	691	0	0	0	0	13	0	13	0	0	0	0	0	0	0	1	0	1	0	0	0	-0.342490308946776	0.171771569710144	study_227	13	18.99	0	5.99	0.0095890410958904	1	86	1985	ITA	318	2	study_227	Italy|ITA	1	1981	1985	0	0.0191780821917808	Prospective cohort	Relative risk (RR)	0.71	0.51	1	95	NA
1517	692	0	0	0	0	10.5	0	10.5	0	0	0	0	0	0	0	1	0	1	0	0	0	0.00995033085316809	0.523283332834985	study_227	8	18.99	0	5.99	0.0479452054794521	1	86	1985	ITA	319	2	study_227	Italy|ITA	1	1981	1985	0.0191780821917808	0.0767123287671233	Prospective cohort	Relative risk (RR)	1.01	0.36	2.8	95	NA
1518	693	0	0	0	0	13	0	13	0	0	0	0	0	0	0	1	0	1	0	0	0	-0.139262067333508	0.470105775517434	study_227	13	18.99	0	5.99	0.0479452054794521	1	86	1985	ITA	320	2	study_227	Italy|ITA	1	1981	1985	0.0191780821917808	0.0767123287671233	Prospective cohort	Relative risk (RR)	0.87	0.35	2.21	95	NA
1519	696	0	0	0	0	10.5	10.5	0	0	0	0	0	0	0	0	1	1	0	0	0	0	-0.127833371509885	0.146050814482482	study_227	8	18.99	0	5.99	0.5	1	86	1985	ITA	1142	2	study_227	Italy|ITA	1	1981	1985	0	1	Prospective cohort	Relative risk (RR)	0.88	0.66	1.17	95	NA
1520	697	0	0	0	0	13	13	0	0	0	0	0	0	0	0	1	1	0	0	0	0	-0.356674943938732	0.143445811122738	study_227	13	18.99	0	5.99	0.5	1	86	1985	ITA	1143	2	study_227	Italy|ITA	1	1981	1985	0	1	Prospective cohort	Relative risk (RR)	0.7	0.53	0.93	95	NA
1521	700	0	0	0	0	10.5	0	0	10.5	0	0	0	0	0	0	1	0	0	1	0	0	-0.579818495252942	0.317141203438576	study_227	8	18.99	0	5.99	0.538356164383562	1	86	1985	ITA	1767	2	study_227	Italy|ITA	1	1981	1985	0.0767123287671233	1	Prospective cohort	Relative risk (RR)	0.56	0.3	1.04	95	NA
1522	701	0	0	0	0	13	0	0	13	0	0	0	0	0	0	1	0	0	1	0	0	-0.510825623765991	0.324097588161931	study_227	13	18.99	0	5.99	0.538356164383562	1	86	1985	ITA	1768	2	study_227	Italy|ITA	1	1981	1985	0.0767123287671233	1	Prospective cohort	Relative risk (RR)	0.6	0.32	1.14	95	NA
1523	702	0	0	0	0	0	0	-13.5	0	0	0	0	0	0	0	0	0	1	0	0	0	0.131028262406404	0.112514299288486	study_228	0	5.99	14	18.99	0.0095890410958904	1	86	1987	ITA	325	2	study_228	Italy|ITA	1	1984	1987	0	0.0191780821917808	Retrospective cohort	Odds ratio (OR)	1.14	0.92	1.43	95	NA
1524	703	0	0	0	0	0	0	-13.5	0	0	0	0	0	0	0	0	0	1	0	0	0	0.46373401623214	0.103434976558205	study_228	0	5.99	14	18.99	0.0095890410958904	1	86	1987	ITA	326	2	study_228	Italy|ITA	1	1984	1987	0	0.0191780821917808	Retrospective cohort	Odds ratio (OR)	1.59	1.3	1.95	95	NA
1525	704	0	0	0	0	0	0	-9	0	0	0	0	0	0	0	0	0	1	0	0	0	0.139761942375159	0.0888537485378102	study_228	6	8.99	14	18.99	0.0095890410958904	1	86	1987	ITA	327	2	study_228	Italy|ITA	1	1984	1987	0	0.0191780821917808	Retrospective cohort	Odds ratio (OR)	1.15	0.96	1.36	95	NA
1526	705	0	0	0	0	0	0	-9	0	0	0	0	0	0	0	0	0	1	0	0	0	0.27002713721306	0.0812381967139119	study_228	6	8.99	14	18.99	0.0095890410958904	1	86	1987	ITA	328	2	study_228	Italy|ITA	1	1984	1987	0	0.0191780821917808	Retrospective cohort	Odds ratio (OR)	1.31	1.12	1.54	95	NA
1527	706	0	0	0	0	0	0	-13.5	0	0	0	0	0	0	0	0	0	1	0	0	0	0.0953101798043249	0.106285308343441	study_228	0	5.99	14	18.99	0.0383561643835617	1	86	1987	ITA	341	2	study_228	Italy|ITA	1	1984	1987	0	0.0767123287671233	Retrospective cohort	Odds ratio (OR)	1.1	0.89	1.35	95	NA
1528	707	0	0	0	0	0	0	-13.5	0	0	0	0	0	0	0	0	0	1	0	0	0	0.412109650826833	0.0958400382077791	study_228	0	5.99	14	18.99	0.0383561643835617	1	86	1987	ITA	342	2	study_228	Italy|ITA	1	1984	1987	0	0.0767123287671233	Retrospective cohort	Odds ratio (OR)	1.51	1.25	1.82	95	NA
1529	708	0	0	0	0	0	0	-9	0	0	0	0	0	0	0	0	0	1	0	0	0	0.104360015324243	0.0827142010677496	study_228	6	8.99	14	18.99	0.0383561643835617	1	86	1987	ITA	343	2	study_228	Italy|ITA	1	1984	1987	0	0.0767123287671233	Retrospective cohort	Odds ratio (OR)	1.11	0.94	1.3	95	NA
1530	709	0	0	0	0	0	0	-9	0	0	0	0	0	0	0	0	0	1	0	0	0	0.2390169004705	0.0739674033128367	study_228	6	8.99	14	18.99	0.0383561643835617	1	86	1987	ITA	344	2	study_228	Italy|ITA	1	1984	1987	0	0.0767123287671233	Retrospective cohort	Odds ratio (OR)	1.27	1.1	1.47	95	NA
1531	710	0	0	0	0	0	0	-13.5	0	0	0	0	0	0	0	0	0	1	0	0	0	0.113328685307003	0.117378449144395	study_228	0	5.99	14	18.99	0.0383561643835617	1	86	1987	ITA	357	2	study_228	Italy|ITA	1	1984	1987	0	0.0767123287671233	Retrospective cohort	Odds ratio (OR)	1.12	0.89	1.41	95	NA
1532	711	0	0	0	0	0	0	-13.5	0	0	0	0	0	0	0	0	0	1	0	0	0	0.322083499169113	0.18073794648842	study_228	0	5.99	14	18.99	0.0383561643835617	1	86	1987	ITA	358	2	study_228	Italy|ITA	1	1984	1987	0	0.0767123287671233	Retrospective cohort	Odds ratio (OR)	1.38	0.97	1.97	95	NA
1533	712	0	0	0	0	0	0	-9	0	0	0	0	0	0	0	0	0	1	0	0	0	0.173953307123438	0.0912434806815857	study_228	6	8.99	14	18.99	0.0383561643835617	1	86	1987	ITA	359	2	study_228	Italy|ITA	1	1984	1987	0	0.0767123287671233	Retrospective cohort	Odds ratio (OR)	1.19	1	1.43	95	NA
1534	713	0	0	0	0	0	0	-9	0	0	0	0	0	0	0	0	0	1	0	0	0	0.0392207131532813	0.142297406298516	study_228	6	8.99	14	18.99	0.0383561643835617	1	86	1987	ITA	360	2	study_228	Italy|ITA	1	1984	1987	0	0.0767123287671233	Retrospective cohort	Odds ratio (OR)	1.04	0.79	1.38	95	NA
1535	714	0	0	0	0	0	-13.5	0	0	0	0	0	0	0	0	0	1	0	0	0	0	0.157003748809665	0.095420640784384	study_228	0	5.99	14	18.99	0.5	1	86	1987	ITA	1148	2	study_228	Italy|ITA	1	1984	1987	0	1	Retrospective cohort	Odds ratio (OR)	1.17	0.97	1.41	95	NA
1536	715	0	0	0	0	0	-13.5	0	0	0	0	0	0	0	0	0	1	0	0	0	0	0.431782416425538	0.0858347542401054	study_228	0	5.99	14	18.99	0.5	1	86	1987	ITA	1149	2	study_228	Italy|ITA	1	1984	1987	0	1	Retrospective cohort	Odds ratio (OR)	1.54	1.3	1.82	95	NA
1537	716	0	0	0	0	0	-9	0	0	0	0	0	0	0	0	0	1	0	0	0	0	0.165514438477573	0.0733882837887196	study_228	6	8.99	14	18.99	0.5	1	86	1987	ITA	1150	2	study_228	Italy|ITA	1	1984	1987	0	1	Retrospective cohort	Odds ratio (OR)	1.18	1.02	1.36	95	NA
1538	717	0	0	0	0	0	-9	0	0	0	0	0	0	0	0	0	1	0	0	0	0	0.27763173659828	0.0677814198298484	study_228	6	8.99	14	18.99	0.5	1	86	1987	ITA	1151	2	study_228	Italy|ITA	1	1984	1987	0	1	Retrospective cohort	Odds ratio (OR)	1.32	1.15	1.5	95	NA
1539	718	0	0	0	0	0	0	0	-13.5	0	0	0	0	0	0	0	0	0	1	0	0	0.405465108108164	0.204592241191844	study_228	0	5.99	14	18.99	0.538356164383562	1	86	1987	ITA	1773	2	study_228	Italy|ITA	1	1984	1987	0.0767123287671233	1	Retrospective cohort	Odds ratio (OR)	1.5	1	2.23	95	NA
1540	719	0	0	0	0	0	0	0	-13.5	0	0	0	0	0	0	0	0	0	1	0	0	0.518793793415168	0.202569668150486	study_228	0	5.99	14	18.99	0.538356164383562	1	86	1987	ITA	1774	2	study_228	Italy|ITA	1	1984	1987	0.0767123287671233	1	Retrospective cohort	Odds ratio (OR)	1.68	1.13	2.5	95	NA
1541	720	0	0	0	0	0	0	0	-9	0	0	0	0	0	0	0	0	0	1	0	0	0.385262400790645	0.158462673707871	study_228	6	8.99	14	18.99	0.538356164383562	1	86	1987	ITA	1775	2	study_228	Italy|ITA	1	1984	1987	0.0767123287671233	1	Retrospective cohort	Odds ratio (OR)	1.47	1.08	2.01	95	NA
1542	721	0	0	0	0	0	0	0	-9	0	0	0	0	0	0	0	0	0	1	0	0	0.431782416425538	0.158091763266614	study_228	6	8.99	14	18.99	0.538356164383562	1	86	1987	ITA	1776	2	study_228	Italy|ITA	1	1984	1987	0.0767123287671233	1	Retrospective cohort	Odds ratio (OR)	1.54	1.13	2.1	95	NA
1543	722	0	0	0	0	0	0	0	-13.5	0	0	0	0	0	0	0	0	0	1	0	0	0.418710334858185	0.351116562362894	study_228	0	5.99	14	18.99	0.538356164383562	1	86	1987	ITA	1789	2	study_228	Italy|ITA	1	1984	1987	0.0767123287671233	1	Retrospective cohort	Odds ratio (OR)	1.52	0.76	3.01	95	NA
1544	723	0	0	0	0	0	0	0	-13.5	0	0	0	0	0	0	0	0	0	1	0	0	0.412109650826833	0.252969430896924	study_228	0	5.99	14	18.99	0.538356164383562	1	86	1987	ITA	1790	2	study_228	Italy|ITA	1	1984	1987	0.0767123287671233	1	Retrospective cohort	Odds ratio (OR)	1.51	0.92	2.48	95	NA
1545	724	0	0	0	0	0	0	0	-9	0	0	0	0	0	0	0	0	0	1	0	0	0.378436435720245	0.288325376810873	study_228	6	8.99	14	18.99	0.538356164383562	1	86	1987	ITA	1791	2	study_228	Italy|ITA	1	1984	1987	0.0767123287671233	1	Retrospective cohort	Odds ratio (OR)	1.46	0.83	2.57	95	NA
1546	725	0	0	0	0	0	0	0	-9	0	0	0	0	0	0	0	0	0	1	0	0	0.398776119957368	0.192582790881681	study_228	6	8.99	14	18.99	0.538356164383562	1	86	1987	ITA	1792	2	study_228	Italy|ITA	1	1984	1987	0.0767123287671233	1	Retrospective cohort	Odds ratio (OR)	1.49	1.02	2.17	95	NA
1547	726	0	0	0	0	0	0	-13.5	0	0	0	0	0	0	0	0	0	1	0	0	0	0.254642218373581	0.14201430556941	study_228	0	5.99	14	18.99	0.0095890410958904	1	86	1991	ITA	329	2	study_228	Italy|ITA	1	1988	1991	0	0.0191780821917808	Retrospective cohort	Odds ratio (OR)	1.29	0.98	1.71	95	NA
1548	727	0	0	0	0	0	0	-13.5	0	0	0	0	0	0	0	0	0	1	0	0	0	0.657520002916794	0.130996579214094	study_228	0	5.99	14	18.99	0.0095890410958904	1	86	1991	ITA	330	2	study_228	Italy|ITA	1	1988	1991	0	0.0191780821917808	Retrospective cohort	Odds ratio (OR)	1.93	1.49	2.49	95	NA
1549	728	0	0	0	0	0	0	-9	0	0	0	0	0	0	0	0	0	1	0	0	0	0.0953101798043249	0.0968085769655367	study_228	6	8.99	14	18.99	0.0095890410958904	1	86	1991	ITA	331	2	study_228	Italy|ITA	1	1988	1991	0	0.0191780821917808	Retrospective cohort	Odds ratio (OR)	1.1	0.91	1.33	95	NA
1550	729	0	0	0	0	0	0	-9	0	0	0	0	0	0	0	0	0	1	0	0	0	0.165514438477573	0.0902142959805047	study_228	6	8.99	14	18.99	0.0095890410958904	1	86	1991	ITA	332	2	study_228	Italy|ITA	1	1988	1991	0	0.0191780821917808	Retrospective cohort	Odds ratio (OR)	1.18	0.99	1.41	95	NA
1551	730	0	0	0	0	0	0	-13.5	0	0	0	0	0	0	0	0	0	1	0	0	0	0.254642218373581	0.130822353680782	study_228	0	5.99	14	18.99	0.0383561643835617	1	86	1991	ITA	345	2	study_228	Italy|ITA	1	1988	1991	0	0.0767123287671233	Retrospective cohort	Odds ratio (OR)	1.29	1	1.67	95	NA
1552	731	0	0	0	0	0	0	-13.5	0	0	0	0	0	0	0	0	0	1	0	0	0	0.641853886172395	0.120959601886326	study_228	0	5.99	14	18.99	0.0383561643835617	1	86	1991	ITA	346	2	study_228	Italy|ITA	1	1988	1991	0	0.0767123287671233	Retrospective cohort	Odds ratio (OR)	1.9	1.5	2.41	95	NA
1553	732	0	0	0	0	0	0	-9	0	0	0	0	0	0	0	0	0	1	0	0	0	0.0953101798043249	0.0893373544472232	study_228	6	8.99	14	18.99	0.0383561643835617	1	86	1991	ITA	347	2	study_228	Italy|ITA	1	1988	1991	0	0.0767123287671233	Retrospective cohort	Odds ratio (OR)	1.1	0.93	1.32	95	NA
1554	733	0	0	0	0	0	0	-9	0	0	0	0	0	0	0	0	0	1	0	0	0	0.165514438477573	0.0840060579445409	study_228	6	8.99	14	18.99	0.0383561643835617	1	86	1991	ITA	348	2	study_228	Italy|ITA	1	1988	1991	0	0.0767123287671233	Retrospective cohort	Odds ratio (OR)	1.18	1	1.39	95	NA
1555	734	0	0	0	0	0	0	-13.5	0	0	0	0	0	0	0	0	0	1	0	0	0	0.371563556432483	0.14076353628934	study_228	0	5.99	14	18.99	0.0383561643835617	1	86	1991	ITA	361	2	study_228	Italy|ITA	1	1988	1991	0	0.0767123287671233	Retrospective cohort	Odds ratio (OR)	1.45	1.1	1.91	95	NA
1556	735	0	0	0	0	0	0	-13.5	0	0	0	0	0	0	0	0	0	1	0	0	0	0.307484699747961	0.266232182206826	study_228	0	5.99	14	18.99	0.0383561643835617	1	86	1991	ITA	362	2	study_228	Italy|ITA	1	1988	1991	0	0.0767123287671233	Retrospective cohort	Odds ratio (OR)	1.36	0.81	2.3	95	NA
1557	736	0	0	0	0	0	0	-9	0	0	0	0	0	0	0	0	0	1	0	0	0	0.0676586484738149	0.101495027735445	study_228	6	8.99	14	18.99	0.0383561643835617	1	86	1991	ITA	363	2	study_228	Italy|ITA	1	1988	1991	0	0.0767123287671233	Retrospective cohort	Odds ratio (OR)	1.07	0.88	1.31	95	NA
1558	737	0	0	0	0	0	0	-9	0	0	0	0	0	0	0	0	0	1	0	0	0	0.262364264467491	0.160180270074374	study_228	6	8.99	14	18.99	0.0383561643835617	1	86	1991	ITA	364	2	study_228	Italy|ITA	1	1988	1991	0	0.0767123287671233	Retrospective cohort	Odds ratio (OR)	1.3	0.95	1.78	95	NA
1559	738	0	0	0	0	0	-13.5	0	0	0	0	0	0	0	0	0	1	0	0	0	0	0.29266961396282	0.115085496158508	study_228	0	5.99	14	18.99	0.5	1	86	1991	ITA	1152	2	study_228	Italy|ITA	1	1988	1991	0	1	Retrospective cohort	Odds ratio (OR)	1.34	1.07	1.68	95	NA
1560	739	0	0	0	0	0	-13.5	0	0	0	0	0	0	0	0	0	1	0	0	0	0	0.615185639090233	0.10681386093321	study_228	0	5.99	14	18.99	0.5	1	86	1991	ITA	1153	2	study_228	Italy|ITA	1	1988	1991	0	1	Retrospective cohort	Odds ratio (OR)	1.85	1.5	2.28	95	NA
1561	740	0	0	0	0	0	-9	0	0	0	0	0	0	0	0	0	1	0	0	0	0	0.0676586484738149	0.0781951939421584	study_228	6	8.99	14	18.99	0.5	1	86	1991	ITA	1154	2	study_228	Italy|ITA	1	1988	1991	0	1	Retrospective cohort	Odds ratio (OR)	1.07	0.92	1.25	95	NA
1562	741	0	0	0	0	0	-9	0	0	0	0	0	0	0	0	0	1	0	0	0	0	0.131028262406404	0.0733882837887196	study_228	6	8.99	14	18.99	0.5	1	86	1991	ITA	1155	2	study_228	Italy|ITA	1	1988	1991	0	1	Retrospective cohort	Odds ratio (OR)	1.14	0.99	1.32	95	NA
1563	742	0	0	0	0	0	0	0	-13.5	0	0	0	0	0	0	0	0	0	1	0	0	0.385262400790645	0.229368093941783	study_228	0	5.99	14	18.99	0.538356164383562	1	86	1991	ITA	1777	2	study_228	Italy|ITA	1	1988	1991	0.0767123287671233	1	Retrospective cohort	Odds ratio (OR)	1.47	0.94	2.31	95	NA
1564	743	0	0	0	0	0	0	0	-13.5	0	0	0	0	0	0	0	0	0	1	0	0	0.512823626428664	0.228447874821222	study_228	0	5.99	14	18.99	0.538356164383562	1	86	1991	ITA	1778	2	study_228	Italy|ITA	1	1988	1991	0.0767123287671233	1	Retrospective cohort	Odds ratio (OR)	1.67	1.07	2.62	95	NA
1565	744	0	0	0	0	0	0	0	-9	0	0	0	0	0	0	0	0	0	1	0	0	-0.0100503358535015	0.156840647267867	study_228	6	8.99	14	18.99	0.538356164383562	1	86	1991	ITA	1779	2	study_228	Italy|ITA	1	1988	1991	0.0767123287671233	1	Retrospective cohort	Odds ratio (OR)	0.99	0.73	1.35	95	NA
1566	745	0	0	0	0	0	0	0	-9	0	0	0	0	0	0	0	0	0	1	0	0	0.00995033085316809	0.158976681620672	study_228	6	8.99	14	18.99	0.538356164383562	1	86	1991	ITA	1780	2	study_228	Italy|ITA	1	1988	1991	0.0767123287671233	1	Retrospective cohort	Odds ratio (OR)	1.01	0.74	1.38	95	NA
1567	746	0	0	0	0	0	0	0	-13.5	0	0	0	0	0	0	0	0	0	1	0	0	-0.105360515657826	0.466358957499727	study_228	0	5.99	14	18.99	0.538356164383562	1	86	1991	ITA	1793	2	study_228	Italy|ITA	1	1988	1991	0.0767123287671233	1	Retrospective cohort	Odds ratio (OR)	0.9	0.36	2.24	95	NA
1568	747	0	0	0	0	0	0	0	-13.5	0	0	0	0	0	0	0	0	0	1	0	0	0.631271776841858	0.26460289344179	study_228	0	5.99	14	18.99	0.538356164383562	1	86	1991	ITA	1794	2	study_228	Italy|ITA	1	1988	1991	0.0767123287671233	1	Retrospective cohort	Odds ratio (OR)	1.88	1.12	3.16	95	NA
1569	748	0	0	0	0	0	0	0	-9	0	0	0	0	0	0	0	0	0	1	0	0	0.104360015324243	0.281583445292146	study_228	6	8.99	14	18.99	0.538356164383562	1	86	1991	ITA	1795	2	study_228	Italy|ITA	1	1988	1991	0.0767123287671233	1	Retrospective cohort	Odds ratio (OR)	1.11	0.64	1.93	95	NA
1570	749	0	0	0	0	0	0	0	-9	0	0	0	0	0	0	0	0	0	1	0	0	-0.0512932943875506	0.192057758995298	study_228	6	8.99	14	18.99	0.538356164383562	1	86	1991	ITA	1796	2	study_228	Italy|ITA	1	1988	1991	0.0767123287671233	1	Retrospective cohort	Odds ratio (OR)	0.95	0.65	1.38	95	NA
1571	750	0	0	0	0	0	0	-13.5	0	0	0	0	0	0	0	0	0	1	0	0	0	0.0295588022415444	0.218852656539796	study_228	0	5.99	14	18.99	0.0095890410958904	1	86	1995	ITA	333	2	study_228	Italy|ITA	1	1992	1995	0	0.0191780821917808	Retrospective cohort	Odds ratio (OR)	1.03	0.67	1.58	95	NA
1572	751	0	0	0	0	0	0	-13.5	0	0	0	0	0	0	0	0	0	1	0	0	0	0.451075619360217	0.205516623465978	study_228	0	5.99	14	18.99	0.0095890410958904	1	86	1995	ITA	334	2	study_228	Italy|ITA	1	1992	1995	0	0.0191780821917808	Retrospective cohort	Odds ratio (OR)	1.57	1.05	2.35	95	NA
1573	752	0	0	0	0	0	0	-9	0	0	0	0	0	0	0	0	0	1	0	0	0	-0.0202027073175195	0.110860508231182	study_228	6	8.99	14	18.99	0.0095890410958904	1	86	1995	ITA	335	2	study_228	Italy|ITA	1	1992	1995	0	0.0191780821917808	Retrospective cohort	Odds ratio (OR)	0.98	0.79	1.22	95	NA
1574	753	0	0	0	0	0	0	-9	0	0	0	0	0	0	0	0	0	1	0	0	0	0.0582689081239758	0.105404886276039	study_228	6	8.99	14	18.99	0.0095890410958904	1	86	1995	ITA	336	2	study_228	Italy|ITA	1	1992	1995	0	0.0191780821917808	Retrospective cohort	Odds ratio (OR)	1.06	0.86	1.3	95	NA
1575	754	0	0	0	0	0	0	-13.5	0	0	0	0	0	0	0	0	0	1	0	0	0	-0.0304592074847086	0.206433508115485	study_228	0	5.99	14	18.99	0.0383561643835617	1	86	1995	ITA	349	2	study_228	Italy|ITA	1	1992	1995	0	0.0767123287671233	Retrospective cohort	Odds ratio (OR)	0.97	0.65	1.46	95	NA
1576	755	0	0	0	0	0	0	-13.5	0	0	0	0	0	0	0	0	0	1	0	0	0	0.385262400790645	0.195272408709074	study_228	0	5.99	14	18.99	0.0383561643835617	1	86	1995	ITA	350	2	study_228	Italy|ITA	1	1992	1995	0	0.0767123287671233	Retrospective cohort	Odds ratio (OR)	1.47	1	2.15	95	NA
1577	756	0	0	0	0	0	0	-9	0	0	0	0	0	0	0	0	0	1	0	0	0	0.0861776962410524	0.102477744512657	study_228	6	8.99	14	18.99	0.0383561643835617	1	86	1995	ITA	351	2	study_228	Italy|ITA	1	1992	1995	0	0.0767123287671233	Retrospective cohort	Odds ratio (OR)	1.09	0.89	1.33	95	NA
1578	757	0	0	0	0	0	0	-9	0	0	0	0	0	0	0	0	0	1	0	0	0	0.157003748809665	0.0972234895657852	study_228	6	8.99	14	18.99	0.0383561643835617	1	86	1995	ITA	352	2	study_228	Italy|ITA	1	1992	1995	0	0.0767123287671233	Retrospective cohort	Odds ratio (OR)	1.17	0.97	1.42	95	NA
1579	758	0	0	0	0	0	0	-13.5	0	0	0	0	0	0	0	0	0	1	0	0	0	-0.0408219945202552	0.229530977021159	study_228	0	5.99	14	18.99	0.0383561643835617	1	86	1995	ITA	365	2	study_228	Italy|ITA	1	1992	1995	0	0.0767123287671233	Retrospective cohort	Odds ratio (OR)	0.96	0.61	1.5	95	NA
1580	759	0	0	0	0	0	0	-13.5	0	0	0	0	0	0	0	0	0	1	0	0	0	0.506817602368452	0.385142660776455	study_228	0	5.99	14	18.99	0.0383561643835617	1	86	1995	ITA	366	2	study_228	Italy|ITA	1	1992	1995	0	0.0767123287671233	Retrospective cohort	Odds ratio (OR)	1.66	0.78	3.53	95	NA
1581	760	0	0	0	0	0	0	-9	0	0	0	0	0	0	0	0	0	1	0	0	0	0.048790164169432	0.113362378662714	study_228	6	8.99	14	18.99	0.0383561643835617	1	86	1995	ITA	367	2	study_228	Italy|ITA	1	1992	1995	0	0.0767123287671233	Retrospective cohort	Odds ratio (OR)	1.05	0.84	1.31	95	NA
1582	761	0	0	0	0	0	0	-9	0	0	0	0	0	0	0	0	0	1	0	0	0	0.22314355131421	0.195621147028343	study_228	6	8.99	14	18.99	0.0383561643835617	1	86	1995	ITA	368	2	study_228	Italy|ITA	1	1992	1995	0	0.0767123287671233	Retrospective cohort	Odds ratio (OR)	1.25	0.85	1.83	95	NA
1583	762	0	0	0	0	0	-13.5	0	0	0	0	0	0	0	0	0	1	0	0	0	0	0.27002713721306	0.16303060185961	study_228	0	5.99	14	18.99	0.5	1	86	1995	ITA	1156	2	study_228	Italy|ITA	1	1992	1995	0	1	Retrospective cohort	Odds ratio (OR)	1.31	0.95	1.8	95	NA
1584	763	0	0	0	0	0	-13.5	0	0	0	0	0	0	0	0	0	1	0	0	0	0	0.570979546585738	0.153384242023051	study_228	0	5.99	14	18.99	0.5	1	86	1995	ITA	1157	2	study_228	Italy|ITA	1	1992	1995	0	1	Retrospective cohort	Odds ratio (OR)	1.77	1.31	2.39	95	NA
1585	764	0	0	0	0	0	-9	0	0	0	0	0	0	0	0	0	1	0	0	0	0	0.0861776962410524	0.0862305681919979	study_228	6	8.99	14	18.99	0.5	1	86	1995	ITA	1158	2	study_228	Italy|ITA	1	1992	1995	0	1	Retrospective cohort	Odds ratio (OR)	1.09	0.92	1.29	95	NA
1586	765	0	0	0	0	0	-9	0	0	0	0	0	0	0	0	0	1	0	0	0	0	0.139761942375159	0.0817110458591473	study_228	6	8.99	14	18.99	0.5	1	86	1995	ITA	1159	2	study_228	Italy|ITA	1	1992	1995	0	1	Retrospective cohort	Odds ratio (OR)	1.15	0.98	1.35	95	NA
1587	766	0	0	0	0	0	0	0	-13.5	0	0	0	0	0	0	0	0	0	1	0	0	0.806475865866949	0.255318397934239	study_228	0	5.99	14	18.99	0.538356164383562	1	86	1995	ITA	1781	2	study_228	Italy|ITA	1	1992	1995	0.0767123287671233	1	Retrospective cohort	Odds ratio (OR)	2.24	1.36	3.7	95	NA
1588	767	0	0	0	0	0	0	0	-13.5	0	0	0	0	0	0	0	0	0	1	0	0	0.955511445027436	0.253619637806545	study_228	0	5.99	14	18.99	0.538356164383562	1	86	1995	ITA	1782	2	study_228	Italy|ITA	1	1992	1995	0.0767123287671233	1	Retrospective cohort	Odds ratio (OR)	2.6	1.58	4.27	95	NA
1589	768	0	0	0	0	0	0	0	-9	0	0	0	0	0	0	0	0	0	1	0	0	0.0582689081239758	0.139424414889814	study_228	6	8.99	14	18.99	0.538356164383562	1	86	1995	ITA	1783	2	study_228	Italy|ITA	1	1992	1995	0.0767123287671233	1	Retrospective cohort	Odds ratio (OR)	1.06	0.77	1.33	95	NA
1590	769	0	0	0	0	0	0	0	-9	0	0	0	0	0	0	0	0	0	1	0	0	0.0861776962410524	0.161861850377152	study_228	6	8.99	14	18.99	0.538356164383562	1	86	1995	ITA	1784	2	study_228	Italy|ITA	1	1992	1995	0.0767123287671233	1	Retrospective cohort	Odds ratio (OR)	1.09	0.79	1.49	95	NA
1591	770	0	0	0	0	0	0	0	-13.5	0	0	0	0	0	0	0	0	0	1	0	0	0.246860077931526	0.491903732714728	study_228	0	5.99	14	18.99	0.538356164383562	1	86	1995	ITA	1797	2	study_228	Italy|ITA	1	1992	1995	0.0767123287671233	1	Retrospective cohort	Odds ratio (OR)	1.28	0.49	3.37	95	NA
1592	771	0	0	0	0	0	0	0	-13.5	0	0	0	0	0	0	0	0	0	1	0	0	1.11514159061932	0.298125093207071	study_228	0	5.99	14	18.99	0.538356164383562	1	86	1995	ITA	1798	2	study_228	Italy|ITA	1	1992	1995	0.0767123287671233	1	Retrospective cohort	Odds ratio (OR)	3.05	1.7	5.47	95	NA
1593	772	0	0	0	0	0	0	0	-9	0	0	0	0	0	0	0	0	0	1	0	0	0	0.27582156784598	study_228	6	8.99	14	18.99	0.538356164383562	1	86	1995	ITA	1799	2	study_228	Italy|ITA	1	1992	1995	0.0767123287671233	1	Retrospective cohort	Odds ratio (OR)	1	0.58	1.71	95	NA
1594	773	0	0	0	0	0	0	0	-9	0	0	0	0	0	0	0	0	0	1	0	0	0.0861776962410524	0.19830083463783	study_228	6	8.99	14	18.99	0.538356164383562	1	86	1995	ITA	1800	2	study_228	Italy|ITA	1	1992	1995	0.0767123287671233	1	Retrospective cohort	Odds ratio (OR)	1.09	0.74	1.61	95	NA
[truncated: 1,586 more rows]
[truncated: 124 more columns]
