# Supplementary material for: Parental education and inequalities in child mortality: a global systematic review and meta-analysis
Source: Lancet. 2021 Aug 14;398(10300):608–20. doi: 10.1016/S0140-6736(21)00534-1 (PMC8363948; doi:10.1016/S0140-6736(21)00534-1)
Supplement: Supplementary appendix 4 [file mmc4.csv]

new_field_citation_value	V1
study_1	Racial and Ethnic Disparities in Infant Mortality in North Carolina, 2008-2009
study_4	Levels, trends & predictors of infant & child mortality among Scheduled Tribes in rural India
study_6	Comparing progress toward the millenium development goal for under-five mortality in Leon and Cuatro Santos, Nicaragua, 1990-2008
study_7	Socioeconomic Inequality and Its Determinants Regarding Infant Mortality in Iran
study_12	Inequalities in reproductive, maternal, newborn and child health in Vietnam: a retrospective study of survey data for 1997-2006
study_15	Risk factors for infant mortality in a municipality in southern Brazil: a comparison of two cohorts using hierarchical analysis
study_17	Risk factors for child mortality in towns of Paraná State (South Brazil), from 1997 to 2008
study_20	Contribution of different causes of death to socioeconomic mortality inequality in Korean children aged 1e9: <U+FB01>ndings from a national mortality follow-up study
study_22	Mortality inequalities by parental education among children and young adults in Finland 1990e2004
study_23	Father's support and literacy - factors associated with child mortality in Gambat, Sindh-Pakistan
study_28	Adult Education and Child Mortality in India. The Influence of Caste, Household Wealth, and Urbanization
study_29	Infant mortality among twins and triplets in rural Bangladesh in 1975–2002
study_30	Son preference, use of maternal health care, and infant mortality in rural China, 1989 2000
study_31	Effect of neighbourhood income and maternal education on birth outcomes: a population-based study
study_32	Trends in socioeconomic inequalities in mortality in developing countries: The case of child survival in São Paulo, Brazil
study_33	Study of mortality risk factors for children under age 5 in Abu Dhabi
study_34	Social inequalities in perinatal mortality in a Southern European city
study_36	Determinants of child mortality in a Rural Ugandan Community
study_37	Do maternal and paternal characteristics perform similar roles in adverse pregnancy outcome and infant survival?
study_38	Maternal risk factors for cause-speci<U+FB01>c stillbirth and neonatal death
study_39	Infant mortality among Indonesian boys and girls: effect of sibling status
study_40	Teenage motherhood and infant mortality in Bangladesh: Maternal age-dependent effect of parity one
study_42	Increased mortality in the year following discharge from a paediatric ward in Bissau, Guinea-Bissau
study_43	Socioeconomic status and risk of infant death: A population-based study of trends in Norway, 1967-1998
study_44	Neonatal mortality of low birthweight babies is increased in mothers with higher education
study_45	Infant and child mortality determinants in Bangladesh: Are they changing?
study_48	Which babies die during the first week?
study_49	Determinants of infant and child mortality in Mongolia
study_50	Adolescent Parity and Infant Mortality, Minnesota, 1980 through 1988
study_54	Measures of socioeconomic status for child health research: Comparative results from Bangladesh and Pakistan
study_55	Causal Pathways to Infant Mortality: Linking Social Variables to Infant Mortality Through Intermediate Variables
study_56	Socioeconomic Differences in Fetal and Infant Mortality in Scandinavia
study_57	Different effects of maternal and paternal education on early mortality in Norway
study_58	Social differences in late fetal death and infant mortality in Sweden 1985–86
study_59	The Butajira project in Ethiopia: a nested case referent study of under-five mortality and its public health determinants
study_60	Differences in cause-specific infant mortality among Chinese, Japanese, and white Americans
study_61	Reproductive and socioeconomic determinants of child survival: confounded, interactive, and age-dependent effects
study_62	Maternal education in relation to early and late child health outcomes: Findings from a Brazilian cohort study
study_63	A Hazard Logit Model Analysis Of Covariates Of Childhood Mortality In Matlab, Bangladesh
study_64	Infant and child mortality in rural Egypt
study_65	Determinants of child mortality in South-West Uganda
study_66	Socio-Economic Factors and Feto-Infant Mortality
study_68	A case control study investigating factors associated with high infant death in Saiha district of Mizoram, India bordering Myanmar
study_71	Impact of Maternal Education and Health Services on Child Mortality in Uttar Pradesh, India
study_73	Changes in fertility patterns can improve child survival in Southeast Asia
study_75	Parental Literacy and Infant Health: An Evidence-Based Healthy Start Intervention
study_77	Parental education in relation to fetal death and death during the first year of life
study_78	Neonatal intensive care and birth weight-specific perinatal mortality in Michigan and Lorraine
study_79	Parents' education and infant mortality 1967-1998
study_999	Nepal Survey Shows that “Family Planning Saves Lives”
study_NA	Excluded-No risk estimate reported
study_80	Fertility and infant mortality trends in Nicaragua 1964–1993. The role of women’s education
study_81	Perinatal Mortality in Taiwan
study_82	Sanctions and childhood mortality in Iraq
study_83	Distance decay in delivery care utilisation associated with neonatal mortality. A case referent study in northern Vietnam
study_86	Socioeconomicvariables associated with perinatal mortality in Kuwait
study_87	Low Birthweight and Infant Mortality in Puerto Rico
study_89	Some correlates of child mortality in the refugee populated regions in Tanzania
study_90	Factors associated with high risk of perinatal and neonatal mortality: an interim report on a prospective community-based study in rural Sudan
study_91	Determinants of infant mortality in Malawi: an analysis to control for death clustering within families
study_92	Health and survival of young children in southern Tanzania
study_94	Adult education and child mortality in India - The influence of caste, household wealth, and urbanization
study_95	Persistent neonatal mortality despite improved under-five survival: a retrospective cohort study in northern Vietnam
study_97	Knowing a medical doctor is associated with reduced mortality among sick children consulting a paediatric ward in Guinea-Bissau, West Africa
study_100	Do social and economic reforms change socioeconomic inequalities in child mortality? A case study: New Zealand 1981-1999
study_101	Low levels of maternal education and the proximate determinants of childhood mortality: a little learning is not a dangerous thing
study_102	Maternal, neonatal and community factors influencing neonatal mortality in Brazil
study_104	HIV impact on mother and child mortality in rural Tanzania
study_106	Child mortality, socioeconomic position, and one-parent families: independent associations and variation by age and cause of death
study_107	Birth spacing, sibling rivalry and child mortality in India
study_108	Polygyny, maternal HIV status and child survival: Rakai, Uganda
study_109	Risk factors for child mortality in rural Tanzania
study_110	Socioeconomic and health implications of adult deaths in families of rural Bangladesh
study_111	Inequalities in infant survival: An analysis of Czech linked records
study_116	Does intelligence account for the link between maternal literacy and child survival?
study_117	Child mortality in Goa: A cross-sectional analysis
study_118	The association between maternal education and postneonatal mortality. Trends in Norway, 1968-1991
study_119	Rates and risk factors for mortality during the first two years of life in rural Malawi
study_121	RISK-FACTORS FOR CHILD-MORTALITY IN NORTHERN GHANA - A CASE-CONTROL STUDY
study_123	PREGNANCY OUTCOMES AMONG WHITES AND FILIPINOS - A PARADOXICAL BIRTH WEIGHT-NEONATAL MORTALITY RELATIONSHIP
study_124	MOTHERS EDUCATION AND PERINATAL PROBLEMS IN FINLAND
study_125	MATERNAL EDUCATION IN RELATION TO EARLY AND LATE CHILD HEALTH OUTCOMES - FINDINGS FROM A BRAZILIAN COHORT STUDY
study_127	Neonatal mortality in Jordan: secondary analysis of Jordan Population and Family Health Survey (JPFHS) data
study_128	The color of child survival in Colombia, 1955–2005
study_130	Risk factors of neonatal mortality incidence in Muna regency in 2014
study_132	Morbidity and mortality of children aged 2-59 months admitted in the Tanzania Lake Zone's public hospitals: A cross-sectional study
study_133	Effect of socio-economic characteristics on fertility and under-five mortality: Examples from the Santals of Birbhum district, West Bengal, India
study_134	Fathers Matter: The Role of Paternal Age in Infant Mortality
study_137	Determinants of Neonatal Mortality in Rural Haryana: A Retrospective Population Based Study
study_138	Socioeconomic inequalities and infant mortality of 46 470 preterm infants born in Sweden between 1992 and 2006
study_141	Ethnic inequity in neonatal survival: a case-referent study in northern Vietnam
study_146	Effect of Facilitation of Local Stakeholder Groups on Equity in Neonatal Survival; Results from the NeoKIP Trial in Northern Vietnam
study_147	Socioeconomic and environmental determinants of under-five mortality in Gamo Gofa Zone, Southern Ethiopia: A matched case control study
study_156	Risk factors for neonatal mortality in the life of first week
study_160	Maternal education and risk of offspring death; changing patterns from 16 weeks of gestation until one year after birth
study_161	Maternal education, birth weight, and infant mortality in the United States
study_162	Association of caesarean section and neonatal death: a population-based case–control study in Islamic Republic of Iran
study_163	A structural equation analysis on the relationship between maternal health services utilization and newborn health outcomes: a cross-sectional study in Eastern Uganda
study_164	Independent risk factors associated with infant deaths
study_165	Causes of death and predictors of childhood mortality in Rwanda: a matched case-control study using verbal social autopsy
study_166	Major improvements, but persisting inequalities in infant survival in Estonia 1992-2002
study_167	Effects of maternal education on infant mortality and stillbirths in Denmark: original article
study_168	Neonatal and postneonatal mortality by maternal education -- a population-based study of trends in the Nordic countries, 1981-2000
study_170	Analysis of selected social determinants of health and their relationships with maternal health service coverage and child mortality in Vietnam
study_171	Education, infant mortality, and low birth weight in Sweden 1973-1990: emergence of the low birth weight paradox
study_172	Risk factors for early infant mortality in Sarlahi district, Nepal
study_173	Social inequalities in perinatal and infant mortality in the northern region of Belgium (the Flanders)
study_174	The effect of poverty, social inequity, and maternal education on infant mortality in Nicaragua, 1988-1993
study_175	Infant mortality differences between Whites and African Americans
study_176	Increasing social variation in birth outcomes in the Czech Republic after 1989
study_179	Educational disparities in perinatal health in Denmark in the first decade of the 21st century: a register-based cohort study
study_180	BIRTH ORDER, STAGE OF INFANCY AND INFANT MORTALITY IN INDIA
study_181	Do Mothers with Lower Socioeconomic Status Contribute to the Rate of All-Cause Child Mortality in Kazakhstan?
study_183	Trends of Social Inequalities in the Specific Causes of Infant Mortality in a Nationwide Birth Cohort in Korea, 1995-2009
study_187	Maternal education and age: inequalities in neonatal death
study_190	Paternal education and adverse birth outcomes in Canada
study_193	Trends and determinants of infant and under-five childhood mortality in Vietnam, 1986-2011
study_194	Social and environmental factors associated with the risk of child mortality in a peri-urban community in the Gambia
study_195	Maternal education as a modifier of the association between low birthweight and infant mortality
study_197	Levels of Urbanization and Parental Education in Relation to the Mortality Risk of Young Children
study_200	Level of Maternal Education is a Significant Determinant of Neonatal Survival: A PEARL Study Analysis
study_204	Infant Mortality and Race in Kansas: Associations With Women, Infants, and Children Services
study_205	Place of Residence Moderates the Risk of Infant Death in Kenya: Evidence from the Most Recent Census 2009
study_206	Infant Mortality in Nigeria: Effects of Place of Birth, Mother's Education and Region of Residence
study_207	Correlates of child mortality in Pakistan: A hazards model analysis
study_208	The Asian birth outcome gap
study_212	Determinants of perinatal and infant mortality in Italy
study_213	Application of a simple methodological approach to analyze health inequalities The case of infant mortality in Chile
study_214	Regional differences in death rates among postneonatal infants in Kentucky, 1982-1985
study_216	Epidemiology of Infant Death Among Black and White Non-Hispanic Populations in Hampton Roads, Virginia
study_217	Determinants of early neonatal mortality in Issaka-Gazobi maternity of Niamey
study_218	[Causes and determinants of mortality under 2 years of age in subSaharan Africa: application of concurrent risk models]
study_219	[Perinatal mortality risk factors in a case-control study]
study_220	Infant mortality in Peru
study_221	Child mortality differentials in ghana: A preliminary report
study_222	Maternal schooling and childhood mortality
study_223	A prediction model for neonatal mortality in low- and middle-income countries: an analysis of data from population surveillance sites in India, Nepal and Bangladesh
study_224	The effect of women's status on sex differentials in infant and child mortality in South Asia
study_225	Levels and risk factors for perinatal mortality in Ahmedabad, India
study_226	[Social inequalities and health. Socioeconomic level and infant mortality in Chile in 1985-1995]
study_227	Social differences in infant mortality in a longitudinal Turin study
study_228	Pregnancy outcome, infant mortality and mother's education in Piedmont from 1980 to 1995
study_229	Maternal educational level: correlation with obstetric indicators
study_230	Evolution of socioeconomic inequalities in infant and child mortality in Brazil, 1993-2008
study_231	The effect of maternal education on the risk of infant mortality
study_232	[Death risk profile of children under one year of age residing in a locality of Sao Paulo State, Brazil, 1987]
study_233	Socioeconomic inequalities and low birth weight and perinatal mortality in Rio de Janeiro, Brazil
study_234	Poverty and infant mortality in the Eastern Mediterranean region: a meta-analysis
study_235	Effects of employment and education on preterm and full-term infant mortality in Korea
study_236	The extent and distribution of inequalities in childhood mortality by cause of death according to parental socioeconomic positions: A birth cohort study in South Korea
study_238	Direct and indirect associations of five factors with infant mortality
study_239	Factors affecting infant and child mortality
study_241	Which babies die during the first week? A case control study in a Nicaraguan hospital
study_242	Relationship of education to the racial gap in neonatal and postneonatal mortality
study_244	Are there gaps in the provision of perinatal care in Greece?
study_245	Ethnic differentials in early childhood mortality in Nepal
study_247	The Effects of the Parents' Social Class on Infant and Child Death among 1995-2004 Birth Cohort in Korea
study_248	A Comparative Analysis of Infant Mortality in Major Ohio Cities: Significance of Socio-Biological Factors
study_250	Child mortality in a collapsing African society
study_251	Child mortality, socioeconomic position, and one-parent families: independent associations and variation by age and cause of death
study_254	Determinants of child mortality in rural eastern Uganda
study_257	Determinants of infant and early childhood mortality in a small urban community of Ethiopia: a hazard model analysis
study_259	Determinants of under-five mortality in Gilgel Gibe Field Research Center, Southwest Ethiopia
study_260	Do social and economic reforms change socioeconomic inequalities in child mortality? A case study: New Zealand 1981–1999
study_262	Infant mortality and breast-feeding in NorthEastern Brazil
study_263	Influence of Consanguinity and Maternal Education on Risk of Stillbirth and Infant Death in Norway, 1967-1993
study_265	Marital status as a risk factor for fetal and infant mortality
study_266	Neonatal mortality in Sudan: analysis of the Sudan household survey
study_269	THE EFFECTS OF MATERNAL SMOKING ON FETAL AND INFANT MORTALITY
study_271	The high burden of infant deaths in rural Burkina Faso: a prospective community-based cohort study
study_272	Purchase of drinking water is associated with increased child morbidity and mortality among urban slum-dwelling families in Indonesia
study_273	The impact of parental education on infant mortality in Gaza strip, Palestine
study_274	Adjusted Effects of Domestic Violence, Tobacco use, and Indoor Air Pollution from Use of Solid Fuel on Child Mortality
study_275	Birth Spacing and Child Mortality in Bangladesh and the Philippines
study_277	Childhood mortality in sub-Saharan Africa: cross-sectional insight into small-scale geographical inequalities from Census data
study_281	Factors Influencing Infant and Child Mortality: A Case Study of Rajshahi District, Bangladesh
study_283	THE IMPACT OF CLASS, EDUCATION, AND HEALTH CARE ON INFANTMORTALITY IN ADEVELOPING SOCIETY: THE CASE OF RURAL THAILAND
study_285	Influence of Parental Literacy and Socio-Economic Status on Infant Mortality
study_286	Measuring Subnational Under-5 Mortality: Lessons From a Survey in the Eastern Indonesian District of Ende
study_287	Socio-economic status and pregnancy outcome. An Australian study
study_289	The Greek National Perinatal Survey. 11: Socioeconomic factors and perinatal mortality in Greece
study_290	Child Mortality in Goa: A Cross-sectional Analysis
study_294	THE EFFECT OF WOMEN’S STATUS ON INFANT AND CHILD MORTALITY IN FOUR RURAL AREAS OF BANGLADESH
study_295	Tracking progress towards equitable child survival in a Nicaraguan community: neonatal mortality challenges to meet the MDG 3
study_296	Hindu-Muslim differentials in child mortality in India
study_297	Household air pollution and under-five mortality in India (1992–2006)
study_298	Survived infancy but still vulnerable: spatial-temporal trends and risk factors for child mortality in rural South Africa (Agincourt), 1992-2006
study_299	INFANT MORTALITY IN THE RURAL SIDAMA ZONE, SOUTHERN ETHIOPIA: EXAMINING THE CONTRIBUTION OF KEY PREGNANCY AND POSTNATAL HEALTH CARE SERVICES
study_300	Maternal Determinants of Child Survival in a Rural African Community
study_301	FACTORS ASSOCIATED WITH UNDER-5 MORTALITY IN SOUTH AFRICA: TRENDS 1997- 2002
study_305	Determinants of infant mortality in rural India: A three-level model
study_306	Determinants of neonatal and post-neonatal mortality in the City of São Paulo
study_307	Is there any association between parental education and child mortality? A study in a rural area fo Bangladesh
study_308	Predictors for neonatal death in the rural areas of Shaanxi Province of Northwestern China: a cross-sectional study
study_312	Socio-economic determinants of neonatal, post neonatal, infant and child mortality
